# Supplementary material for: Rule-based spatial modeling with diffusing, geometrically constrained molecules
Source: BMC Bioinformatics. 2010 Jun 7;11:307. doi: 10.1186/1471-2105-11-307 (PMC2911456; doi:10.1186/1471-2105-11-307)
Supplement: Additional file 1 — C++ source files to compile SRSim, including the slightly modified LAMMPS sources. [file 1471-2105-11-307-S1.ZIP]

Archive with 539 entries (535 files):
- docs/
- docs/Manual.pdf
- LammpsCompilation/
- LammpsCompilation/fix_nvt_sllod.h
- LammpsCompilation/compute_ebond_atom.h
- LammpsCompilation/improper_hybrid.cpp
- LammpsCompilation/fix_efield.h
- LammpsCompilation/atom_vec_full.h
- LammpsCompilation/displace_atoms.cpp
- LammpsCompilation/fix_plane_force.h
- LammpsCompilation/compute_temp_asphere.h
- LammpsCompilation/bond_quartic.cpp
- LammpsCompilation/pair_lj_charmm_coul_charmm.cpp
- LammpsCompilation/atom.cpp
- LammpsCompilation/angle_charmm.h
- LammpsCompilation/fix_nvt_sllod.cpp
- LammpsCompilation/lattice.h
- LammpsCompilation/fix_print.h
- LammpsCompilation/compute_temp_deform.cpp
- LammpsCompilation/improper_harmonic.cpp
- LammpsCompilation/dihedral_hybrid.cpp
- LammpsCompilation/compute_ke_atom.cpp
- LammpsCompilation/domain.h
- LammpsCompilation/fix_minimize.h
- LammpsCompilation/pointers.h
- LammpsCompilation/fix_wall_gran.cpp
- LammpsCompilation/create_atoms.cpp
- LammpsCompilation/fix_drag.cpp
- LammpsCompilation/fix_spring.h
- LammpsCompilation/read_restart.h
- LammpsCompilation/compute.cpp
- LammpsCompilation/Makefile
- LammpsCompilation/atom_vec_ellipsoid.cpp
- LammpsCompilation/fix_ave_atom.cpp
- LammpsCompilation/memory.cpp
- LammpsCompilation/update.cpp
- LammpsCompilation/variable.h
- LammpsCompilation/compute_temp_region.h
- LammpsCompilation/fix_nve_noforce.cpp
- LammpsCompilation/neigh_request.h
- LammpsCompilation/pair_lj_smooth.cpp
- LammpsCompilation/fix_com.cpp
- LammpsCompilation/style_granular.h
- LammpsCompilation/neighbor.cpp
- LammpsCompilation/atom_vec_angle.cpp
- LammpsCompilation/respa.h
- LammpsCompilation/fix_nvt_asphere.cpp
- LammpsCompilation/fix_nve_noforce.h
- LammpsCompilation/write_restart.cpp
- LammpsCompilation/pair_table.h
- LammpsCompilation/displace_box.h
- LammpsCompilation/create_atoms.h
- LammpsCompilation/fix_wiggle.cpp
- LammpsCompilation/dump_atom.cpp
- LammpsCompilation/pair_tersoff.cpp
- LammpsCompilation/fix_rdf.cpp
- LammpsCompilation/fix.h
- LammpsCompilation/pair_lubricate.cpp
- LammpsCompilation/min.h
- LammpsCompilation/fix_viscous.h
- LammpsCompilation/set.h
- LammpsCompilation/run.h
- LammpsCompilation/region_cylinder.h
- LammpsCompilation/fix_pour.cpp
- LammpsCompilation/pack.cpp
- LammpsCompilation/library.h
- LammpsCompilation/compute_ebond_atom.cpp
- LammpsCompilation/fix_deposit.h
- LammpsCompilation/pair_hybrid_overlay.cpp
- LammpsCompilation/delete_atoms.cpp
- LammpsCompilation/fix_gyration.h
- LammpsCompilation/dihedral_charmm.h
- LammpsCompilation/fix_respa.h
- LammpsCompilation/fix_shear_history.cpp
- LammpsCompilation/fix_spring_rg.h
- LammpsCompilation/pair_eam_fs.cpp
- LammpsCompilation/universe.cpp
- LammpsCompilation/pair_gran_no_history.h
- LammpsCompilation/atom_vec_dpd.h
- LammpsCompilation/fix_rigid.cpp
- LammpsCompilation/region_sphere.cpp
- LammpsCompilation/thermo.cpp
- LammpsCompilation/fix_spring.cpp
- LammpsCompilation/pair_eam_alloy.h
- LammpsCompilation/style_asphere.h
- LammpsCompilation/dihedral_multi_harmonic.cpp
- LammpsCompilation/create_box.cpp
- LammpsCompilation/fix_rigid.h
- LammpsCompilation/compute.h
- LammpsCompilation/output.cpp
- LammpsCompilation/style_user_ewaldn.h
- LammpsCompilation/lammps.cpp
- LammpsCompilation/atom_vec_hybrid.cpp
- LammpsCompilation/compute_sum_atom.cpp
- LammpsCompilation/timer.cpp
- LammpsCompilation/bond_fene.h
- LammpsCompilation/bond_morse.cpp
- LammpsCompilation/library.cpp
- LammpsCompilation/set.cpp
- LammpsCompilation/fix_deform.h
- LammpsCompilation/pair.cpp
- LammpsCompilation/compute_temp_partial.h
- LammpsCompilation/style_user.h.backup
- LammpsCompilation/pair_hybrid_overlay.h
- LammpsCompilation/pair_buck_coul_cut.cpp
- LammpsCompilation/compute_variable.h
- LammpsCompilation/angle_cosine_squared.cpp
- LammpsCompilation/kspace.cpp
- LammpsCompilation/pair_airebo.h
- LammpsCompilation/fix_temp_rescale.cpp
- LammpsCompilation/fix_wall_lj93.cpp
- LammpsCompilation/temper.h
- LammpsCompilation/shell.h
- LammpsCompilation/compute_pressure.cpp
- LammpsCompilation/fix_wiggle.h
- LammpsCompilation/angle_cosine.h
- LammpsCompilation/dihedral.cpp
- LammpsCompilation/neigh_bond.cpp
- LammpsCompilation/pair_coul_cut.cpp
- LammpsCompilation/fix_wall_lj126.h
- LammpsCompilation/compute_temp_region.cpp
- LammpsCompilation/pair_eam_alloy.cpp
- LammpsCompilation/fix_line_force.h
- LammpsCompilation/improper_harmonic.h
- LammpsCompilation/pair_coul_cut.h
- LammpsCompilation/compute_temp.cpp
- LammpsCompilation/pair_morse.h
- LammpsCompilation/run.cpp
- LammpsCompilation/neigh_respa.cpp
- LammpsCompilation/fix_shake.cpp
- LammpsCompilation/fix_freeze.h
- LammpsCompilation/fix_momentum.h
- LammpsCompilation/fix_nve_limit.h
- LammpsCompilation/modify.h
- LammpsCompilation/style_colloid.h
- LammpsCompilation/bond_harmonic.cpp
- LammpsCompilation/compute_epair_atom.h
- LammpsCompilation/pair_gran_history.cpp
- LammpsCompilation/finish.cpp
- LammpsCompilation/fix_dt_reset.h
- LammpsCompilation/dihedral_harmonic.h
- LammpsCompilation/fix_nve_limit.cpp
- LammpsCompilation/fix_shake.h
- LammpsCompilation/compute_rotate_gran.h
- LammpsCompilation/neigh_half_nsq.cpp
- LammpsCompilation/improper_cvff.cpp
- LammpsCompilation/update.h
- LammpsCompilation/atom_vec_angle.h
- LammpsCompilation/pair_lj_cut_coul_debye.h
- LammpsCompilation/region_sphere.h
- LammpsCompilation/log.lammps
- LammpsCompilation/fix_temp_rescale.h
- LammpsCompilation/main.cpp
- LammpsCompilation/domain.cpp
- LammpsCompilation/modify.cpp
- LammpsCompilation/fix_gyration.cpp
- LammpsCompilation/pair_yukawa.h
- LammpsCompilation/pair_lj_cut.cpp
- LammpsCompilation/atom_vec.h
- LammpsCompilation/region_intersect.h
- LammpsCompilation/fix_indent.cpp
- LammpsCompilation/min_cg_fr.h
- LammpsCompilation/create_box.h
- LammpsCompilation/pair_gran_history.h
- LammpsCompilation/pair_gayberne.h
- LammpsCompilation/error.h
- LammpsCompilation/compute_pressure.h
- LammpsCompilation/pair_gran_hertzian.h
- LammpsCompilation/delete_bonds.cpp
- LammpsCompilation/fix_set_force.h
- LammpsCompilation/min_cg.cpp
- LammpsCompilation/compute_rotate_gran.cpp
- LammpsCompilation/compute_variable.cpp
- LammpsCompilation/compute_attribute_atom.cpp
- LammpsCompilation/dihedral_helix.cpp
- LammpsCompilation/finish.h
- LammpsCompilation/atom_vec_granular.cpp
- LammpsCompilation/pair_lj_charmm_coul_charmm_implicit.cpp
- LammpsCompilation/read_data.cpp
- LammpsCompilation/fix.cpp
- LammpsCompilation/min.cpp
- LammpsCompilation/pair_eam.h
- LammpsCompilation/fix_plane_force.cpp
- LammpsCompilation/pair_dpd.h
- LammpsCompilation/pair_resquared.cpp
- LammpsCompilation/pair_buck.cpp
- LammpsCompilation/pair_eam_fs.h
- LammpsCompilation/pair_lj_cut_coul_cut.cpp
- LammpsCompilation/fix_wall_gran.h
- LammpsCompilation/atom.h
- LammpsCompilation/timer.h
- LammpsCompilation/bond.h
- LammpsCompilation/compute_sum_atom.h
- LammpsCompilation/pair_gran_hertzian.cpp
- LammpsCompilation/minimize.cpp
- LammpsCompilation/fix_langevin.cpp
- LammpsCompilation/style.h
- LammpsCompilation/neigh_half_bin.cpp
- LammpsCompilation/comm.h
- LammpsCompilation/comm.cpp
- LammpsCompilation/force.cpp
- LammpsCompilation/random_park.cpp
- LammpsCompilation/pair_lj_expand.cpp
- LammpsCompilation/atom_vec_hybrid.h
- LammpsCompilation/neigh_list.cpp
- LammpsCompilation/pair_colloid.cpp
- LammpsCompilation/pair_lj_smooth.h
- LammpsCompilation/fix_dt_reset.cpp
- LammpsCompilation/dump_dcd.cpp
- LammpsCompilation/dump.h
- LammpsCompilation/delete_atoms.h
- LammpsCompilation/fix_nve_asphere.cpp
- LammpsCompilation/fix_wall_lj93.h
- LammpsCompilation/dihedral.h
- LammpsCompilation/neigh_stencil.cpp
- LammpsCompilation/force.h
- LammpsCompilation/pair_gayberne.cpp
- LammpsCompilation/bond_hybrid.cpp
- LammpsCompilation/compute_rotate_dipole.h
- LammpsCompilation/angle_cosine.cpp
- LammpsCompilation/fix_nvt_asphere.h
- LammpsCompilation/fix_indent.h
- LammpsCompilation/replicate.cpp
- LammpsCompilation/angle_hybrid.h
- LammpsCompilation/neigh_half_multi.cpp
- LammpsCompilation/pair_lj_charmm_coul_charmm.h
- LammpsCompilation/dihedral_charmm.cpp
- LammpsCompilation/math_extra.h
- LammpsCompilation/angle_hybrid.cpp
- LammpsCompilation/pair_buck.h
- LammpsCompilation/verlet.h
- LammpsCompilation/dump_custom.h
- LammpsCompilation/neigh_derive.cpp
- LammpsCompilation/input.cpp
- LammpsCompilation/fix_gravity.cpp
- LammpsCompilation/neigh_full.cpp
- LammpsCompilation/angle.cpp
- LammpsCompilation/fix_tmd.cpp
- LammpsCompilation/bond_fene_expand.h
- LammpsCompilation/atom_vec_ellipsoid.h
- LammpsCompilation/fix_enforce2d.cpp
- LammpsCompilation/pair_morse.cpp
- LammpsCompilation/bond_nonlinear.h
- LammpsCompilation/neigh_gran.cpp
- LammpsCompilation/compute_temp.h
- LammpsCompilation/atom_vec_bond.cpp
- LammpsCompilation/delete_bonds.h
- LammpsCompilation/fix_spring_self.cpp
- LammpsCompilation/neigh_request.cpp
- LammpsCompilation/min_cg.h
- LammpsCompilation/pair_lj_charmm_coul_charmm_implicit.h
- LammpsCompilation/fix_heat.cpp
- LammpsCompilation/min_sd.h
- LammpsCompilation/region_block.cpp
- LammpsCompilation/fix_ave_atom.h
- LammpsCompilation/fix_nve_asphere.h
- LammpsCompilation/random_mars.cpp
- LammpsCompilation/integrate.h
- LammpsCompilation/velocity.h
- LammpsCompilation/pair_hybrid.h
- LammpsCompilation/pair_lj_cut_coul_debye.cpp
- LammpsCompilation/compute_temp_ramp.cpp
- LammpsCompilation/atom_vec_molecular.cpp
- LammpsCompilation/fix_msd.cpp
- LammpsCompilation/min_sd.cpp
- LammpsCompilation/thermo.h
- LammpsCompilation/atom_vec_charge.cpp
- LammpsCompilation/pack.h
- LammpsCompilation/output.h
- LammpsCompilation/pair.h
- LammpsCompilation/pair_lj_expand.h
- LammpsCompilation/neigh_list.h
- LammpsCompilation/bond_nonlinear.cpp
- LammpsCompilation/fix_enforce2d.h
- LammpsCompilation/style_kspace.h
- LammpsCompilation/compute_temp_ramp.h
- LammpsCompilation/neighbor.h
- LammpsCompilation/fix_gravity.h
- LammpsCompilation/compute_temp_deform.h
- LammpsCompilation/pair_airebo.cpp
- LammpsCompilation/fix_respa.cpp
- LammpsCompilation/compute_temp_asphere.cpp
- LammpsCompilation/style_class2.h
- LammpsCompilation/improper_cvff.h
- LammpsCompilation/fix_wall_reflect.cpp
- LammpsCompilation/region_prism.cpp
- LammpsCompilation/change_box.cpp
- LammpsCompilation/dihedral_opls.cpp
- LammpsCompilation/dihedral_hybrid.h
- LammpsCompilation/dihedral_opls.h
- LammpsCompilation/special.cpp
- LammpsCompilation/fix_nve_gran.cpp
- LammpsCompilation/style_user_ackland.h
- LammpsCompilation/fix_deposit.cpp
- LammpsCompilation/fix_npt_asphere.cpp
- LammpsCompilation/region_union.h
- LammpsCompilation/pair_buck_coul_cut.h
- LammpsCompilation/style_meam.h
- LammpsCompilation/fix_line_force.cpp
- LammpsCompilation/change_box.h
[truncated: 239 more entries]
