# Supplementary material for: Rule-based spatial modeling with diffusing, geometrically constrained molecules
Source: BMC Bioinformatics. 2010 Jun 7;11:307. doi: 10.1186/1471-2105-11-307 (PMC2911456; doi:10.1186/1471-2105-11-307)
Supplement: Additional file 1 — C++ source files to compile SRSim, including the slightly modified LAMMPS sources. [file 1471-2105-11-307-S1.ZIP › LammpsCompilation/domain.h]

/* ----------------------------------------------------------------------
   LAMMPS - Large-scale Atomic/Molecular Massively Parallel Simulator
   http://lammps.sandia.gov, Sandia National Laboratories
   Steve Plimpton, sjplimp@sandia.gov

   Copyright (2003) Sandia Corporation.  Under the terms of Contract
   DE-AC04-94AL85000 with Sandia Corporation, the U.S. Government retains
   certain rights in this software.  This software is distributed under 
   the GNU General Public License.

   See the README file in the top-level LAMMPS directory.
------------------------------------------------------------------------- */

#ifndef DOMAIN_H
#define DOMAIN_H

#include "pointers.h"

namespace LAMMPS_NS {

class Domain : protected Pointers {
 public:
  int box_exist;                         // 0 = not yet created, 1 = exists
  int dimension;                         // 2 = 2d, 3 = 3d
  int nonperiodic;                       // 0 = periodic in all 3 dims
                                         // 1 = periodic or fixed in all 6
                                         // 2 = shrink-wrap in any of 6
  int xperiodic,yperiodic,zperiodic;     // 0 = non-periodic, 1 = periodic
  int periodicity[3];                    // xyz periodicity as array

  int boundary[3][2];                    // settings for 6 boundaries
                                         // 0 = periodic
                                         // 1 = fixed non-periodic
                                         // 2 = shrink-wrap non-periodic
                                         // 3 = shrink-wrap non-per w/ min

  int triclinic;		         // 0 = orthog box, 1 = triclinic

                                         // orthogonal box
  double xprd,yprd,zprd;                 // global box dimensions
  double xprd_half,yprd_half,zprd_half;  // half dimensions
  double prd[3];                         // array form of dimensions

                                         // triclinic box
                                         // xprd,half,prd = same (as if untilt)
  double prd_lamda[3];                   // lamda box = (1,1,1)

  double boxlo[3],boxhi[3];              // orthogonal box global bounds

                                         // triclinic box
                                         // boxlo/hi = same (as if untilted)
  double boxlo_lamda[3],boxhi_lamda[3];  // lamda box = (0,1)
  double boxlo_bound[3],boxhi_bound[3];  // bounding box of tilted domain

                                         // orthogonal box & triclinic box
  double minxlo,minxhi;                  // minimum size of global box
  double minylo,minyhi;                  // when shrink-wrapping
  double minzlo,minzhi;                  // tri only possible for non-skew dims

                                         // orthogonal box
  double sublo[3],subhi[3];              // sub-box bounds on this proc

                                         // triclinic box
                                         // sublo/hi = undefined
  double sublo_lamda[3],subhi_lamda[3];  // bounds of subbox in lamda

                                         // triclinic box
  double xy,xz,yz;                       // 3 tilt factors
  double h[6],h_inv[6];	          	 // shape matrix in Voigt notation
  double h_rate[6],h_ratelo[3];          // rate of box size/shape change

  int box_change;                 // 1 if box bounds ever change, 0 if fixed
  int deform_flag;                // 1 if fix deform exist, else 0
  int deform_remap;               // 1 if fix deform remaps v, else 0
  int deform_groupbit;            // atom group to perform v remap for

  class Lattice *lattice;                  // user-defined lattice

  int nregion;                             // # of defined Regions
  int maxregion;                           // max # list can hold
  class Region **regions;                  // list of defined Regions

  Domain(class LAMMPS *);
  ~Domain();
  void init();
  void set_initial_box();
  void set_global_box();
  void set_lamda_box();
  void set_local_box();
  void reset_box();
  void pbc();
  void remap(double *, int &);
  void unmap(double *, int);
  void minimum_image(double &, double &, double &);
  void minimum_image(double *);
  void set_lattice(int, char **);
  void add_region(int, char **);
  int find_region(char *);
  void set_boundary(int, char **);
  void print_box(const char *);

  void lamda2x(int);
  void x2lamda(int);
  void lamda2x(double *, double *);
  void x2lamda(double *, double *);
  void bbox(double *, double *, double *, double *);
};

}

#endif
