# Supplementary material for: Rule-based spatial modeling with diffusing, geometrically constrained molecules
Source: BMC Bioinformatics. 2010 Jun 7;11:307. doi: 10.1186/1471-2105-11-307 (PMC2911456; doi:10.1186/1471-2105-11-307)
Supplement: Additional file 1 — C++ source files to compile SRSim, including the slightly modified LAMMPS sources. [file 1471-2105-11-307-S1.ZIP › LammpsCompilation/Makefile]

# linux2 = HeulSuse Linux box, gcc, MPICH2, no FFTW

SHELL = /bin/sh
#.IGNORE:


#
# TARGET = /usr
# TARGET = /usr/local
TARGET = /home/stud/bid02/gerdl/local


# Definitions
DST =   $(TARGET)/bin
ROOT =	lmp
EXE =	$(ROOT)_linux2
SRC =	$(wildcard *.cpp)
INC =	$(wildcard *.h)
OBJ = 	$(SRC:.cpp=.o)

# System-specific settings

CC =		gcc
CCFLAGS =	-O -DFFT_NONE -DGZIP -DMPICH_IGNORE_CXX_SEEK -I$(TARGET)/include
DEPFLAGS =	-M
LINK =		gcc
LINKFLAGS =	-O -L$(TARGET)/lib 
#                                    -L/data/gerdl/localLibs/xerces/lib
USRLIB =	-lmpich -lRuleSys -lxerces-c
SYSLIB =	-lpthread -lstdc++
ARCHIVE =	ar
ARFLAGS =	-rc
SIZE =		size

# Link target

clean:
	rm *.d
	rm *.o

remake:
	bash -c "if [ -e lmp_linux2 ] ; then rm lmp_linux2 ; fi"
	# rm lmp_linux2
	make install

install: $(EXE)
	cp $(EXE) $(DST)/lammps

$(EXE):	$(OBJ)
	$(LINK) $(LINKFLAGS) $(OBJ) $(USRLIB) $(SYSLIB) -o $(EXE)
	$(SIZE) $(EXE)

# Library target

lib:	$(OBJ)
	$(ARCHIVE) $(ARFLAGS) $(EXE) $(OBJ)

# Compilation rules

%.o:%.cpp
	$(CC) $(CCFLAGS) -c $<

%.d:%.cpp
	$(CC) $(CCFLAGS) $(DEPFLAGS) $< > $@

# Individual dependencies

DEPENDS = $(OBJ:.o=.d)
include $(DEPENDS)
