# Supplementary material for: Rule-based spatial modeling with diffusing, geometrically constrained molecules
Source: BMC Bioinformatics. 2010 Jun 7;11:307. doi: 10.1186/1471-2105-11-307 (PMC2911456; doi:10.1186/1471-2105-11-307)
Supplement: Additional file 1 — C++ source files to compile SRSim, including the slightly modified LAMMPS sources. [file 1471-2105-11-307-S1.ZIP › LammpsCompilation/fix_nve_noforce.cpp]

/* ----------------------------------------------------------------------
   LAMMPS - Large-scale Atomic/Molecular Massively Parallel Simulator
   http://lammps.sandia.gov, Sandia National Laboratories
   Steve Plimpton, sjplimp@sandia.gov

   Copyright (2003) Sandia Corporation.  Under the terms of Contract
   DE-AC04-94AL85000 with Sandia Corporation, the U.S. Government retains
   certain rights in this software.  This software is distributed under 
   the GNU General Public License.

   See the README file in the top-level LAMMPS directory.
------------------------------------------------------------------------- */

#include "stdio.h"
#include "string.h"
#include "fix_nve_noforce.h"
#include "atom.h"
#include "update.h"
#include "respa.h"
#include "error.h"

using namespace LAMMPS_NS;

/* ---------------------------------------------------------------------- */

FixNVENoforce::FixNVENoforce(LAMMPS *lmp, int narg, char **arg) :
  Fix(lmp, narg, arg)
{
  if (narg != 3) error->all("Illegal fix nve/noforce command");
}

/* ---------------------------------------------------------------------- */

int FixNVENoforce::setmask()
{
  int mask = 0;
  mask |= INITIAL_INTEGRATE;
  mask |= INITIAL_INTEGRATE_RESPA;
  return mask;
}

/* ---------------------------------------------------------------------- */

void FixNVENoforce::init()
{
  dtv = update->dt;

  if (strcmp(update->integrate_style,"respa") == 0)
    step_respa = ((Respa *) update->integrate)->step;
}

/* ---------------------------------------------------------------------- */

void FixNVENoforce::initial_integrate()
{
  double **x = atom->x;
  double **v = atom->v;
  int *mask = atom->mask;
  int nlocal = atom->nlocal;

  for (int i = 0; i < nlocal; i++) {
    if (mask[i] & groupbit) {
      x[i][0] += dtv * v[i][0];
      x[i][1] += dtv * v[i][1];
      x[i][2] += dtv * v[i][2];
    }
  }
}

/* ---------------------------------------------------------------------- */

void FixNVENoforce::initial_integrate_respa(int ilevel, int flag)
{
  if (flag) return;             // only used by NPT,NPH

  dtv = step_respa[ilevel];

  if (ilevel == 0) initial_integrate();
}

/* ---------------------------------------------------------------------- */

void FixNVENoforce::reset_dt()
{
  dtv = update->dt;
}
