# Supplementary material for: Rule-based spatial modeling with diffusing, geometrically constrained molecules
Source: BMC Bioinformatics. 2010 Jun 7;11:307. doi: 10.1186/1471-2105-11-307 (PMC2911456; doi:10.1186/1471-2105-11-307)
Supplement: Additional file 1 — C++ source files to compile SRSim, including the slightly modified LAMMPS sources. [file 1471-2105-11-307-S1.ZIP › LammpsCompilation/style_granular.h]

/* ----------------------------------------------------------------------
   LAMMPS - Large-scale Atomic/Molecular Massively Parallel Simulator
   http://lammps.sandia.gov, Sandia National Laboratories
   Steve Plimpton, sjplimp@sandia.gov

   Copyright (2003) Sandia Corporation.  Under the terms of Contract
   DE-AC04-94AL85000 with Sandia Corporation, the U.S. Government retains
   certain rights in this software.  This software is distributed under 
   the GNU General Public License.

   See the README file in the top-level LAMMPS directory.
------------------------------------------------------------------------- */

#ifdef AtomInclude
#include "atom_vec_granular.h"
#endif

#ifdef AtomClass
AtomStyle(granular,AtomVecGranular)
# endif

#ifdef FixInclude
#include "fix_freeze.h"
#include "fix_gran_diag.h"
#include "fix_nve_gran.h"
#include "fix_pour.h"
#include "fix_shear_history.h"
#include "fix_wall_gran.h"
#endif

#ifdef FixClass
FixStyle(freeze,FixFreeze)
FixStyle(gran/diag,FixGranDiag)
FixStyle(nve/gran,FixNVEGran)
FixStyle(pour,FixPour)
FixStyle(SHEAR_HISTORY,FixShearHistory)
FixStyle(wall/gran,FixWallGran)
#endif

#ifdef PairInclude
#include "pair_gran_hertzian.h"
#include "pair_gran_history.h"
#include "pair_gran_no_history.h"
#endif

#ifdef PairClass
PairStyle(gran/hertzian,PairGranHertzian)
PairStyle(gran/history,PairGranHistory)
PairStyle(gran/no_history,PairGranNoHistory)
#endif
