# Supplementary material for: Rule-based spatial modeling with diffusing, geometrically constrained molecules
Source: BMC Bioinformatics. 2010 Jun 7;11:307. doi: 10.1186/1471-2105-11-307 (PMC2911456; doi:10.1186/1471-2105-11-307)
Supplement: Additional file 1 — C++ source files to compile SRSim, including the slightly modified LAMMPS sources. [file 1471-2105-11-307-S1.ZIP › LammpsCompilation/respa.h]

/* ----------------------------------------------------------------------
   LAMMPS - Large-scale Atomic/Molecular Massively Parallel Simulator
   http://lammps.sandia.gov, Sandia National Laboratories
   Steve Plimpton, sjplimp@sandia.gov

   Copyright (2003) Sandia Corporation.  Under the terms of Contract
   DE-AC04-94AL85000 with Sandia Corporation, the U.S. Government retains
   certain rights in this software.  This software is distributed under 
   the GNU General Public License.

   See the README file in the top-level LAMMPS directory.
------------------------------------------------------------------------- */

#ifndef RESPA_H
#define RESPA_H

#include "integrate.h"

namespace LAMMPS_NS {

class Respa : public Integrate {
 public:
                          // public so Fixes, Pairs, Neighbor can see them
  int nlevels;            // number of rRESPA levels
                          // 0 = innermost level, nlevels-1 = outermost level
  double *step;           // timestep at each level
  int *loop;              // sub-cycling factor at each level
  double cutoff[4];       // cutoff[0] and cutoff[1] = between inner and middle
                          // cutoff[2] and cutoff[3] = between middle and outer
                          // if no middle then 0,1 = 2,3

  int level_bond,level_angle,level_dihedral;   // level to compute forces at
  int level_improper,level_pair,level_kspace;
  int level_inner,level_middle,level_outer;

  Respa(class LAMMPS *, int, char **);
  ~Respa();
  void init();
  void setup();
  void iterate(int);
  void cleanup();
  void reset_dt();

  void copy_f_flevel(int);
  void copy_flevel_f(int);

 private:
  int eflag,vflag;                  // flags for energy/virial computation
  int virial_style;                 // compute virial explicitly (not implicit)
  int virial_every;                 // 1 if virial computed every step
  int next_virial;                  // next timestep to compute virial
  int nfix_virial;                  // # of fixes that need virial occasionally
  int *fix_virial_every;            // frequency they require it
  int *next_fix_virial;             // next timestep they need it
  int triclinic;                    // 0 if domain is orthog, 1 if triclinic

  int *newton;                      // newton flag at each level
  class FixRespa *fix_respa;        // Fix to store the force level array

  void recurse(int);
  void force_clear(int);
  void sum_flevel_f();
  int fix_virial(int);
};

}

#endif
