# Supplementary material for: Rule-based spatial modeling with diffusing, geometrically constrained molecules
Source: BMC Bioinformatics. 2010 Jun 7;11:307. doi: 10.1186/1471-2105-11-307 (PMC2911456; doi:10.1186/1471-2105-11-307)
Supplement: Additional file 1 — C++ source files to compile SRSim, including the slightly modified LAMMPS sources. [file 1471-2105-11-307-S1.ZIP › LammpsCompilation/pair_table.h]

/* ----------------------------------------------------------------------
   LAMMPS - Large-scale Atomic/Molecular Massively Parallel Simulator
   http://lammps.sandia.gov, Sandia National Laboratories
   Steve Plimpton, sjplimp@sandia.gov

   Copyright (2003) Sandia Corporation.  Under the terms of Contract
   DE-AC04-94AL85000 with Sandia Corporation, the U.S. Government retains
   certain rights in this software.  This software is distributed under 
   the GNU General Public License.

   See the README file in the top-level LAMMPS directory.
------------------------------------------------------------------------- */

#ifndef PAIR_TABLE_H
#define PAIR_TABLE_H

#include "pair.h"

namespace LAMMPS_NS {

class PairTable : public Pair {
 public:
  PairTable(class LAMMPS *);
  ~PairTable();
  void compute(int, int);
  void settings(int, char **);
  void coeff(int, char **);
  double init_one(int, int);
  void write_restart(FILE *);
  void read_restart(FILE *);
  void write_restart_settings(FILE *);
  void read_restart_settings(FILE *);
  void single(int, int, int, int, double, double, double, int, One &);
  void *extract(char *);

 private:
  int tabstyle,n,nm1;
  struct Table {
    int ninput,rflag,fpflag,match,ntablebits;
    int nshiftbits,nmask;
    double rlo,rhi,fplo,fphi,cut;
    double *rfile,*efile,*ffile;
    double *e2file,*f2file;
    double innersq,delta,invdelta,deltasq6;
    double *rsq,*drsq,*e,*de,*f,*df,*e2,*f2;
  };
  int ntables;
  Table *tables;

  int **tabindex;

  void allocate();
  void read_table(Table *, char *, char *);
  void param_extract(Table *, char *);
  void bcast_table(Table *);
  void spline_table(Table *);
  void compute_table(Table *);
  void null_table(Table *);
  void free_table(Table *);
  void spline(double *, double *, int, double, double, double *);
  double splint(double *, double *, double *, int, double);
};

}

#endif
