# Supplementary material for: Rule-based spatial modeling with diffusing, geometrically constrained molecules
Source: BMC Bioinformatics. 2010 Jun 7;11:307. doi: 10.1186/1471-2105-11-307 (PMC2911456; doi:10.1186/1471-2105-11-307)
Supplement: Additional file 1 — C++ source files to compile SRSim, including the slightly modified LAMMPS sources. [file 1471-2105-11-307-S1.ZIP › LammpsCompilation/min.h]

/* ----------------------------------------------------------------------
   LAMMPS - Large-scale Atomic/Molecular Massively Parallel Simulator
   http://lammps.sandia.gov, Sandia National Laboratories
   Steve Plimpton, sjplimp@sandia.gov

   Copyright (2003) Sandia Corporation.  Under the terms of Contract
   DE-AC04-94AL85000 with Sandia Corporation, the U.S. Government retains
   certain rights in this software.  This software is distributed under 
   the GNU General Public License.

   See the README file in the top-level LAMMPS directory.
------------------------------------------------------------------------- */

#ifndef MIN_H
#define MIN_H

#include "pointers.h"

namespace LAMMPS_NS {

class Min : protected Pointers {
 public:
  double einitial,efinal,eprevious;
  double gnorm2_init,gnorminf_init,gnorm2_final,gnorminf_final;
  int niter,neval;
  double dmin,dmax;
  int linestyle,lineiter;

  Min(class LAMMPS *);
  virtual ~Min() {}
  virtual void init() = 0;
  virtual void run() = 0;
  virtual double memory_usage() {return 0.0;}

  void modify_params(int, char **);
};

}

#endif
