# Supplementary material for: Rule-based spatial modeling with diffusing, geometrically constrained molecules
Source: BMC Bioinformatics. 2010 Jun 7;11:307. doi: 10.1186/1471-2105-11-307 (PMC2911456; doi:10.1186/1471-2105-11-307)
Supplement: Additional file 1 — C++ source files to compile SRSim, including the slightly modified LAMMPS sources. [file 1471-2105-11-307-S1.ZIP › LammpsCompilation/pair_eam_alloy.h]

/* ----------------------------------------------------------------------
   LAMMPS - Large-scale Atomic/Molecular Massively Parallel Simulator
   http://lammps.sandia.gov, Sandia National Laboratories
   Steve Plimpton, sjplimp@sandia.gov

   Copyright (2003) Sandia Corporation.  Under the terms of Contract
   DE-AC04-94AL85000 with Sandia Corporation, the U.S. Government retains
   certain rights in this software.  This software is distributed under 
   the GNU General Public License.

   See the README file in the top-level LAMMPS directory.
------------------------------------------------------------------------- */

#ifndef PAIR_EAM_ALLOY_H
#define PAIR_EAM_ALLOY_H

#include "pair_eam.h"

namespace LAMMPS_NS {

// use virtual public since this class is parent in multiple inheritance

class PairEAMAlloy : virtual public PairEAM {
 public:
  PairEAMAlloy(class LAMMPS *);
  virtual ~PairEAMAlloy() {}
  void coeff(int, char **);

 protected:
  void read_file(char *);
  void file2array();
};

}

#endif
