# Supplementary material for: Rule-based spatial modeling with diffusing, geometrically constrained molecules
Source: BMC Bioinformatics. 2010 Jun 7;11:307. doi: 10.1186/1471-2105-11-307 (PMC2911456; doi:10.1186/1471-2105-11-307)
Supplement: Additional file 1 — C++ source files to compile SRSim, including the slightly modified LAMMPS sources. [file 1471-2105-11-307-S1.ZIP › LammpsCompilation/create_box.cpp]

/* ----------------------------------------------------------------------
   LAMMPS - Large-scale Atomic/Molecular Massively Parallel Simulator
   http://lammps.sandia.gov, Sandia National Laboratories
   Steve Plimpton, sjplimp@sandia.gov

   Copyright (2003) Sandia Corporation.  Under the terms of Contract
   DE-AC04-94AL85000 with Sandia Corporation, the U.S. Government retains
   certain rights in this software.  This software is distributed under 
   the GNU General Public License.

   See the README file in the top-level LAMMPS directory.
------------------------------------------------------------------------- */

#include "stdlib.h"
#include "string.h"
#include "create_box.h"
#include "atom.h"
#include "force.h"
#include "domain.h"
#include "region.h"
#include "region_prism.h"
#include "comm.h"
#include "update.h"
#include "error.h"

using namespace LAMMPS_NS;

/* ---------------------------------------------------------------------- */

CreateBox::CreateBox(LAMMPS *lmp) : Pointers(lmp) {}

/* ---------------------------------------------------------------------- */

void CreateBox::command(int narg, char **arg)
{
  if (narg != 2) error->all("Illegal create_box command");

  if (domain->box_exist) 
    error->all("Cannot create_box after simulation box is defined");
  if (domain->dimension == 2 && domain->zperiodic == 0)
    error->all("Cannot run 2d simulation with nonperiodic Z dimension");

  domain->box_exist = 1;

  // region check

  int iregion = domain->find_region(arg[1]);
  if (iregion == -1) error->all("Create_box region ID does not exist");
  if (domain->regions[iregion]->interior == 0)
    error->all("Create_box region must be of type inside");

  // if region not prism:
  //   setup orthogonal domain
  //   set simulation domain from region extent
  // if region is prism:
  //   seutp triclinic domain
  //   set simulation domain params from prism params

  if (strcmp(domain->regions[iregion]->style,"prism") != 0) {
    domain->triclinic = 0;
    domain->boxlo[0] = domain->regions[iregion]->extent_xlo;
    domain->boxhi[0] = domain->regions[iregion]->extent_xhi;
    domain->boxlo[1] = domain->regions[iregion]->extent_ylo;
    domain->boxhi[1] = domain->regions[iregion]->extent_yhi;
    domain->boxlo[2] = domain->regions[iregion]->extent_zlo;
    domain->boxhi[2] = domain->regions[iregion]->extent_zhi;

  } else {
    domain->triclinic = 1;
    RegPrism *region = (RegPrism *) domain->regions[iregion];
    domain->boxlo[0] = region->xlo;
    domain->boxhi[0] = region->xhi;
    domain->boxlo[1] = region->ylo;
    domain->boxhi[1] = region->yhi;
    domain->boxlo[2] = region->zlo;
    domain->boxhi[2] = region->zhi;
    domain->xy = region->xy;
    domain->xz = region->xz;
    domain->yz = region->yz;
  }

  // if molecular, zero out topology info

  if (atom->molecular) {
    atom->bond_per_atom = 0;
    atom->angle_per_atom = 0;
    atom->dihedral_per_atom = 0;
    atom->improper_per_atom = 0;
    atom->nbonds = 0;
    atom->nangles = 0;
    atom->ndihedrals = 0;
    atom->nimpropers = 0;
  }

  // set atom and topology type quantities

  atom->ntypes = atoi(arg[0]);
  atom->nbondtypes = 0;
  atom->nangletypes = 0;
  atom->ndihedraltypes = 0;
  atom->nimpropertypes = 0;

  // problem setup using info from header
  // no call to atom->grow since create_atoms or fixes will do it

  update->ntimestep = 0;

  atom->allocate_type_arrays();

  domain->print_box("Created ");
  domain->set_initial_box();
  domain->set_global_box();
  comm->set_procs();
  domain->set_local_box();
}
