# Supplementary material for: Rule-based spatial modeling with diffusing, geometrically constrained molecules
Source: BMC Bioinformatics. 2010 Jun 7;11:307. doi: 10.1186/1471-2105-11-307 (PMC2911456; doi:10.1186/1471-2105-11-307)
Supplement: Additional file 1 — C++ source files to compile SRSim, including the slightly modified LAMMPS sources. [file 1471-2105-11-307-S1.ZIP › LammpsCompilation/timer.cpp]

/* ----------------------------------------------------------------------
   LAMMPS - Large-scale Atomic/Molecular Massively Parallel Simulator
   http://lammps.sandia.gov, Sandia National Laboratories
   Steve Plimpton, sjplimp@sandia.gov

   Copyright (2003) Sandia Corporation.  Under the terms of Contract
   DE-AC04-94AL85000 with Sandia Corporation, the U.S. Government retains
   certain rights in this software.  This software is distributed under 
   the GNU General Public License.

   See the README file in the top-level LAMMPS directory.
------------------------------------------------------------------------- */

#include "mpi.h"
#include "timer.h"
#include "memory.h"

using namespace LAMMPS_NS;

/* ---------------------------------------------------------------------- */

Timer::Timer(LAMMPS *lmp) : Pointers(lmp)
{
  array = (double *) memory->smalloc(TIME_N*sizeof(double),"array");
}

/* ---------------------------------------------------------------------- */

Timer::~Timer()
{
  memory->sfree(array);
}

/* ---------------------------------------------------------------------- */

void Timer::init()
{
  for (int i = 0; i < TIME_N; i++) array[i] = 0.0;
}

/* ---------------------------------------------------------------------- */

void Timer::stamp()
{
  // uncomment if want synchronized timing
  // MPI_Barrier(world);
  previous_time = MPI_Wtime();
}

/* ---------------------------------------------------------------------- */

void Timer::stamp(int which)
{
  // uncomment if want synchronized timing
  // MPI_Barrier(world);
  double current_time = MPI_Wtime();
  array[which] += current_time - previous_time;
  previous_time = current_time;
}

/* ---------------------------------------------------------------------- */

void Timer::barrier_start(int which)
{
  MPI_Barrier(world);
  array[which] = MPI_Wtime();
}

/* ---------------------------------------------------------------------- */

void Timer::barrier_stop(int which)
{
  MPI_Barrier(world);
  double current_time = MPI_Wtime();
  array[which] = current_time - array[which];
}

/* ---------------------------------------------------------------------- */

double Timer::elapsed(int which)
{
  double current_time = MPI_Wtime();
  return (current_time - array[which]);
}
