# Supplementary material for: Rule-based spatial modeling with diffusing, geometrically constrained molecules
Source: BMC Bioinformatics. 2010 Jun 7;11:307. doi: 10.1186/1471-2105-11-307 (PMC2911456; doi:10.1186/1471-2105-11-307)
Supplement: Additional file 1 — C++ source files to compile SRSim, including the slightly modified LAMMPS sources. [file 1471-2105-11-307-S1.ZIP › LammpsCompilation/kspace.cpp]

/* ----------------------------------------------------------------------
   LAMMPS - Large-scale Atomic/Molecular Massively Parallel Simulator
   http://lammps.sandia.gov, Sandia National Laboratories
   Steve Plimpton, sjplimp@sandia.gov

   Copyright (2003) Sandia Corporation.  Under the terms of Contract
   DE-AC04-94AL85000 with Sandia Corporation, the U.S. Government retains
   certain rights in this software.  This software is distributed under 
   the GNU General Public License.

   See the README file in the top-level LAMMPS directory.
------------------------------------------------------------------------- */

#include "stdlib.h"
#include "string.h"
#include "kspace.h"
#include "error.h"
#include "comm.h"

using namespace LAMMPS_NS;

/* ---------------------------------------------------------------------- */

KSpace::KSpace(LAMMPS *lmp, int narg, char **arg) : Pointers(lmp)
{
  energy = 0.0;
  order = 5;
  gridflag = 0;
  gewaldflag = 0;
  slabflag = 0;
  slab_volfactor = 1;
}

/* ----------------------------------------------------------------------
   modify parameters of the KSpace style 
------------------------------------------------------------------------- */

void KSpace::modify_params(int narg, char **arg)
{
  int iarg = 0;
  while (iarg < narg) {
    if (strcmp(arg[iarg],"mesh") == 0) {
      if (iarg+4 > narg) error->all("Illegal kspace_modify command");
      nx_pppm = atoi(arg[iarg+1]);
      ny_pppm = atoi(arg[iarg+2]);
      nz_pppm = atoi(arg[iarg+3]);
      if (nx_pppm == 0 && ny_pppm == 0 && nz_pppm == 0) gridflag = 0;
      else gridflag = 1;
      iarg += 4;
    } else if (strcmp(arg[iarg],"order") == 0) {
      if (iarg+2 > narg) error->all("Illegal kspace_modify command");
      order = atoi(arg[iarg+1]);
      iarg += 2;
    } else if (strcmp(arg[iarg],"gewald") == 0) {
      if (iarg+2 > narg) error->all("Illegal kspace_modify command");
      g_ewald = atof(arg[iarg+1]);
      if (g_ewald == 0.0) gewaldflag = 0;
      else gewaldflag = 1;
      iarg += 2;
    } else if (strcmp(arg[iarg],"slab") == 0) {
      if (iarg+2 > narg) error->all("Illegal kspace_modify command");
      slab_volfactor = atof(arg[iarg+1]);
      iarg += 2;
      if (slab_volfactor <= 1.0) error->all("Bad slab parameter");
      if (slab_volfactor < 2.0 && comm->me == 0) 
	error->warning("Slab parameter < 2.0 may cause unphysical behavior");
      slabflag = 1;
    } else error->all("Illegal kspace_modify command");
  }
}
