# Supplementary material for: Rule-based spatial modeling with diffusing, geometrically constrained molecules
Source: BMC Bioinformatics. 2010 Jun 7;11:307. doi: 10.1186/1471-2105-11-307 (PMC2911456; doi:10.1186/1471-2105-11-307)
Supplement: Additional file 1 — C++ source files to compile SRSim, including the slightly modified LAMMPS sources. [file 1471-2105-11-307-S1.ZIP › LammpsCompilation/fix_shake.cpp]

/* ----------------------------------------------------------------------
   LAMMPS - Large-scale Atomic/Molecular Massively Parallel Simulator
   http://lammps.sandia.gov, Sandia National Laboratories
   Steve Plimpton, sjplimp@sandia.gov

   Copyright (2003) Sandia Corporation.  Under the terms of Contract
   DE-AC04-94AL85000 with Sandia Corporation, the U.S. Government retains
   certain rights in this software.  This software is distributed under 
   the GNU General Public License.

   See the README file in the top-level LAMMPS directory.
------------------------------------------------------------------------- */

#include "mpi.h"
#include "math.h"
#include "stdlib.h"
#include "string.h"
#include "stdio.h"
#include "fix_shake.h"
#include "atom.h"
#include "update.h"
#include "respa.h"
#include "modify.h"
#include "domain.h"
#include "force.h"
#include "bond.h"
#include "angle.h"
#include "comm.h"
#include "group.h"
#include "fix_respa.h"
#include "memory.h"
#include "error.h"

using namespace LAMMPS_NS;

#define BIG 1.0e20
#define MASSDELTA 0.1
#define MIN(a,b) ((a) < (b) ? (a) : (b))
#define MAX(a,b) ((a) > (b) ? (a) : (b))

/* ---------------------------------------------------------------------- */

FixShake::FixShake(LAMMPS *lmp, int narg, char **arg) :
  Fix(lmp, narg, arg)
{
  virial_flag = 1;
  MPI_Comm_rank(world,&me);
  MPI_Comm_size(world,&nprocs);

  PI = 4.0*atan(1.0);

  // error check

  if (atom->molecular == 0)
    error->all("Cannot use fix shake with non-molecular system");

  // perform initial allocation of atom-based arrays
  // register with Atom class

  shake_flag = NULL;
  shake_atom = shake_type = NULL;
  xshake = NULL;

  grow_arrays(atom->nmax);
  atom->add_callback(0);

  // set comm size needed by this Fix

  comm_forward = 3;

  // parse SHAKE args

  if (narg < 8) error->all("Illegal fix shake command");

  tolerance = atof(arg[3]);
  max_iter = atoi(arg[4]);
  output_every = atoi(arg[5]);

  // parse SHAKE args for bond and angle types
  // will be used by find_clusters
  // store args for "b" "a" "t" as flags in (1:n) list for fast access
  // store args for "m" in list of length nmass for looping over
  // for "m" verify that atom masses have been set

  bond_flag = new int[atom->nbondtypes+1];
  for (int i = 1; i <= atom->nbondtypes; i++) bond_flag[i] = 0;
  angle_flag = new int[atom->nangletypes+1];
  for (int i = 1; i <= atom->nangletypes; i++) angle_flag[i] = 0;
  type_flag = new int[atom->ntypes+1];
  for (int i = 1; i <= atom->ntypes; i++) type_flag[i] = 0;
  mass_list = new double[atom->ntypes];
  nmass = 0;

  char mode = '\0';
  int next = 6;
  while (next < narg) {

    if (strcmp(arg[next],"b") == 0) mode = 'b';
    else if (strcmp(arg[next],"a") == 0) mode = 'a';
    else if (strcmp(arg[next],"t") == 0) mode = 't';
    else if (strcmp(arg[next],"m") == 0) {
      mode = 'm';
      atom->check_mass();

    } else if (mode == 'b') {
      int i = atoi(arg[next]);
      if (i < 1 || i > atom->nbondtypes) 
	error->all("Invalid bond type index for fix shake");
      bond_flag[i] = 1;

    } else if (mode == 'a') {
      int i = atoi(arg[next]);
      if (i < 1 || i > atom->nangletypes) 
	error->all("Invalid angle type index for fix shake");
      angle_flag[i] = 1;

    } else if (mode == 't') {
      int i = atoi(arg[next]);
      if (i < 1 || i > atom->ntypes) 
	error->all("Invalid atom type index for fix shake");
      type_flag[i] = 1;

    } else if (mode == 'm') {
      double rmass = atof(arg[next]);
      if (rmass == 0.0) error->all("Invalid atom mass for fix shake");
      if (nmass == atom->ntypes) error->all("Too many masses for fix shake");
      mass_list[nmass++] = rmass;

    } else error->all("Illegal fix shake command");
    next++;
  }

  // allocate bond and angle distance arrays, indexed from 1 to n

  bond_distance = new double[atom->nbondtypes+1];
  angle_distance = new double[atom->nangletypes+1];

  // allocate statistics arrays

  if (output_every) {
    int nb = atom->nbondtypes + 1;
    b_count = new int[nb];
    b_count_all = new int[nb];
    b_ave = new double[nb];
    b_ave_all = new double[nb];
    b_max = new double[nb];
    b_max_all = new double[nb];
    b_min = new double[nb];
    b_min_all = new double[nb];

    int na = atom->nangletypes + 1;
    a_count = new int[na];
    a_count_all = new int[na];
    a_ave = new double[na];
    a_ave_all = new double[na];
    a_max = new double[na];
    a_max_all = new double[na];
    a_min = new double[na];
    a_min_all = new double[na];
  }

  // identify all SHAKE clusters

  find_clusters();

  // initialize list of SHAKE clusters to constrain

  maxlist = 0;
  list = NULL;
}

/* ---------------------------------------------------------------------- */

FixShake::~FixShake()
{
  // unregister callbacks to this fix from Atom class

  atom->delete_callback(id,0);

  // set bond_type and angle_type back to positive for SHAKE clusters
  // must set for all SHAKE bonds and angles stored by each atom

  int **bond_type = atom->bond_type;
  int **angle_type = atom->angle_type;
  int nlocal = atom->nlocal;

  int n;
  for (int i = 0; i < nlocal; i++) {
    if (shake_flag[i] == 0) continue;
    else if (shake_flag[i] == 1) {
      n = bondfind(i,shake_atom[i][0],shake_atom[i][1]);
      if (n >= 0) bond_type[i][n] = -bond_type[i][n];
      n = bondfind(i,shake_atom[i][0],shake_atom[i][2]);
      if (n >= 0) bond_type[i][n] = -bond_type[i][n];
      n = anglefind(i,shake_atom[i][1],shake_atom[i][2]);
      if (n >= 0) angle_type[i][n] = -angle_type[i][n];
    } else if (shake_flag[i] == 2) {
      n = bondfind(i,shake_atom[i][0],shake_atom[i][1]);
      if (n >= 0) bond_type[i][n] = -bond_type[i][n];
    } else if (shake_flag[i] == 3) {
      n = bondfind(i,shake_atom[i][0],shake_atom[i][1]);
      if (n >= 0) bond_type[i][n] = -bond_type[i][n];
      n = bondfind(i,shake_atom[i][0],shake_atom[i][2]);
      if (n >= 0) bond_type[i][n] = -bond_type[i][n];
    } else if (shake_flag[i] == 4) {
      n = bondfind(i,shake_atom[i][0],shake_atom[i][1]);
      if (n >= 0) bond_type[i][n] = -bond_type[i][n];
      n = bondfind(i,shake_atom[i][0],shake_atom[i][2]);
      if (n >= 0) bond_type[i][n] = -bond_type[i][n];
      n = bondfind(i,shake_atom[i][0],shake_atom[i][3]);
      if (n >= 0) bond_type[i][n] = -bond_type[i][n];
    }
  }

  // delete locally stored arrays

  memory->sfree(shake_flag);
  memory->destroy_2d_int_array(shake_atom);
  memory->destroy_2d_int_array(shake_type);
  memory->destroy_2d_double_array(xshake);

  delete [] bond_flag;
  delete [] angle_flag;
  delete [] type_flag;
  delete [] mass_list;

  delete [] bond_distance;
  delete [] angle_distance;

  if (output_every) {
    delete [] b_count;
    delete [] b_count_all;
    delete [] b_ave;
    delete [] b_ave_all;
    delete [] b_max;
    delete [] b_max_all;
    delete [] b_min;
    delete [] b_min_all;

    delete [] a_count;
    delete [] a_count_all;
    delete [] a_ave;
    delete [] a_ave_all;
    delete [] a_max;
    delete [] a_max_all;
    delete [] a_min;
    delete [] a_min_all;
  }

  memory->sfree(list);
}

/* ---------------------------------------------------------------------- */

int FixShake::setmask()
{
  int mask = 0;
  mask |= PRE_NEIGHBOR;
  mask |= POST_FORCE;
  mask |= POST_FORCE_RESPA;
  return mask;
}

/* ----------------------------------------------------------------------
   set bond and angle distances
   this init must happen after force->bond and force->angle inits 
------------------------------------------------------------------------- */

void FixShake::init()
{
  int i,m,flag,flag_all,type1,type2,bond1_type,bond2_type;
  double rsq,angle;

  // error if more than one shake fix

  int count = 0;
  for (i = 0; i < modify->nfix; i++)
    if (strcmp(modify->fix[i]->style,"shake") == 0) count++;
  if (count > 1) error->all("More than one fix shake");

  // cannot use with minimization since SHAKE turns off bonds
  // that should contribute to potential energy

  if (update->whichflag == 1)
    error->all("Fix shake cannot be used with minimization");

  // error if npt,nph fix comes before shake fix

  for (i = 0; i < modify->nfix; i++) {
    if (strcmp(modify->fix[i]->style,"npt") == 0) break;
    if (strcmp(modify->fix[i]->style,"nph") == 0) break;
  }
  if (i < modify->nfix) {
    for (int j = i; j < modify->nfix; j++)
      if (strcmp(modify->fix[j]->style,"shake") == 0)
	error->all("Shake fix must come before NPT/NPH fix");
  }

  // if rRESPA, find associated fix that must exist
  // could have changed locations in fix list since created
  // set ptrs to rRESPA variables

  if (strcmp(update->integrate_style,"respa") == 0) {
    for (i = 0; i < modify->nfix; i++)
      if (strcmp(modify->fix[i]->style,"RESPA") == 0) ifix_respa = i;
    nlevels_respa = ((Respa *) update->integrate)->nlevels;
    loop_respa = ((Respa *) update->integrate)->loop;
    step_respa = ((Respa *) update->integrate)->step;
  }

  // set equilibrium bond distances

  if (force->bond == NULL)
    error->all("Bond potential must be defined for SHAKE");
  for (i = 1; i <= atom->nbondtypes; i++) 
    bond_distance[i] = force->bond->equilibrium_distance(i);

  // set equilibrium angle distances

  int nlocal = atom->nlocal;

  for (i = 1; i <= atom->nangletypes; i++) {
    if (angle_flag[i] == 0) continue;

    // scan all atoms for a SHAKE angle cluster
    // extract bond types for the 2 bonds in the cluster
    // bond types must be same in all clusters of this angle type,
    //   else set error flag
    
    flag = 0;
    bond1_type = bond2_type = 0;
    for (m = 0; m < nlocal; m++) {
      if (shake_flag[m] != 1) continue;
      if (shake_type[m][2] != i) continue;
      type1 = MIN(shake_type[m][0],shake_type[m][1]);
      type2 = MAX(shake_type[m][0],shake_type[m][1]);
      if (bond1_type > 0) {
	if (type1 != bond1_type || type2 != bond2_type) {
	  flag = 1;
	  break;
	}
      }
      bond1_type = type1;
      bond2_type = type2;
    }

    // error check for any bond types that are not the same
    
    MPI_Allreduce(&flag,&flag_all,1,MPI_INT,MPI_MAX,world);
    if (flag_all) error->all("Shake angles have different bond types");
    
    // insure all procs have bond types
    
    MPI_Allreduce(&bond1_type,&flag_all,1,MPI_INT,MPI_MAX,world);
    bond1_type = flag_all;
    MPI_Allreduce(&bond2_type,&flag_all,1,MPI_INT,MPI_MAX,world);
    bond2_type = flag_all;
    
    // if bond types are 0, no SHAKE angles of this type exist
    // just skip this angle
    
    if (bond1_type == 0) {
      angle_distance[i] = 0.0;
      continue;
    }

    // compute the angle distance as a function of 2 bond distances
    
    angle = force->angle->equilibrium_angle(i);
    rsq = 2.0*bond_distance[bond1_type]*bond_distance[bond2_type] * 
      (1.0-cos(angle));
    angle_distance[i] = sqrt(rsq);
  }
}

/* ----------------------------------------------------------------------
   SHAKE as pre-integrator constraint 
------------------------------------------------------------------------- */

void FixShake::setup()
{
  pre_neighbor();

  if (output_every) stats();

  // setup SHAKE output

  int ntimestep = update->ntimestep;
  next_output = ntimestep + output_every;
  if (output_every == 0) next_output = update->laststep + 1;
  if (output_every && ntimestep % output_every != 0)
    next_output = (ntimestep/output_every)*output_every + output_every;

  // half timestep constraint on pre-step, full timestep thereafter

  if (strcmp(update->integrate_style,"verlet") == 0) {
    dtv = update->dt;
    dtfsq = 0.5 * update->dt * update->dt * force->ftm2v;
    post_force(1);
    dtfsq = update->dt * update->dt * force->ftm2v;
  } else {
    dtv = step_respa[0];
    dtf_innerhalf = 0.5 * step_respa[0] * force->ftm2v;
    dtf_inner = dtf_innerhalf;
    ((Respa *) update->integrate)->copy_flevel_f(nlevels_respa-1);
    post_force_respa(1,nlevels_respa-1,0);
    ((Respa *) update->integrate)->copy_f_flevel(nlevels_respa-1);
    dtf_inner = step_respa[0] * force->ftm2v;
  }
}

/* ----------------------------------------------------------------------
   build list of SHAKE clusters to constrain
   if one or more atoms in cluster are on this proc,
     this proc lists the cluster exactly once 
------------------------------------------------------------------------- */

void FixShake::pre_neighbor()
{
  int atom1,atom2,atom3,atom4;

  // local copies of atom quantities
  // used by SHAKE until next re-neighboring

  x = atom->x;
  v = atom->v;
  f = atom->f;
  mass = atom->mass;
  type = atom->type;
  nlocal = atom->nlocal;

  // extend size of SHAKE list if necessary

  if (nlocal > maxlist) {
    maxlist = nlocal;
    memory->sfree(list);
    list = (int *) memory->smalloc(maxlist*sizeof(int),"shake:list");
  }

  // build list of SHAKE clusters I compute

  nlist = 0;

  for (int i = 0; i < nlocal; i++)
    if (shake_flag[i]) {
      if (shake_flag[i] == 2) {
	atom1 = atom->map(shake_atom[i][0]);
	atom2 = atom->map(shake_atom[i][1]);
	if (atom1 == -1 || atom2 == -1) {
	  char str[128];
	  sprintf(str,"Shake atoms %d %d missing on proc %d at step %d",
		  shake_atom[i][0],shake_atom[i][1],me,update->ntimestep);
	  error->one(str);
	}
	if (i <= atom1 && i <= atom2) list[nlist++] = i;
      } else if (shake_flag[i] % 2 == 1) {
	atom1 = atom->map(shake_atom[i][0]);
	atom2 = atom->map(shake_atom[i][1]);
	atom3 = atom->map(shake_atom[i][2]);
	if (atom1 == -1 || atom2 == -1 || atom3 == -1) {
	  char str[128];
	  sprintf(str,"Shake atoms %d %d %d missing on proc %d at step %d",
		  shake_atom[i][0],shake_atom[i][1],shake_atom[i][2],
		  me,update->ntimestep);
	  error->one(str);
	}
	if (i <= atom1 && i <= atom2 && i <= atom3) list[nlist++] = i;
      } else {
	atom1 = atom->map(shake_atom[i][0]);
	atom2 = atom->map(shake_atom[i][1]);
	atom3 = atom->map(shake_atom[i][2]);
	atom4 = atom->map(shake_atom[i][3]);
	if (atom1 == -1 || atom2 == -1 || atom3 == -1 || atom4 == -1) {
	  char str[128];
	  sprintf(str,"Shake atoms %d %d %d %d missing on proc %d at step %d",
		  shake_atom[i][0],shake_atom[i][1],
		  shake_atom[i][2],shake_atom[i][3],
		  me,update->ntimestep);
	  error->one(str);
	}
	if (i <= atom1 && i <= atom2 && i <= atom3 && i <= atom4) 
	  list[nlist++] = i;
      }
    }
}

/* ----------------------------------------------------------------------
   compute the force adjustment for SHAKE constraint 
------------------------------------------------------------------------- */

void FixShake::post_force(int vflag_in)
{
  if (update->ntimestep == next_output) stats();

  // xshake = unconstrained move with current v,f

  unconstrained_update();

  // communicate results if necessary

  if (nprocs > 1) comm->comm_fix(this);

  // zero out SHAKE contribution to virial

  vflag = vflag_in;
  if (vflag) for (int n = 0; n < 6; n++) virial[n] = 0.0;

  // loop over clusters

  int m;
  for (int i = 0; i < nlist; i++) {
    m = list[i];
    if (shake_flag[m] == 2) shake2(m);
    else if (shake_flag[m] == 3) shake3(m);
    else if (shake_flag[m] == 4) shake4(m);
    else shake3angle(m);
  }
}

/* ----------------------------------------------------------------------
   count # of degrees-of-freedom removed by SHAKE for atoms in igroup 
------------------------------------------------------------------------- */

int FixShake::dof(int igroup)
{
  int groupbit = group->bitmask[igroup];

  int *mask = atom->mask;
  int *tag = atom->tag;
  int nlocal = atom->nlocal;

  // count dof in a cluster if and only if the central atom is in group
  //   and this atom i is the central atom

  int n = 0;
  for (int i = 0; i < nlocal; i++) {
    if (!(mask[i] & groupbit)) continue;
    if (shake_flag[i] == 0) continue;
    if (shake_atom[i][0] != tag[i]) continue;
    if (shake_flag[i] == 1) n += 3;
    else if (shake_flag[i] == 2) n += 1;
    else if (shake_flag[i] == 3) n += 2;
    else if (shake_flag[i] == 4) n += 3;
  }

  int nall;
  MPI_Allreduce(&n,&nall,1,MPI_INT,MPI_SUM,world);
  return nall;
}

/* ----------------------------------------------------------------------
   identify whether each atom is in a SHAKE cluster
   only include atoms in fix group and those bonds/angles specified in input
   test whether all clusters are valid
   set shake_flag, shake_atom, shake_type values
   set bond,angle types negative so will be ignored in neighbor lists 
------------------------------------------------------------------------- */

void FixShake::find_clusters()
{
  int i,j,m,n;
  int flag,flag_all,messtag,loop,nbuf,nbufmax,size;
  double imass,jmass,rmass;
  int *buf,*bufcopy;
  MPI_Request request;
  MPI_Status status;

  if (me == 0 && screen) fprintf(screen,"Finding SHAKE clusters ...\n");

  // local copies of atom ptrs

  int *tag = atom->tag;
  int *type = atom->type;
  int *mask = atom->mask;
  double *mass = atom->mass;
  int **bond_type = atom->bond_type;
  int **angle_type = atom->angle_type;
  int **nspecial = atom->nspecial;
  int **special = atom->special;
  int nlocal = atom->nlocal;

  // setup ring of procs

  int next = me + 1;
  int prev = me -1; 
  if (next == nprocs) next = 0;
  if (prev < 0) prev = nprocs - 1;

  // -----------------------------------------------------
  // allocate arrays for self (1d) and bond partners (2d)
  // max = max # of bond partners for owned atoms = 2nd dim of partner arrays
  // npartner[i] = # of bonds attached to atom i
  // nshake[i] = # of SHAKE bonds attached to atom i
  // partner_tag[i][] = global IDs of each partner
  // partner_mask[i][] = mask of each partner
  // partner_type[i][] = type of each partner
  // partner_bondtype[i][] = type of bond attached to each partner
  // partner_shake[i][] = 1 if SHAKE bonded to partner, 0 if not
  // partner_nshake[i][] = nshake value for each partner
  // -----------------------------------------------------

  int max = 0;
  for (i = 0; i < nlocal; i++) max = MAX(max,nspecial[i][0]);

  int *npartner = (int *) 
    memory->smalloc(nlocal*sizeof(double),"shake:npartner");
  int *nshake = (int *)
    memory->smalloc(nlocal*sizeof(double),"shake:nshake");
  int **partner_tag = 
    memory->create_2d_int_array(nlocal,max,"shake:partner_tag");
  int **partner_mask = 
    memory->create_2d_int_array(nlocal,max,"shake:partner_mask");
  int **partner_type = 
    memory->create_2d_int_array(nlocal,max,"shake:partner_type");
  int **partner_bondtype = 
    memory->create_2d_int_array(nlocal,max,"shake:partner_bondtype");
  int **partner_shake = 
    memory->create_2d_int_array(nlocal,max,"shake:partner_shake");
  int **partner_nshake = 
    memory->create_2d_int_array(nlocal,max,"shake:partner_nshake");

  // -----------------------------------------------------
  // set npartner and partner_tag from special arrays
  // -----------------------------------------------------

  for (i = 0; i < nlocal; i++) {
    npartner[i] = nspecial[i][0];
    for (j = 0; j < npartner[i]; j++) partner_tag[i][j] = special[i][j];
  }

  // -----------------------------------------------------
  // set partner_mask, partner_type, partner_bondtype for bonded partners
  // requires communication for off-proc partners
  // -----------------------------------------------------

  // fill in mask, type, bondtype if own bond partner
  // info to store in buf for each off-proc bond =
  //   2 atoms IDs in bond, space for mask, type, bondtype
  // nbufmax = largest buffer needed to hold info from any proc

  nbuf = 0;
  for (i = 0; i < nlocal; i++) {
    for (j = 0; j < npartner[i]; j++) {
      partner_mask[i][j] = 0;
      partner_type[i][j] = 0;
      partner_bondtype[i][j] = 0;

      m = atom->map(partner_tag[i][j]);
      if (m >= 0 && m < nlocal) {
	partner_mask[i][j] = mask[m];
	partner_type[i][j] = type[m];
	n = bondfind(i,tag[i],partner_tag[i][j]);
	if (n >= 0) partner_bondtype[i][j] = bond_type[i][n];
	else {
	  n = bondfind(m,tag[i],partner_tag[i][j]);
	  if (n >= 0) partner_bondtype[i][j] = bond_type[m][n];
	}
      } else nbuf += 5;
    }
  }

  MPI_Allreduce(&nbuf,&nbufmax,1,MPI_INT,MPI_MAX,world);

  buf = new int[nbufmax];
  bufcopy = new int[nbufmax];

  // fill buffer with info

  size = 0;
  for (i = 0; i < nlocal; i++) {
    for (j = 0; j < npartner[i]; j++) {
      m = atom->map(partner_tag[i][j]);
      if (m < 0 || m >= nlocal) {
	buf[size] = tag[i];
	buf[size+1] = partner_tag[i][j];
	buf[size+2] = 0;
	buf[size+3] = 0;
	n = bondfind(i,tag[i],partner_tag[i][j]);
	if (n >= 0) buf[size+4] = bond_type[i][n];
	else buf[size+4] = 0;
	size += 5;
      }
    }
  }

  // cycle buffer around ring of procs back to self
  // when receive buffer, scan bond partner IDs for atoms I own
  // if I own partner, fill in mask and type, search for bond with 1st atom
  //   and fill in bondtype

  messtag = 1;
  for (loop = 0; loop < nprocs; loop++) {
    i = 0;
    while (i < size) {
      m = atom->map(buf[i+1]);
      if (m >= 0 && m < nlocal) {
	buf[i+2] = mask[m];
	buf[i+3] = type[m];
	if (buf[i+4] == 0) {
	  n = bondfind(m,buf[i],buf[i+1]);
	  if (n >= 0) buf[i+4] = bond_type[m][n];
	}
      }
      i += 5;
    }
    if (me != next) {
      MPI_Irecv(bufcopy,nbufmax,MPI_INT,prev,messtag,world,&request);
      MPI_Send(buf,size,MPI_INT,next,messtag,world);
      MPI_Wait(&request,&status);
      MPI_Get_count(&status,MPI_INT,&size);
      for (j = 0; j < size; j++) buf[j] = bufcopy[j];
    }
  }

  // store partner info returned to me

  m = 0;
  while (m < size) {
    i = atom->map(buf[m]);
    for (j = 0; j < npartner[i]; j++)
      if (buf[m+1] == partner_tag[i][j]) break;
    partner_mask[i][j] = buf[m+2];
    partner_type[i][j] = buf[m+3];
    partner_bondtype[i][j] = buf[m+4];
    m += 5;
  }

  delete [] buf;
  delete [] bufcopy;

  // error check for unfilled partner info
  // if partner_type not set, is an error
  // partner_bondtype may not be set if special list is not consistent
  //   with bondatom (e.g. due to delete_bonds command)
  // this is OK if one or both atoms are not in fix group, since
  //   bond won't be SHAKEn anyway
  // else it's an error

  flag = 0;
  for (i = 0; i < nlocal; i++)
    for (j = 0; j < npartner[i]; j++) {
      if (partner_type[i][j] == 0) flag = 1;
      if (!(mask[i] & groupbit)) continue;
      if (!(partner_mask[i][j] & groupbit)) continue;
      if (partner_bondtype[i][j] == 0) flag = 1;
    }

  MPI_Allreduce(&flag,&flag_all,1,MPI_INT,MPI_SUM,world);
  if (flag_all) error->all("Did not find fix shake partner info");

  // -----------------------------------------------------
  // identify SHAKEable bonds
  // set nshake[i] = # of SHAKE bonds attached to atom i
  // set partner_shake[i][] = 1 if SHAKE bonded to partner, 0 if not
  // both atoms must be in group, bondtype must be > 0
  // check if bondtype is in input bond_flag
  // check if type of either atom is in input type_flag
  // check if mass of either atom is in input mass_list
  // -----------------------------------------------------

  for (i = 0; i < nlocal; i++) {
    nshake[i] = 0;
    for (j = 0; j < npartner[i]; j++) {
      partner_shake[i][j] = 0;

      if (!(mask[i] & groupbit)) continue;
      if (!(partner_mask[i][j] & groupbit)) continue;
      if (partner_bondtype[i][j] <= 0) continue;

      if (bond_flag[partner_bondtype[i][j]]) {
	partner_shake[i][j] = 1;
	nshake[i]++;
	continue;
      }
      if (type_flag[type[i]] || type_flag[partner_type[i][j]]) {
	partner_shake[i][j] = 1;
	nshake[i]++;
	continue;
      }
      if (nmass) {
	imass = mass[type[i]];
	jmass = mass[partner_type[i][j]];
	for (m = 0; m < nmass; m++) {
	  rmass = mass_list[m];
	  if (fabs(rmass-imass) <= MASSDELTA ||
	      fabs(rmass-jmass) <= MASSDELTA) {
	    partner_shake[i][j] = 1;
	    nshake[i]++;
	    break;
	  }
	}
      }
    }
  }

  // -----------------------------------------------------
  // set partner_nshake for bonded partners
  // requires communication for off-proc partners
  // -----------------------------------------------------

  // fill in partner_nshake if own bond partner
  // info to store in buf for each off-proc bond =
  //   2 atoms IDs in bond, space for nshake value
  // nbufmax = largest buffer needed to hold info from any proc

  nbuf = 0;
  for (i = 0; i < nlocal; i++) {
    for (j = 0; j < npartner[i]; j++) {
      m = atom->map(partner_tag[i][j]);
      if (m >= 0 && m < nlocal) partner_nshake[i][j] = nshake[m];
      else nbuf += 3;
    }
  }
  
  MPI_Allreduce(&nbuf,&nbufmax,1,MPI_INT,MPI_MAX,world);

  buf = new int[nbufmax];
  bufcopy = new int[nbufmax];

  // fill buffer with info

  size = 0;
  for (i = 0; i < nlocal; i++) {
    for (j = 0; j < npartner[i]; j++) {
      m = atom->map(partner_tag[i][j]);
      if (m < 0 || m >= nlocal) {
	buf[size] = tag[i];
	buf[size+1] = partner_tag[i][j];
	size += 3;
      }
    }
  }

  // cycle buffer around ring of procs back to self
  // when receive buffer, scan bond partner IDs for atoms I own
  // if I own partner, fill in nshake value

  messtag = 2;
  for (loop = 0; loop < nprocs; loop++) {
    i = 0;
    while (i < size) {
      m = atom->map(buf[i+1]);
      if (m >= 0 && m < nlocal) buf[i+2] = nshake[m];
      i += 3;
    }
    if (me != next) {
      MPI_Irecv(bufcopy,nbufmax,MPI_INT,prev,messtag,world,&request);
      MPI_Send(buf,size,MPI_INT,next,messtag,world);
      MPI_Wait(&request,&status);
      MPI_Get_count(&status,MPI_INT,&size);
      for (j = 0; j < size; j++) buf[j] = bufcopy[j];
    }
  }

  // store partner info returned to me

  m = 0;
  while (m < size) {
    i = atom->map(buf[m]);
    for (j = 0; j < npartner[i]; j++)
      if (buf[m+1] == partner_tag[i][j]) break;
    partner_nshake[i][j] = buf[m+2];
    m += 3;
  }

  delete [] buf;
  delete [] bufcopy;

  // -----------------------------------------------------
  // error checks
  // no atom with nshake > 3
  // no connected atoms which both have nshake > 1
  // -----------------------------------------------------

  flag = 0;
  for (i = 0; i < nlocal; i++) if (nshake[i] > 3) flag = 1;
  MPI_Allreduce(&flag,&flag_all,1,MPI_INT,MPI_SUM,world);
  if (flag_all) error->all("Shake cluster of more than 4 atoms");

  flag = 0;
  for (i = 0; i < nlocal; i++) {
    if (nshake[i] <= 1) continue;
    for (j = 0; j < npartner[i]; j++)
      if (partner_shake[i][j] && partner_nshake[i][j] > 1) flag = 1;
  }
  MPI_Allreduce(&flag,&flag_all,1,MPI_INT,MPI_SUM,world);
  if (flag_all) error->all("Shake clusters are connected");

  // -----------------------------------------------------
  // set SHAKE arrays that are stored with atoms & add angle constraints
  // zero shake arrays for all owned atoms
  // if I am central atom set shake_flag & shake_atom & shake_type 
  // for 2-atom clusters, I am central atom if my atom ID < partner ID
  // for 3-atom clusters, test for angle constraint
  //   angle will be stored by this atom if it exists
  //   if angle type matches angle_flag, then it is angle-constrained
  // shake_flag[] = 0 if atom not in SHAKE cluster
  //                2,3,4 = size of bond-only cluster
  //                1 = 3-atom angle cluster
  // shake_atom[][] = global IDs of 2,3,4 atoms in cluster
  //                  central atom is 1st
  //                  for 2-atom cluster, lowest ID is 1st
  // shake_type[][] = bondtype of each bond in cluster
  //                  for 3-atom angle cluster, 3rd value is angletype
  // -----------------------------------------------------

  for (i = 0; i < nlocal; i++) {
    shake_flag[i] = 0;
    shake_atom[i][0] = 0;
    shake_atom[i][1] = 0;
    shake_atom[i][2] = 0;
    shake_atom[i][3] = 0;
    shake_type[i][0] = 0;
    shake_type[i][1] = 0;
    shake_type[i][2] = 0;

    if (nshake[i] == 1) {
      for (j = 0; j < npartner[i]; j++)
	if (partner_shake[i][j]) break;
      if (partner_nshake[i][j] == 1 && tag[i] < partner_tag[i][j]) {
	shake_flag[i] = 2;
	shake_atom[i][0] = tag[i];
	shake_atom[i][1] = partner_tag[i][j];
	shake_type[i][0] = partner_bondtype[i][j];
      }
    }

    if (nshake[i] > 1) {
      shake_flag[i] = 1;
      shake_atom[i][0] = tag[i];
      for (j = 0; j < npartner[i]; j++)
	if (partner_shake[i][j]) {
	  m = shake_flag[i];
	  shake_atom[i][m] = partner_tag[i][j];
	  shake_type[i][m-1] = partner_bondtype[i][j];
	  shake_flag[i]++;
	}
    }

    if (nshake[i] == 2) {
      n = anglefind(i,shake_atom[i][1],shake_atom[i][2]);
      if (n < 0) continue;
      if (angle_type[i][n] < 0) continue;
      if (angle_flag[angle_type[i][n]]) {
	shake_flag[i] = 1;
	shake_type[i][2] = angle_type[i][n];
      }
    }
  }

  // -----------------------------------------------------
  // set shake_flag,shake_atom,shake_type for non-central atoms
  // requires communication for off-proc atoms
  // -----------------------------------------------------

  // fill in shake arrays for each bond partner I own
  // info to store in buf for each off-proc bond =
  //   all values from shake_flag, shake_atom, shake_type
  // nbufmax = largest buffer needed to hold info from any proc

  nbuf = 0;
  for (i = 0; i < nlocal; i++) {
    if (shake_flag[i] == 0) continue;
    for (j = 0; j < npartner[i]; j++) {
      if (partner_shake[i][j] == 0) continue;
      m = atom->map(partner_tag[i][j]);
      if (m >= 0 && m < nlocal) {
	shake_flag[m] = shake_flag[i];
	shake_atom[m][0] = shake_atom[i][0];
	shake_atom[m][1] = shake_atom[i][1];
	shake_atom[m][2] = shake_atom[i][2];
	shake_atom[m][3] = shake_atom[i][3];
	shake_type[m][0] = shake_type[i][0];
	shake_type[m][1] = shake_type[i][1];
	shake_type[m][2] = shake_type[i][2];
      } else nbuf += 9;
    }
  }

  MPI_Allreduce(&nbuf,&nbufmax,1,MPI_INT,MPI_MAX,world);

  buf = new int[nbufmax];
  bufcopy = new int[nbufmax];

  // fill buffer with info

  size = 0;
  for (i = 0; i < nlocal; i++) {
    if (shake_flag[i] == 0) continue;
    for (j = 0; j < npartner[i]; j++) {
      if (partner_shake[i][j] == 0) continue;
      m = atom->map(partner_tag[i][j]);
      if (m < 0 || m >= nlocal) {
	buf[size] = partner_tag[i][j];
	buf[size+1] = shake_flag[i];
	buf[size+2] = shake_atom[i][0];
	buf[size+3] = shake_atom[i][1];
	buf[size+4] = shake_atom[i][2];
	buf[size+5] = shake_atom[i][3];
	buf[size+6] = shake_type[i][0];
	buf[size+7] = shake_type[i][1];
	buf[size+8] = shake_type[i][2];
	size += 9;
      }
    }
  }

  // cycle buffer around ring of procs back to self
  // when receive buffer, scan for ID that I own
  // if I own ID, fill in shake array values

  messtag = 3;
  for (loop = 0; loop < nprocs; loop++) {
    i = 0;
    while (i < size) {
      m = atom->map(buf[i]);
      if (m >= 0 && m < nlocal) {
	shake_flag[m] = buf[i+1];
	shake_atom[m][0] = buf[i+2];
	shake_atom[m][1] = buf[i+3];
	shake_atom[m][2] = buf[i+4];
	shake_atom[m][3] = buf[i+5];
	shake_type[m][0] = buf[i+6];
	shake_type[m][1] = buf[i+7];
	shake_type[m][2] = buf[i+8];
      }
      i += 9;
    }
    if (me != next) {
      MPI_Irecv(bufcopy,nbufmax,MPI_INT,prev,messtag,world,&request);
      MPI_Send(buf,size,MPI_INT,next,messtag,world);
      MPI_Wait(&request,&status);
      MPI_Get_count(&status,MPI_INT,&size);
      for (j = 0; j < size; j++) buf[j] = bufcopy[j];
    }
  }

  delete [] buf;
  delete [] bufcopy;

  // -----------------------------------------------------
  // free local memory
  // -----------------------------------------------------

  memory->sfree(npartner);
  memory->sfree(nshake);
  memory->destroy_2d_int_array(partner_tag);
  memory->destroy_2d_int_array(partner_mask);
  memory->destroy_2d_int_array(partner_type);
  memory->destroy_2d_int_array(partner_bondtype);
  memory->destroy_2d_int_array(partner_shake);
  memory->destroy_2d_int_array(partner_nshake);

  // -----------------------------------------------------
  // set bond_type and angle_type negative for SHAKE clusters
  // must set for all SHAKE bonds and angles stored by each atom
  // -----------------------------------------------------

  for (i = 0; i < nlocal; i++) {
    if (shake_flag[i] == 0) continue;
    else if (shake_flag[i] == 1) {
      n = bondfind(i,shake_atom[i][0],shake_atom[i][1]);
      if (n >= 0) bond_type[i][n] = -bond_type[i][n];
      n = bondfind(i,shake_atom[i][0],shake_atom[i][2]);
      if (n >= 0) bond_type[i][n] = -bond_type[i][n];
      n = anglefind(i,shake_atom[i][1],shake_atom[i][2]);
      if (n >= 0) angle_type[i][n] = -angle_type[i][n];
    } else if (shake_flag[i] == 2) {
      n = bondfind(i,shake_atom[i][0],shake_atom[i][1]);
      if (n >= 0) bond_type[i][n] = -bond_type[i][n];
    } else if (shake_flag[i] == 3) {
      n = bondfind(i,shake_atom[i][0],shake_atom[i][1]);
      if (n >= 0) bond_type[i][n] = -bond_type[i][n];
      n = bondfind(i,shake_atom[i][0],shake_atom[i][2]);
      if (n >= 0) bond_type[i][n] = -bond_type[i][n];
    } else if (shake_flag[i] == 4) {
      n = bondfind(i,shake_atom[i][0],shake_atom[i][1]);
      if (n >= 0) bond_type[i][n] = -bond_type[i][n];
      n = bondfind(i,shake_atom[i][0],shake_atom[i][2]);
      if (n >= 0) bond_type[i][n] = -bond_type[i][n];
      n = bondfind(i,shake_atom[i][0],shake_atom[i][3]);
      if (n >= 0) bond_type[i][n] = -bond_type[i][n];
    }
  }

  // -----------------------------------------------------
  // print info on SHAKE clusters
  // -----------------------------------------------------

  int count1,count2,count3,count4;
  count1 = count2 = count3 = count4 = 0;
  for (i = 0; i < nlocal; i++) {
    if (shake_flag[i] == 1) count1++;
    else if (shake_flag[i] == 2) count2++;
    else if (shake_flag[i] == 3) count3++;
    else if (shake_flag[i] == 4) count4++;
  }

  int tmp;
  tmp = count1;
  MPI_Allreduce(&tmp,&count1,1,MPI_INT,MPI_SUM,world);
  tmp = count2;
  MPI_Allreduce(&tmp,&count2,1,MPI_INT,MPI_SUM,world);
  tmp = count3;
  MPI_Allreduce(&tmp,&count3,1,MPI_INT,MPI_SUM,world);
  tmp = count4;
  MPI_Allreduce(&tmp,&count4,1,MPI_INT,MPI_SUM,world);

  if (me == 0) {
    if (screen) {
      fprintf(screen,"  %d = # of size 2 clusters\n",count2/2);
      fprintf(screen,"  %d = # of size 3 clusters\n",count3/3);
      fprintf(screen,"  %d = # of size 4 clusters\n",count4/4);
      fprintf(screen,"  %d = # of frozen angles\n",count1/3);
    }
    if (logfile) {
      fprintf(logfile,"  %d = # of size 2 clusters\n",count2/2);
      fprintf(logfile,"  %d = # of size 3 clusters\n",count3/3);
      fprintf(logfile,"  %d = # of size 4 clusters\n",count4/4);
      fprintf(logfile,"  %d = # of frozen angles\n",count1/3);
    }
  }
}

/* ----------------------------------------------------------------------
   update the unconstrained position of each atom
   only for SHAKE clusters, else set to 0.0
   assumes NVE update, seems to be accurate enough for NVT,NPT,NPH as well 
------------------------------------------------------------------------- */

void FixShake::unconstrained_update()
{
  double dtfmsq;
  
  for (int i = 0; i < nlocal; i++) {
    if (shake_flag[i]) {
      dtfmsq = dtfsq / mass[type[i]];
      xshake[i][0] = x[i][0] + dtv*v[i][0] + dtfmsq*f[i][0];
      xshake[i][1] = x[i][1] + dtv*v[i][1] + dtfmsq*f[i][1];
      xshake[i][2] = x[i][2] + dtv*v[i][2] + dtfmsq*f[i][2];
    } else xshake[i][2] = xshake[i][1] = xshake[i][0] = 0.0;
  }
}

/* ---------------------------------------------------------------------- */

void FixShake::shake2(int m)
{
  // local atom IDs and constraint distances

  int i0 = atom->map(shake_atom[m][0]);
  int i1 = atom->map(shake_atom[m][1]);
  double bond1 = bond_distance[shake_type[m][0]];

  // r01 = distance vec between atoms, with PBC

  double r01[3];
  r01[0] = x[i0][0] - x[i1][0];
  r01[1] = x[i0][1] - x[i1][1];
  r01[2] = x[i0][2] - x[i1][2];
  domain->minimum_image(r01);

  // s01 = distance vec after unconstrained update, with PBC

  double s01[3];
  s01[0] = xshake[i0][0] - xshake[i1][0];
  s01[1] = xshake[i0][1] - xshake[i1][1];
  s01[2] = xshake[i0][2] - xshake[i1][2];
  domain->minimum_image(s01);

  // scalar distances between atoms

  double r01sq = r01[0]*r01[0] + r01[1]*r01[1] + r01[2]*r01[2];
  double s01sq = s01[0]*s01[0] + s01[1]*s01[1] + s01[2]*s01[2];

  // a,b,c = coeffs in quadratic equation for lamda
  
  double invmass0 = 1.0/mass[type[i0]];
  double invmass1 = 1.0/mass[type[i1]];

  double a = (invmass0+invmass1)*(invmass0+invmass1) * r01sq;
  double b = 2.0 * (invmass0+invmass1) *
    (s01[0]*r01[0] + s01[1]*r01[1] + s01[2]*r01[2]);
  double c = s01sq - bond1*bond1;

  // error check

  double determ = b*b - 4.0*a*c;
  if (determ < 0.0) {
    error->warning("Shake determinant < 0.0");
    determ = 0.0;
  }

  // exact quadratic solution for lamda

  double lamda,lamda1,lamda2;
  lamda1 = (-b+sqrt(determ)) / (2.0*a);
  lamda2 = (-b-sqrt(determ)) / (2.0*a);

  if (fabs(lamda1) <= fabs(lamda2)) lamda = lamda1;
  else lamda = lamda2;

  // update forces if atom is owned by this processor

  lamda /= dtfsq;

  if (i0 < nlocal) {
    f[i0][0] += lamda*r01[0];
    f[i0][1] += lamda*r01[1];
    f[i0][2] += lamda*r01[2];
  }

  if (i1 < nlocal) {
    f[i1][0] -= lamda*r01[0];
    f[i1][1] -= lamda*r01[1];
    f[i1][2] -= lamda*r01[2];
  }

  if (vflag) {
    int factor = 0;
    if (i0 < nlocal) factor++;
    if (i1 < nlocal) factor++;
    double rfactor = 0.5 * factor;

    virial[0] += rfactor*lamda*r01[0]*r01[0];
    virial[1] += rfactor*lamda*r01[1]*r01[1];
    virial[2] += rfactor*lamda*r01[2]*r01[2];
    virial[3] += rfactor*lamda*r01[0]*r01[1];
    virial[4] += rfactor*lamda*r01[0]*r01[2];
    virial[5] += rfactor*lamda*r01[1]*r01[2];
  }
}

/* ---------------------------------------------------------------------- */

void FixShake::shake3(int m)
{
  // local atom IDs and constraint distances

  int i0 = atom->map(shake_atom[m][0]);
  int i1 = atom->map(shake_atom[m][1]);
  int i2 = atom->map(shake_atom[m][2]);
  double bond1 = bond_distance[shake_type[m][0]];
  double bond2 = bond_distance[shake_type[m][1]];

  // r01,r02 = distance vec between atoms, with PBC

  double r01[3];
  r01[0] = x[i0][0] - x[i1][0];
  r01[1] = x[i0][1] - x[i1][1];
  r01[2] = x[i0][2] - x[i1][2];
  domain->minimum_image(r01);

  double r02[3];
  r02[0] = x[i0][0] - x[i2][0];
  r02[1] = x[i0][1] - x[i2][1];
  r02[2] = x[i0][2] - x[i2][2];
  domain->minimum_image(r02);

  // s01,s02 = distance vec after unconstrained update, with PBC

  double s01[3];
  s01[0] = xshake[i0][0] - xshake[i1][0];
  s01[1] = xshake[i0][1] - xshake[i1][1];
  s01[2] = xshake[i0][2] - xshake[i1][2];
  domain->minimum_image(s01);

  double s02[3];
  s02[0] = xshake[i0][0] - xshake[i2][0];
  s02[1] = xshake[i0][1] - xshake[i2][1];
  s02[2] = xshake[i0][2] - xshake[i2][2];
  domain->minimum_image(s02);

  // scalar distances between atoms

  double r01sq = r01[0]*r01[0] + r01[1]*r01[1] + r01[2]*r01[2];
  double r02sq = r02[0]*r02[0] + r02[1]*r02[1] + r02[2]*r02[2];
  double s01sq = s01[0]*s01[0] + s01[1]*s01[1] + s01[2]*s01[2];
  double s02sq = s02[0]*s02[0] + s02[1]*s02[1] + s02[2]*s02[2];

  // matrix coeffs and rhs for lamda equations

  double invmass0 = 1.0/mass[type[i0]];
  double invmass1 = 1.0/mass[type[i1]];
  double invmass2 = 1.0/mass[type[i2]];

  double a11 = 2.0 * (invmass0+invmass1) *
    (s01[0]*r01[0] + s01[1]*r01[1] + s01[2]*r01[2]);
  double a12 = 2.0 * invmass0 *
    (s01[0]*r02[0] + s01[1]*r02[1] + s01[2]*r02[2]);
  double a21 = 2.0 * invmass0 *
    (s02[0]*r01[0] + s02[1]*r01[1] + s02[2]*r01[2]);
  double a22 = 2.0 * (invmass0+invmass2) *
    (s02[0]*r02[0] + s02[1]*r02[1] + s02[2]*r02[2]);

  // inverse of matrix

  double determ = a11*a22 - a12*a21;
  if (determ == 0.0) error->one("Shake determinant = 0.0");
  double determinv = 1.0/determ;
  
  double a11inv = a22*determinv;
  double a12inv = -a12*determinv;
  double a21inv = -a21*determinv;
  double a22inv = a11*determinv;

  // quadratic correction coeffs

  double r0102 = (r01[0]*r02[0] + r01[1]*r02[1] + r01[2]*r02[2]);

  double quad1_0101 = (invmass0+invmass1)*(invmass0+invmass1) * r01sq;
  double quad1_0202 = invmass0*invmass0 * r02sq;
  double quad1_0102 = 2.0 * (invmass0+invmass1)*invmass0 * r0102;

  double quad2_0202 = (invmass0+invmass2)*(invmass0+invmass2) * r02sq;
  double quad2_0101 = invmass0*invmass0 * r01sq;
  double quad2_0102 = 2.0 * (invmass0+invmass2)*invmass0 * r0102;

  // iterate until converged

  double lamda01 = 0.0;
  double lamda02 = 0.0;
  int niter = 0;
  int done = 0;

  double quad1,quad2,b1,b2,lamda01_new,lamda02_new;

  while (!done && niter < max_iter) {
    quad1 = quad1_0101 * lamda01*lamda01 + quad1_0202 * lamda02*lamda02 + 
      quad1_0102 * lamda01*lamda02;
    quad2 = quad2_0101 * lamda01*lamda01 + quad2_0202 * lamda02*lamda02 + 
      quad2_0102 * lamda01*lamda02;
        
    b1 = bond1*bond1 - s01sq - quad1;
    b2 = bond2*bond2 - s02sq - quad2;
        
    lamda01_new = a11inv*b1 + a12inv*b2;
    lamda02_new = a21inv*b1 + a22inv*b2;

    done = 1;
    if (fabs(lamda01_new-lamda01) > tolerance) done = 0;
    if (fabs(lamda02_new-lamda02) > tolerance) done = 0;

    lamda01 = lamda01_new;
    lamda02 = lamda02_new;
    niter++;
  }

  // update forces if atom is owned by this processor

  lamda01 = lamda01/dtfsq;
  lamda02 = lamda02/dtfsq;

  if (i0 < nlocal) {
    f[i0][0] += lamda01*r01[0] + lamda02*r02[0];
    f[i0][1] += lamda01*r01[1] + lamda02*r02[1];
    f[i0][2] += lamda01*r01[2] + lamda02*r02[2];
  }

  if (i1 < nlocal) {
    f[i1][0] -= lamda01*r01[0];
    f[i1][1] -= lamda01*r01[1];
    f[i1][2] -= lamda01*r01[2];
  }

  if (i2 < nlocal) {
    f[i2][0] -= lamda02*r02[0];
    f[i2][1] -= lamda02*r02[1];
    f[i2][2] -= lamda02*r02[2];
  }

  if (vflag) {
    int factor = 0;
    if (i0 < nlocal) factor++;
    if (i1 < nlocal) factor++;
    if (i2 < nlocal) factor++;
    double rfactor = factor/3.0;

    virial[0] += rfactor*lamda01*r01[0]*r01[0];
    virial[1] += rfactor*lamda01*r01[1]*r01[1];
    virial[2] += rfactor*lamda01*r01[2]*r01[2];
    virial[3] += rfactor*lamda01*r01[0]*r01[1];
    virial[4] += rfactor*lamda01*r01[0]*r01[2];
    virial[5] += rfactor*lamda01*r01[1]*r01[2];

    virial[0] += rfactor*lamda02*r02[0]*r02[0];
    virial[1] += rfactor*lamda02*r02[1]*r02[1];
    virial[2] += rfactor*lamda02*r02[2]*r02[2];
    virial[3] += rfactor*lamda02*r02[0]*r02[1];
    virial[4] += rfactor*lamda02*r02[0]*r02[2];
    virial[5] += rfactor*lamda02*r02[1]*r02[2];
  }
}

/* ---------------------------------------------------------------------- */

void FixShake::shake4(int m)
{
  // local atom IDs and constraint distances

  int i0 = atom->map(shake_atom[m][0]);
  int i1 = atom->map(shake_atom[m][1]);
  int i2 = atom->map(shake_atom[m][2]);
  int i3 = atom->map(shake_atom[m][3]);
  double bond1 = bond_distance[shake_type[m][0]];
  double bond2 = bond_distance[shake_type[m][1]];
  double bond3 = bond_distance[shake_type[m][2]];

  // r01,r02,r03 = distance vec between atoms, with PBC

  double r01[3];
  r01[0] = x[i0][0] - x[i1][0];
  r01[1] = x[i0][1] - x[i1][1];
  r01[2] = x[i0][2] - x[i1][2];
  domain->minimum_image(r01);

  double r02[3];
  r02[0] = x[i0][0] - x[i2][0];
  r02[1] = x[i0][1] - x[i2][1];
  r02[2] = x[i0][2] - x[i2][2];
  domain->minimum_image(r02);

  double r03[3];
  r03[0] = x[i0][0] - x[i3][0];
  r03[1] = x[i0][1] - x[i3][1];
  r03[2] = x[i0][2] - x[i3][2];
  domain->minimum_image(r03);

  // s01,s02,s03 = distance vec after unconstrained update, with PBC

  double s01[3];
  s01[0] = xshake[i0][0] - xshake[i1][0];
  s01[1] = xshake[i0][1] - xshake[i1][1];
  s01[2] = xshake[i0][2] - xshake[i1][2];
  domain->minimum_image(s01);

  double s02[3];
  s02[0] = xshake[i0][0] - xshake[i2][0];
  s02[1] = xshake[i0][1] - xshake[i2][1];
  s02[2] = xshake[i0][2] - xshake[i2][2];
  domain->minimum_image(s02);

  double s03[3];
  s03[0] = xshake[i0][0] - xshake[i3][0];
  s03[1] = xshake[i0][1] - xshake[i3][1];
  s03[2] = xshake[i0][2] - xshake[i3][2];
  domain->minimum_image(s03);

  // scalar distances between atoms

  double r01sq = r01[0]*r01[0] + r01[1]*r01[1] + r01[2]*r01[2];
  double r02sq = r02[0]*r02[0] + r02[1]*r02[1] + r02[2]*r02[2];
  double r03sq = r03[0]*r03[0] + r03[1]*r03[1] + r03[2]*r03[2];
  double s01sq = s01[0]*s01[0] + s01[1]*s01[1] + s01[2]*s01[2];
  double s02sq = s02[0]*s02[0] + s02[1]*s02[1] + s02[2]*s02[2];
  double s03sq = s03[0]*s03[0] + s03[1]*s03[1] + s03[2]*s03[2];

  // matrix coeffs and rhs for lamda equations

  double invmass0 = 1.0/mass[type[i0]];
  double invmass1 = 1.0/mass[type[i1]];
  double invmass2 = 1.0/mass[type[i2]];
  double invmass3 = 1.0/mass[type[i3]];

  double a11 = 2.0 * (invmass0+invmass1) *
    (s01[0]*r01[0] + s01[1]*r01[1] + s01[2]*r01[2]);
  double a12 = 2.0 * invmass0 *
    (s01[0]*r02[0] + s01[1]*r02[1] + s01[2]*r02[2]);
  double a13 = 2.0 * invmass0 *
    (s01[0]*r03[0] + s01[1]*r03[1] + s01[2]*r03[2]);
  double a21 = 2.0 * invmass0 *
    (s02[0]*r01[0] + s02[1]*r01[1] + s02[2]*r01[2]);
  double a22 = 2.0 * (invmass0+invmass2) *
    (s02[0]*r02[0] + s02[1]*r02[1] + s02[2]*r02[2]);
  double a23 = 2.0 * invmass0 *
    (s02[0]*r03[0] + s02[1]*r03[1] + s02[2]*r03[2]);
  double a31 = 2.0 * invmass0 *
    (s03[0]*r01[0] + s03[1]*r01[1] + s03[2]*r01[2]);
  double a32 = 2.0 * invmass0 *
    (s03[0]*r02[0] + s03[1]*r02[1] + s03[2]*r02[2]);
  double a33 = 2.0 * (invmass0+invmass3) *
    (s03[0]*r03[0] + s03[1]*r03[1] + s03[2]*r03[2]);
  
  // inverse of matrix;

  double determ = a11*a22*a33 + a12*a23*a31 + a13*a21*a32 -
    a11*a23*a32 - a12*a21*a33 - a13*a22*a31;
  if (determ == 0.0) error->one("Shake determinant = 0.0");
  double determinv = 1.0/determ;
  
  double a11inv = determinv * (a22*a33 - a23*a32);
  double a12inv = -determinv * (a12*a33 - a13*a32);
  double a13inv = determinv * (a12*a23 - a13*a22);
  double a21inv = -determinv * (a21*a33 - a23*a31);
  double a22inv = determinv * (a11*a33 - a13*a31);
  double a23inv = -determinv * (a11*a23 - a13*a21);
  double a31inv = determinv * (a21*a32 - a22*a31);
  double a32inv = -determinv * (a11*a32 - a12*a31);
  double a33inv = determinv * (a11*a22 - a12*a21);

  // quadratic correction coeffs

  double r0102 = (r01[0]*r02[0] + r01[1]*r02[1] + r01[2]*r02[2]);
  double r0103 = (r01[0]*r03[0] + r01[1]*r03[1] + r01[2]*r03[2]);
  double r0203 = (r02[0]*r03[0] + r02[1]*r03[1] + r02[2]*r03[2]);

  double quad1_0101 = (invmass0+invmass1)*(invmass0+invmass1) * r01sq;
  double quad1_0202 = invmass0*invmass0 * r02sq;
  double quad1_0303 = invmass0*invmass0 * r03sq;
  double quad1_0102 = 2.0 * (invmass0+invmass1)*invmass0 * r0102;
  double quad1_0103 = 2.0 * (invmass0+invmass1)*invmass0 * r0103;
  double quad1_0203 = 2.0 * invmass0*invmass0 * r0203;

  double quad2_0101 = invmass0*invmass0 * r01sq;
  double quad2_0202 = (invmass0+invmass2)*(invmass0+invmass2) * r02sq;
  double quad2_0303 = invmass0*invmass0 * r03sq;
  double quad2_0102 = 2.0 * (invmass0+invmass2)*invmass0 * r0102;
  double quad2_0103 = 2.0 * invmass0*invmass0 * r0103;
  double quad2_0203 = 2.0 * (invmass0+invmass2)*invmass0 * r0203;

  double quad3_0101 = invmass0*invmass0 * r01sq;
  double quad3_0202 = invmass0*invmass0 * r02sq;
  double quad3_0303 = (invmass0+invmass3)*(invmass0+invmass3) * r03sq;
  double quad3_0102 = 2.0 * invmass0*invmass0 * r0102;
  double quad3_0103 = 2.0 * (invmass0+invmass3)*invmass0 * r0103;
  double quad3_0203 = 2.0 * (invmass0+invmass3)*invmass0 * r0203;

  // iterate until converged

  double lamda01 = 0.0;
  double lamda02 = 0.0;
  double lamda03 = 0.0;
  int niter = 0;
  int done = 0;

  double quad1,quad2,quad3,b1,b2,b3,lamda01_new,lamda02_new,lamda03_new;

  while (!done && niter < max_iter) {
    quad1 = quad1_0101 * lamda01*lamda01 + 
      quad1_0202 * lamda02*lamda02 +
      quad1_0303 * lamda03*lamda03 + 
      quad1_0102 * lamda01*lamda02 +
      quad1_0103 * lamda01*lamda03 +
      quad1_0203 * lamda02*lamda03;

    quad2 = quad2_0101 * lamda01*lamda01 + 
      quad2_0202 * lamda02*lamda02 +
      quad2_0303 * lamda03*lamda03 + 
      quad2_0102 * lamda01*lamda02 +
      quad2_0103 * lamda01*lamda03 +
      quad2_0203 * lamda02*lamda03;

    quad3 = quad3_0101 * lamda01*lamda01 + 
      quad3_0202 * lamda02*lamda02 +
      quad3_0303 * lamda03*lamda03 + 
      quad3_0102 * lamda01*lamda02 +
      quad3_0103 * lamda01*lamda03 +
      quad3_0203 * lamda02*lamda03;

    b1 = bond1*bond1 - s01sq - quad1;
    b2 = bond2*bond2 - s02sq - quad2;
    b3 = bond3*bond3 - s03sq - quad3;
        
    lamda01_new = a11inv*b1 + a12inv*b2 + a13inv*b3;
    lamda02_new = a21inv*b1 + a22inv*b2 + a23inv*b3;
    lamda03_new = a31inv*b1 + a32inv*b2 + a33inv*b3;

    done = 1;
    if (fabs(lamda01_new-lamda01) > tolerance) done = 0;
    if (fabs(lamda02_new-lamda02) > tolerance) done = 0;
    if (fabs(lamda03_new-lamda03) > tolerance) done = 0;

    lamda01 = lamda01_new;
    lamda02 = lamda02_new;
    lamda03 = lamda03_new;
    niter++;
  }

  // update forces if atom is owned by this processor

  lamda01 = lamda01/dtfsq;
  lamda02 = lamda02/dtfsq;
  lamda03 = lamda03/dtfsq;

  if (i0 < nlocal) {
    f[i0][0] += lamda01*r01[0] + lamda02*r02[0] + lamda03*r03[0];
    f[i0][1] += lamda01*r01[1] + lamda02*r02[1] + lamda03*r03[1];
    f[i0][2] += lamda01*r01[2] + lamda02*r02[2] + lamda03*r03[2];
  }

  if (i1 < nlocal) {
    f[i1][0] -= lamda01*r01[0];
    f[i1][1] -= lamda01*r01[1];
    f[i1][2] -= lamda01*r01[2];
  }

  if (i2 < nlocal) {
    f[i2][0] -= lamda02*r02[0];
    f[i2][1] -= lamda02*r02[1];
    f[i2][2] -= lamda02*r02[2];
  }

  if (i3 < nlocal) {
    f[i3][0] -= lamda03*r03[0];
    f[i3][1] -= lamda03*r03[1];
    f[i3][2] -= lamda03*r03[2];
  }

  if (vflag) {
    int factor = 0;
    if (i0 < nlocal) factor++;
    if (i1 < nlocal) factor++;
    if (i2 < nlocal) factor++;
    if (i3 < nlocal) factor++;
    double rfactor = 0.25*factor;

    virial[0] += rfactor*lamda01*r01[0]*r01[0];
    virial[1] += rfactor*lamda01*r01[1]*r01[1];
    virial[2] += rfactor*lamda01*r01[2]*r01[2];
    virial[3] += rfactor*lamda01*r01[0]*r01[1];
    virial[4] += rfactor*lamda01*r01[0]*r01[2];
    virial[5] += rfactor*lamda01*r01[1]*r01[2];

    virial[0] += rfactor*lamda02*r02[0]*r02[0];
    virial[1] += rfactor*lamda02*r02[1]*r02[1];
    virial[2] += rfactor*lamda02*r02[2]*r02[2];
    virial[3] += rfactor*lamda02*r02[0]*r02[1];
    virial[4] += rfactor*lamda02*r02[0]*r02[2];
    virial[5] += rfactor*lamda02*r02[1]*r02[2];

    virial[0] += rfactor*lamda03*r03[0]*r03[0];
    virial[1] += rfactor*lamda03*r03[1]*r03[1];
    virial[2] += rfactor*lamda03*r03[2]*r03[2];
    virial[3] += rfactor*lamda03*r03[0]*r03[1];
    virial[4] += rfactor*lamda03*r03[0]*r03[2];
    virial[5] += rfactor*lamda03*r03[1]*r03[2];
  }
}

/* ---------------------------------------------------------------------- */

void FixShake::shake3angle(int m)
{
  // local atom IDs and constraint distances

  int i0 = atom->map(shake_atom[m][0]);
  int i1 = atom->map(shake_atom[m][1]);
  int i2 = atom->map(shake_atom[m][2]);
  double bond1 = bond_distance[shake_type[m][0]];
  double bond2 = bond_distance[shake_type[m][1]];
  double bond12 = angle_distance[shake_type[m][2]];

  // r01,r02,r12 = distance vec between atoms, with PBC

  double r01[3];
  r01[0] = x[i0][0] - x[i1][0];
  r01[1] = x[i0][1] - x[i1][1];
  r01[2] = x[i0][2] - x[i1][2];
  domain->minimum_image(r01);

  double r02[3];
  r02[0] = x[i0][0] - x[i2][0];
  r02[1] = x[i0][1] - x[i2][1];
  r02[2] = x[i0][2] - x[i2][2];
  domain->minimum_image(r02);

  double r12[3];
  r12[0] = x[i1][0] - x[i2][0];
  r12[1] = x[i1][1] - x[i2][1];
  r12[2] = x[i1][2] - x[i2][2];
  domain->minimum_image(r12);

  // s01,s02,s12 = distance vec after unconstrained update, with PBC

  double s01[3];
  s01[0] = xshake[i0][0] - xshake[i1][0];
  s01[1] = xshake[i0][1] - xshake[i1][1];
  s01[2] = xshake[i0][2] - xshake[i1][2];
  domain->minimum_image(s01);

  double s02[3];
  s02[0] = xshake[i0][0] - xshake[i2][0];
  s02[1] = xshake[i0][1] - xshake[i2][1];
  s02[2] = xshake[i0][2] - xshake[i2][2];
  domain->minimum_image(s02);

  double s12[3];
  s12[0] = xshake[i1][0] - xshake[i2][0];
  s12[1] = xshake[i1][1] - xshake[i2][1];
  s12[2] = xshake[i1][2] - xshake[i2][2];
  domain->minimum_image(s12);

  // scalar distances between atoms

  double r01sq = r01[0]*r01[0] + r01[1]*r01[1] + r01[2]*r01[2];
  double r02sq = r02[0]*r02[0] + r02[1]*r02[1] + r02[2]*r02[2];
  double r12sq = r12[0]*r12[0] + r12[1]*r12[1] + r12[2]*r12[2];
  double s01sq = s01[0]*s01[0] + s01[1]*s01[1] + s01[2]*s01[2];
  double s02sq = s02[0]*s02[0] + s02[1]*s02[1] + s02[2]*s02[2];
  double s12sq = s12[0]*s12[0] + s12[1]*s12[1] + s12[2]*s12[2];

  // matrix coeffs and rhs for lamda equations

  double invmass0 = 1.0/mass[type[i0]];
  double invmass1 = 1.0/mass[type[i1]];
  double invmass2 = 1.0/mass[type[i2]];

  double a11 = 2.0 * (invmass0+invmass1) *
    (s01[0]*r01[0] + s01[1]*r01[1] + s01[2]*r01[2]);
  double a12 = 2.0 * invmass0 *
    (s01[0]*r02[0] + s01[1]*r02[1] + s01[2]*r02[2]);
  double a13 = - 2.0 * invmass1 *
    (s01[0]*r12[0] + s01[1]*r12[1] + s01[2]*r12[2]);
  double a21 = 2.0 * invmass0 *
    (s02[0]*r01[0] + s02[1]*r01[1] + s02[2]*r01[2]);
  double a22 = 2.0 * (invmass0+invmass2) *
    (s02[0]*r02[0] + s02[1]*r02[1] + s02[2]*r02[2]);
  double a23 = 2.0 * invmass2 *
    (s02[0]*r12[0] + s02[1]*r12[1] + s02[2]*r12[2]);
  double a31 = - 2.0 * invmass1 *
    (s12[0]*r01[0] + s12[1]*r01[1] + s12[2]*r01[2]);
  double a32 = 2.0 * invmass2 *
    (s12[0]*r02[0] + s12[1]*r02[1] + s12[2]*r02[2]);
  double a33 = 2.0 * (invmass1+invmass2) *
    (s12[0]*r12[0] + s12[1]*r12[1] + s12[2]*r12[2]);

  // inverse of matrix

  double determ = a11*a22*a33 + a12*a23*a31 + a13*a21*a32 -
    a11*a23*a32 - a12*a21*a33 - a13*a22*a31;
  if (determ == 0.0) error->one("Shake determinant = 0.0");
  double determinv = 1.0/determ;
  
  double a11inv = determinv * (a22*a33 - a23*a32);
  double a12inv = -determinv * (a12*a33 - a13*a32);
  double a13inv = determinv * (a12*a23 - a13*a22);
  double a21inv = -determinv * (a21*a33 - a23*a31);
  double a22inv = determinv * (a11*a33 - a13*a31);
  double a23inv = -determinv * (a11*a23 - a13*a21);
  double a31inv = determinv * (a21*a32 - a22*a31);
  double a32inv = -determinv * (a11*a32 - a12*a31);
  double a33inv = determinv * (a11*a22 - a12*a21);

  // quadratic correction coeffs

  double r0102 = (r01[0]*r02[0] + r01[1]*r02[1] + r01[2]*r02[2]);
  double r0112 = (r01[0]*r12[0] + r01[1]*r12[1] + r01[2]*r12[2]);
  double r0212 = (r02[0]*r12[0] + r02[1]*r12[1] + r02[2]*r12[2]);

  double quad1_0101 = (invmass0+invmass1)*(invmass0+invmass1) * r01sq;
  double quad1_0202 = invmass0*invmass0 * r02sq;
  double quad1_1212 = invmass1*invmass1 * r12sq;
  double quad1_0102 = 2.0 * (invmass0+invmass1)*invmass0 * r0102;
  double quad1_0112 = - 2.0 * (invmass0+invmass1)*invmass1 * r0112;
  double quad1_0212 = - 2.0 * invmass0*invmass1 * r0212;

  double quad2_0101 = invmass0*invmass0 * r01sq;
  double quad2_0202 = (invmass0+invmass2)*(invmass0+invmass2) * r02sq;
  double quad2_1212 = invmass2*invmass2 * r12sq;
  double quad2_0102 = 2.0 * (invmass0+invmass2)*invmass0 * r0102;
  double quad2_0112 = 2.0 * invmass0*invmass2 * r0112;
  double quad2_0212 = 2.0 * (invmass0+invmass2)*invmass2 * r0212;

  double quad3_0101 = invmass1*invmass1 * r01sq;
  double quad3_0202 = invmass2*invmass2 * r02sq;
  double quad3_1212 = (invmass1+invmass2)*(invmass1+invmass2) * r12sq;
  double quad3_0102 = - 2.0 * invmass1*invmass2 * r0102;
  double quad3_0112 = - 2.0 * (invmass1+invmass2)*invmass1 * r0112;
  double quad3_0212 = 2.0 * (invmass1+invmass2)*invmass2 * r0212;

  // iterate until converged

  double lamda01 = 0.0;
  double lamda02 = 0.0;
  double lamda12 = 0.0;
  int niter = 0;
  int done = 0;

  double quad1,quad2,quad3,b1,b2,b3,lamda01_new,lamda02_new,lamda12_new;

  while (!done && niter < max_iter) {
    quad1 = quad1_0101 * lamda01*lamda01 + 
      quad1_0202 * lamda02*lamda02 +
      quad1_1212 * lamda12*lamda12 + 
      quad1_0102 * lamda01*lamda02 +
      quad1_0112 * lamda01*lamda12 +
      quad1_0212 * lamda02*lamda12;

    quad2 = quad2_0101 * lamda01*lamda01 + 
      quad2_0202 * lamda02*lamda02 +
      quad2_1212 * lamda12*lamda12 + 
      quad2_0102 * lamda01*lamda02 +
      quad2_0112 * lamda01*lamda12 +
      quad2_0212 * lamda02*lamda12;
      
    quad3 = quad3_0101 * lamda01*lamda01 + 
      quad3_0202 * lamda02*lamda02 +
      quad3_1212 * lamda12*lamda12 + 
      quad3_0102 * lamda01*lamda02 +
      quad3_0112 * lamda01*lamda12 +
      quad3_0212 * lamda02*lamda12;

    b1 = bond1*bond1 - s01sq - quad1;
    b2 = bond2*bond2 - s02sq - quad2;
    b3 = bond12*bond12 - s12sq - quad3;
        
    lamda01_new = a11inv*b1 + a12inv*b2 + a13inv*b3;
    lamda02_new = a21inv*b1 + a22inv*b2 + a23inv*b3;
    lamda12_new = a31inv*b1 + a32inv*b2 + a33inv*b3;

    done = 1;
    if (fabs(lamda01_new-lamda01) > tolerance) done = 0;
    if (fabs(lamda02_new-lamda02) > tolerance) done = 0;
    if (fabs(lamda12_new-lamda12) > tolerance) done = 0;

    lamda01 = lamda01_new;
    lamda02 = lamda02_new;
    lamda12 = lamda12_new;
    niter++;
  }

  // update forces if atom is owned by this processor

  lamda01 = lamda01/dtfsq;
  lamda02 = lamda02/dtfsq;
  lamda12 = lamda12/dtfsq;

  if (i0 < nlocal) {
    f[i0][0] += lamda01*r01[0] + lamda02*r02[0];
    f[i0][1] += lamda01*r01[1] + lamda02*r02[1];
    f[i0][2] += lamda01*r01[2] + lamda02*r02[2];
  }

  if (i1 < nlocal) {
    f[i1][0] -= lamda01*r01[0] - lamda12*r12[0];
    f[i1][1] -= lamda01*r01[1] - lamda12*r12[1];
    f[i1][2] -= lamda01*r01[2] - lamda12*r12[2];
  }

  if (i2 < nlocal) {
    f[i2][0] -= lamda02*r02[0] + lamda12*r12[0];
    f[i2][1] -= lamda02*r02[1] + lamda12*r12[1];
    f[i2][2] -= lamda02*r02[2] + lamda12*r12[2];
  }

  if (vflag) {
    int factor = 0;
    if (i0 < nlocal) factor++;
    if (i1 < nlocal) factor++;
    if (i2 < nlocal) factor++;
    double rfactor = factor/3.0;

    virial[0] += rfactor*lamda01*r01[0]*r01[0];
    virial[1] += rfactor*lamda01*r01[1]*r01[1];
    virial[2] += rfactor*lamda01*r01[2]*r01[2];
    virial[3] += rfactor*lamda01*r01[0]*r01[1];
    virial[4] += rfactor*lamda01*r01[0]*r01[2];
    virial[5] += rfactor*lamda01*r01[1]*r01[2];

    virial[0] += rfactor*lamda02*r02[0]*r02[0];
    virial[1] += rfactor*lamda02*r02[1]*r02[1];
    virial[2] += rfactor*lamda02*r02[2]*r02[2];
    virial[3] += rfactor*lamda02*r02[0]*r02[1];
    virial[4] += rfactor*lamda02*r02[0]*r02[2];
    virial[5] += rfactor*lamda02*r02[1]*r02[2];

    virial[0] += rfactor*lamda12*r12[0]*r12[0];
    virial[1] += rfactor*lamda12*r12[1]*r12[1];
    virial[2] += rfactor*lamda12*r12[2]*r12[2];
    virial[3] += rfactor*lamda12*r12[0]*r12[1];
    virial[4] += rfactor*lamda12*r12[0]*r12[2];
    virial[5] += rfactor*lamda12*r12[1]*r12[2];
  }
}

/* ----------------------------------------------------------------------
   print-out bond & angle statistics 
------------------------------------------------------------------------- */

void FixShake::stats()
{
  int i,j,m,n,iatom,jatom,katom;
  double delx,dely,delz;
  double r,r1,r2,r3,angle;

  // zero out accumulators

  int nb = atom->nbondtypes + 1;
  int na = atom->nangletypes + 1;

  for (i = 0; i < nb; i++) {
    b_count[i] = 0;
    b_ave[i] = b_max[i] = 0.0;
    b_min[i] = BIG;
  }
  for (i = 0; i < na; i++) {
    a_count[i] = 0;
    a_ave[i] = a_max[i] = 0.0;
    a_min[i] = BIG;
  }

  // log stats for each bond & angle
  // OK to double count since are just averaging

  double **x = atom->x;
  int nlocal = atom->nlocal;

  for (i = 0; i < nlocal; i++) {
    if (shake_flag[i] == 0) continue;

    // bond stats

    n = shake_flag[i];
    if (n == 1) n = 3;
    iatom = atom->map(shake_atom[i][0]);
    for (j = 1; j < n; j++) {
      jatom = atom->map(shake_atom[i][j]);
      delx = x[iatom][0] - x[jatom][0];
      dely = x[iatom][1] - x[jatom][1];
      delz = x[iatom][2] - x[jatom][2];
      domain->minimum_image(delx,dely,delz);
      r = sqrt(delx*delx + dely*dely + delz*delz);
      
      m = shake_type[i][j-1];
      b_count[m]++;
      b_ave[m] += r;
      b_max[m] = MAX(b_max[m],r);
      b_min[m] = MIN(b_min[m],r);
    }

    // angle stats

    if (shake_flag[i] == 1) {
      iatom = atom->map(shake_atom[i][0]);
      jatom = atom->map(shake_atom[i][1]);
      katom = atom->map(shake_atom[i][2]);

      delx = x[iatom][0] - x[jatom][0];
      dely = x[iatom][1] - x[jatom][1];
      delz = x[iatom][2] - x[jatom][2];
      domain->minimum_image(delx,dely,delz);
      r1 = sqrt(delx*delx + dely*dely + delz*delz);

      delx = x[iatom][0] - x[katom][0];
      dely = x[iatom][1] - x[katom][1];
      delz = x[iatom][2] - x[katom][2];
      domain->minimum_image(delx,dely,delz);
      r2 = sqrt(delx*delx + dely*dely + delz*delz);

      delx = x[jatom][0] - x[katom][0];
      dely = x[jatom][1] - x[katom][1];
      delz = x[jatom][2] - x[katom][2];
      domain->minimum_image(delx,dely,delz);
      r3 = sqrt(delx*delx + dely*dely + delz*delz);

      angle = acos((r1*r1 + r2*r2 - r3*r3) / (2.0*r1*r2));
      angle *= 180.0/PI;
      m = shake_type[i][2];
      a_count[m]++;
      a_ave[m] += angle;
      a_max[m] = MAX(a_max[m],angle);
      a_min[m] = MIN(a_min[m],angle);
    }
  }

  // sum across all procs

  MPI_Allreduce(b_count,b_count_all,nb,MPI_INT,MPI_SUM,world);
  MPI_Allreduce(b_ave,b_ave_all,nb,MPI_DOUBLE,MPI_SUM,world);
  MPI_Allreduce(b_max,b_max_all,nb,MPI_DOUBLE,MPI_MAX,world);
  MPI_Allreduce(b_min,b_min_all,nb,MPI_DOUBLE,MPI_MIN,world);

  MPI_Allreduce(a_count,a_count_all,na,MPI_INT,MPI_SUM,world);
  MPI_Allreduce(a_ave,a_ave_all,na,MPI_DOUBLE,MPI_SUM,world);
  MPI_Allreduce(a_max,a_max_all,na,MPI_DOUBLE,MPI_MAX,world);
  MPI_Allreduce(a_min,a_min_all,na,MPI_DOUBLE,MPI_MIN,world);

  // print stats only for non-zero counts

  if (me == 0) {
    if (screen) {
      fprintf(screen,"SHAKE stats (type/ave/delta) on step %d\n",
	      update->ntimestep);
      for (i = 1; i < nb; i++) 
	if (b_count_all[i])
	  fprintf(screen,"  %d %g %g\n",i,
		  b_ave_all[i]/b_count_all[i],b_max_all[i]-b_min_all[i]);
      for (i = 1; i < na; i++) 
	if (a_count_all[i])
	  fprintf(screen,"  %d %g %g\n",i,
		  a_ave_all[i]/a_count_all[i],a_max_all[i]-a_min_all[i]);
    }
    if (logfile) {
      fprintf(logfile,"SHAKE stats (type/ave/delta) on step %d\n",
	      update->ntimestep);
      for (i = 0; i < nb; i++) 
	if (b_count_all[i])
	  fprintf(logfile,"  %d %g %g\n",i,
		  b_ave_all[i]/b_count_all[i],b_max_all[i]-b_min_all[i]);
      for (i = 0; i < na; i++) 
	if (a_count_all[i])
	  fprintf(logfile,"  %d %g %g\n",i,
		  a_ave_all[i]/a_count_all[i],a_max_all[i]-a_min_all[i]);
    }
  }

  // next timestep for stats

  next_output += output_every;
}

/* ----------------------------------------------------------------------
   find a bond between global tags n1 and n2 stored with local atom i
   return -1 if don't find it
   return bond index if do find it
------------------------------------------------------------------------- */

int FixShake::bondfind(int i, int n1, int n2)
{
  int *tag = atom->tag;
  int **bond_atom = atom->bond_atom;
  int nbonds = atom->num_bond[i];

  int m;
  for (m = 0; m < nbonds; m++) {
    if (n1 == tag[i] && n2 == bond_atom[i][m]) break;
    if (n1 == bond_atom[i][m] && n2 == tag[i]) break;
  }
  if (m < nbonds) return m;
  return -1;
}

/* ----------------------------------------------------------------------
   find an angle with global end atoms n1 and n2 stored with local atom i
   return -1 if don't find it
   return angle index if do find it
------------------------------------------------------------------------- */

int FixShake::anglefind(int i, int n1, int n2)
{
  int **angle_atom1 = atom->angle_atom1;
  int **angle_atom3 = atom->angle_atom3;
  int nangles = atom->num_angle[i];

  int m;
  for (m = 0; m < nangles; m++) {
    if (n1 == angle_atom1[i][m] && n2 == angle_atom3[i][m]) break;
    if (n1 == angle_atom3[i][m] && n2 == angle_atom1[i][m]) break;
  }
  if (m < nangles) return m;
  return -1;
}

/* ----------------------------------------------------------------------
   memory usage of local atom-based arrays 
------------------------------------------------------------------------- */

double FixShake::memory_usage()
{
  int nmax = atom->nmax;
  double bytes = nmax * sizeof(int);
  bytes += nmax*4 * sizeof(int);
  bytes += nmax*3 * sizeof(int);
  bytes += nmax*3 * sizeof(double);
  return bytes;
}

/* ----------------------------------------------------------------------
   allocate local atom-based arrays 
------------------------------------------------------------------------- */

void FixShake::grow_arrays(int nmax)
{
  shake_flag = (int *)
    memory->srealloc(shake_flag,nmax*sizeof(int),"shake:shake_flag");
  shake_atom =
    memory->grow_2d_int_array(shake_atom,nmax,4,"shake:shake_atom");
  shake_type =
    memory->grow_2d_int_array(shake_type,nmax,3,"shake:shake_type");
  memory->destroy_2d_double_array(xshake);
  xshake = memory->create_2d_double_array(nmax,3,"shake:xshake");
}

/* ----------------------------------------------------------------------
   copy values within local atom-based arrays 
------------------------------------------------------------------------- */

void FixShake::copy_arrays(int i, int j)
{
  int flag = shake_flag[j] = shake_flag[i];
  if (flag == 1) {
    shake_atom[j][0] = shake_atom[i][0];
    shake_atom[j][1] = shake_atom[i][1];
    shake_atom[j][2] = shake_atom[i][2];
    shake_type[j][0] = shake_type[i][0];
    shake_type[j][1] = shake_type[i][1];
    shake_type[j][2] = shake_type[i][2];
  } else if (flag == 2) {
    shake_atom[j][0] = shake_atom[i][0];
    shake_atom[j][1] = shake_atom[i][1];
    shake_type[j][0] = shake_type[i][0];
  } else if (flag == 3) {
    shake_atom[j][0] = shake_atom[i][0];
    shake_atom[j][1] = shake_atom[i][1];
    shake_atom[j][2] = shake_atom[i][2];
    shake_type[j][0] = shake_type[i][0];
    shake_type[j][1] = shake_type[i][1];
  } else if (flag == 4) {
    shake_atom[j][0] = shake_atom[i][0];
    shake_atom[j][1] = shake_atom[i][1];
    shake_atom[j][2] = shake_atom[i][2];
    shake_atom[j][3] = shake_atom[i][3];
    shake_type[j][0] = shake_type[i][0];
    shake_type[j][1] = shake_type[i][1];
    shake_type[j][2] = shake_type[i][2];
  }
}

/* ----------------------------------------------------------------------
   pack values in local atom-based arrays for exchange with another proc 
------------------------------------------------------------------------- */

int FixShake::pack_exchange(int i, double *buf)
{
  int m = 0;
  buf[m++] = shake_flag[i];
  int flag = shake_flag[i];
  if (flag == 1) {
    buf[m++] = shake_atom[i][0];
    buf[m++] = shake_atom[i][1];
    buf[m++] = shake_atom[i][2];
    buf[m++] = shake_type[i][0];
    buf[m++] = shake_type[i][1];
    buf[m++] = shake_type[i][2];
  } else if (flag == 2) {
    buf[m++] = shake_atom[i][0];
    buf[m++] = shake_atom[i][1];
    buf[m++] = shake_type[i][0];
  } else if (flag == 3) {
    buf[m++] = shake_atom[i][0];
    buf[m++] = shake_atom[i][1];
    buf[m++] = shake_atom[i][2];
    buf[m++] = shake_type[i][0];
    buf[m++] = shake_type[i][1];
  } else if (flag == 4) {
    buf[m++] = shake_atom[i][0];
    buf[m++] = shake_atom[i][1];
    buf[m++] = shake_atom[i][2];
    buf[m++] = shake_atom[i][3];
    buf[m++] = shake_type[i][0];
    buf[m++] = shake_type[i][1];
    buf[m++] = shake_type[i][2];
  }
  return m;
}

/* ----------------------------------------------------------------------
   unpack values in local atom-based arrays from exchange with another proc 
------------------------------------------------------------------------- */

int FixShake::unpack_exchange(int nlocal, double *buf)
{
  int m = 0;
  int flag = shake_flag[nlocal] = static_cast<int> (buf[m++]);
  if (flag == 1) {
    shake_atom[nlocal][0] = static_cast<int> (buf[m++]);
    shake_atom[nlocal][1] = static_cast<int> (buf[m++]);
    shake_atom[nlocal][2] = static_cast<int> (buf[m++]);
    shake_type[nlocal][0] = static_cast<int> (buf[m++]);
    shake_type[nlocal][1] = static_cast<int> (buf[m++]);
    shake_type[nlocal][2] = static_cast<int> (buf[m++]);
  } else if (flag == 2) {
    shake_atom[nlocal][0] = static_cast<int> (buf[m++]);
    shake_atom[nlocal][1] = static_cast<int> (buf[m++]);
    shake_type[nlocal][0] = static_cast<int> (buf[m++]);
  } else if (flag == 3) {
    shake_atom[nlocal][0] = static_cast<int> (buf[m++]);
    shake_atom[nlocal][1] = static_cast<int> (buf[m++]);
    shake_atom[nlocal][2] = static_cast<int> (buf[m++]);
    shake_type[nlocal][0] = static_cast<int> (buf[m++]);
    shake_type[nlocal][1] = static_cast<int> (buf[m++]);
  } else if (flag == 4) {
    shake_atom[nlocal][0] = static_cast<int> (buf[m++]);
    shake_atom[nlocal][1] = static_cast<int> (buf[m++]);
    shake_atom[nlocal][2] = static_cast<int> (buf[m++]);
    shake_atom[nlocal][3] = static_cast<int> (buf[m++]);
    shake_type[nlocal][0] = static_cast<int> (buf[m++]);
    shake_type[nlocal][1] = static_cast<int> (buf[m++]);
    shake_type[nlocal][2] = static_cast<int> (buf[m++]);
  }
  return m;
}

/* ----------------------------------------------------------------------
   enforce SHAKE constraints from rRESPA
   prediction portion is different than Verlet
   rRESPA updating of atom coords is done with full v, but only portions of f
------------------------------------------------------------------------- */

void FixShake::post_force_respa(int vflag_in, int ilevel, int iloop)
{
  // call stats only on outermost level

  if (ilevel == nlevels_respa-1 && update->ntimestep == next_output) stats();

  // perform SHAKE on every loop iteration of every rRESPA level
  // except last loop iteration of inner levels

  if (ilevel < nlevels_respa-1 && iloop == loop_respa[ilevel]-1) return;
  
  // xshake = atom coords after next x update in innermost loop
  // depends on rRESPA level
  // for levels > 0 this includes more than one velocity update
  // xshake = predicted position from call to this routine at level N =
  // x + dt0 (v + dtN/m fN + 1/2 dt(N-1)/m f(N-1) + ... + 1/2 dt0/m f0)

  double ***f_level = ((FixRespa *) modify->fix[ifix_respa])->f_level;
  dtfsq = dtf_inner * step_respa[ilevel];

  double invmass,dtfmsq;
  int jlevel;

  for (int i = 0; i < nlocal; i++) {
    if (shake_flag[i]) {
      invmass = 1.0 / mass[type[i]];
      dtfmsq = dtfsq * invmass;
      xshake[i][0] = x[i][0] + dtv*v[i][0] + dtfmsq*f[i][0];
      xshake[i][1] = x[i][1] + dtv*v[i][1] + dtfmsq*f[i][1];
      xshake[i][2] = x[i][2] + dtv*v[i][2] + dtfmsq*f[i][2];
      for (jlevel = 0; jlevel < ilevel; jlevel++) {
	dtfmsq = dtf_innerhalf * step_respa[jlevel] * invmass;
	xshake[i][0] += dtfmsq*f_level[i][jlevel][0];
	xshake[i][1] += dtfmsq*f_level[i][jlevel][1];
	xshake[i][2] += dtfmsq*f_level[i][jlevel][2];
      }
    } else xshake[i][2] = xshake[i][1] = xshake[i][0] = 0.0;
  }

  // communicate results if necessary

  if (nprocs > 1) comm->comm_fix(this);

  // zero out SHAKE contribution to virial

  vflag = vflag_in;
  if (vflag) for (int n = 0; n < 6; n++) virial[n] = 0.0;

  // loop over clusters

  int m;
  for (int i = 0; i < nlist; i++) {
    m = list[i];
    if (shake_flag[m] == 2) shake2(m);
    else if (shake_flag[m] == 3) shake3(m);
    else if (shake_flag[m] == 4) shake4(m);
    else shake3angle(m);
  }
}

/* ---------------------------------------------------------------------- */

int FixShake::pack_comm(int n, int *list, double *buf, int pbc_flag, int *pbc)
{
  int i,j,m;
  double dx,dy,dz;

  m = 0;
  if (pbc_flag == 0) {
    for (i = 0; i < n; i++) {
      j = list[i];
      buf[m++] = xshake[j][0];
      buf[m++] = xshake[j][1];
      buf[m++] = xshake[j][2];
    }
  } else {
    if (domain->triclinic == 0) {
      dx = pbc[0]*domain->xprd;
      dy = pbc[1]*domain->yprd;
      dz = pbc[2]*domain->zprd;
    } else {
      dx = pbc[0]*domain->xprd + pbc[5]*domain->xy + pbc[4]*domain->xz;
      dy = pbc[1]*domain->yprd + pbc[3]*domain->yz;
      dz = pbc[2]*domain->zprd;
    }
    for (i = 0; i < n; i++) {
      j = list[i];
      buf[m++] = xshake[j][0] + dx;
      buf[m++] = xshake[j][1] + dy;
      buf[m++] = xshake[j][2] + dz;
    }
  }
  return 3;
}

/* ---------------------------------------------------------------------- */

void FixShake::unpack_comm(int n, int first, double *buf)
{
  int i,m,last;

  m = 0;
  last = first + n;
  for (i = first; i < last; i++) {
    xshake[i][0] = buf[m++];
    xshake[i][1] = buf[m++];
    xshake[i][2] = buf[m++];
  }
}

/* ---------------------------------------------------------------------- */

void FixShake::reset_dt()
{
  if (strcmp(update->integrate_style,"verlet") == 0) {
    dtv = update->dt;
    dtfsq = update->dt * update->dt * force->ftm2v;
  } else {
    dtv = step_respa[0];
    dtf_innerhalf = 0.5 * step_respa[0] * force->ftm2v;
    dtf_inner = step_respa[0] * force->ftm2v;
  }
}
