# Supplementary material for: Rule-based spatial modeling with diffusing, geometrically constrained molecules
Source: BMC Bioinformatics. 2010 Jun 7;11:307. doi: 10.1186/1471-2105-11-307 (PMC2911456; doi:10.1186/1471-2105-11-307)
Supplement: Additional file 1 — C++ source files to compile SRSim, including the slightly modified LAMMPS sources. [file 1471-2105-11-307-S1.ZIP › LammpsCompilation/modify.h]

/* ----------------------------------------------------------------------
   LAMMPS - Large-scale Atomic/Molecular Massively Parallel Simulator
   http://lammps.sandia.gov, Sandia National Laboratories
   Steve Plimpton, sjplimp@sandia.gov

   Copyright (2003) Sandia Corporation.  Under the terms of Contract
   DE-AC04-94AL85000 with Sandia Corporation, the U.S. Government retains
   certain rights in this software.  This software is distributed under 
   the GNU General Public License.

   See the README file in the top-level LAMMPS directory.
------------------------------------------------------------------------- */

#ifndef MODIFY_H
#define MODIFY_H

#include "stdio.h"
#include "pointers.h"

namespace LAMMPS_NS {

class Modify : protected Pointers {
 public:
  int nfix,maxfix;
  int n_initial_integrate,n_pre_decide,n_pre_exchange,n_pre_neighbor;
  int n_post_force,n_final_integrate,n_end_of_step,n_thermo_energy;
  int n_initial_integrate_respa,n_post_force_respa,n_final_integrate_respa;
  int n_min_post_force,n_min_energy;
  int nfix_restart_peratom;

  class Fix **fix;           // list of fixes
  int *fmask;                // bit mask for when each fix is applied

  int ncompute,maxcompute;   // list of computes
  class Compute **compute;

  Modify(class LAMMPS *);
  ~Modify();
  void init();
  void setup();
  void initial_integrate();
  void pre_decide();
  void pre_exchange();
  void pre_neighbor();
  void post_force(int);
  void final_integrate();
  void end_of_step();
  double thermo_energy();

  void initial_integrate_respa(int,int);
  void post_force_respa(int,int,int);
  void final_integrate_respa(int);

  void min_post_force(int);
  double min_energy(double *, double *);
  int min_dof();
  void min_xinitial(double *);

  void add_fix(int, char **);
  void modify_fix(int, char **);
  void delete_fix(const char *);
  int find_fix(const char *);

  void add_compute(int, char **);
  void modify_compute(int, char **);
  void delete_compute(char *);
  int find_compute(char *);

  void write_restart(FILE *);
  int read_restart(FILE *);
  void restart_deallocate();

  double memory_usage();

 private:
                             // lists of fixes to apply at different times
  int *list_initial_integrate,*list_pre_decide;
  int *list_pre_exchange,*list_pre_neighbor;
  int *list_post_force,*list_final_integrate,*list_end_of_step;
  int *list_thermo_energy;
  int *list_initial_integrate_respa,*list_post_force_respa;
  int *list_final_integrate_respa;
  int *list_min_post_force,*list_min_energy;

  int *end_of_step_every;

  int nfix_restart_global;
  char **id_restart_global;
  char **style_restart_global;
  char **state_restart_global;

  char **id_restart_peratom;
  char **style_restart_peratom;
  int *index_restart_peratom;

  void list_init(int, int &, int *&);
  void list_init_end_of_step(int, int &, int *&);
  void list_init_thermo_energy(int, int &, int *&);
};

}

#endif
