# Supplementary material for: Rule-based spatial modeling with diffusing, geometrically constrained molecules
Source: BMC Bioinformatics. 2010 Jun 7;11:307. doi: 10.1186/1471-2105-11-307 (PMC2911456; doi:10.1186/1471-2105-11-307)
Supplement: Additional file 1 — C++ source files to compile SRSim, including the slightly modified LAMMPS sources. [file 1471-2105-11-307-S1.ZIP › LammpsCompilation/bond_harmonic.cpp]

/* ----------------------------------------------------------------------
   LAMMPS - Large-scale Atomic/Molecular Massively Parallel Simulator
   http://lammps.sandia.gov, Sandia National Laboratories
   Steve Plimpton, sjplimp@sandia.gov

   Copyright (2003) Sandia Corporation.  Under the terms of Contract
   DE-AC04-94AL85000 with Sandia Corporation, the U.S. Government retains
   certain rights in this software.  This software is distributed under 
   the GNU General Public License.

   See the README file in the top-level LAMMPS directory.
------------------------------------------------------------------------- */

#include "math.h"
#include "stdlib.h"
#include "bond_harmonic.h"
#include "atom.h"
#include "neighbor.h"
#include "domain.h"
#include "comm.h"
#include "force.h"
#include "memory.h"
#include "error.h"

#include "update.h"
#include <SRSim/defs.h>
#include <assert.h>

using namespace LAMMPS_NS;

/* ---------------------------------------------------------------------- */

BondHarmonic::BondHarmonic(LAMMPS *lmp) : Bond(lmp) {}

/* ---------------------------------------------------------------------- */

BondHarmonic::~BondHarmonic()
{
  if (allocated) {
    memory->sfree(setflag);
    memory->sfree(k);
    memory->sfree(r0);
  }
}

/* ---------------------------------------------------------------------- */

void BondHarmonic::compute(int eflag, int vflag)
{
  int i1,i2,n,type,factor;
  double delx,dely,delz,rsq,r,dr,rk,fforce,rfactor;

  energy = 0.0;
  if (vflag) for (n = 0; n < 6; n++) virial[n] = 0.0;

  double **x = atom->x;
  double **f = atom->f;
  int **bondlist = neighbor->bondlist;
  int nbondlist = neighbor->nbondlist;
  int nlocal = atom->nlocal;
  int newton_bond = force->newton_bond;

  for (n = 0; n < nbondlist; n++) {
    
    i1 = bondlist[n][0];
    i2 = bondlist[n][1];
    type = bondlist[n][2];

    if (newton_bond) factor = 2;
    else {
      factor = 0;
      if (i1 < nlocal) factor++;
      if (i2 < nlocal) factor++;
    }
    rfactor = 0.5 * factor;

    delx = x[i1][0] - x[i2][0];
    dely = x[i1][1] - x[i2][1];
    delz = x[i1][2] - x[i2][2];
    domain->minimum_image(delx,dely,delz);

    rsq = delx*delx + dely*dely + delz*delz;
    r = sqrt(rsq);
    dr = r - r0[type];
    rk = k[type] * dr;

    /*if (update->ntimestep > 10000)
       printf ("  Bond: tp=%d r=%f  r0=%f  k0=%f  rk=%f\n",type,r,r0[type],k[type], rk);*/
    /*if ((atom->type[i1] == 2 && atom->type[i2] == 3 && type!=69) ||
        (atom->type[i1] == 3 && atom->type[i2] == 2 && type==69)   ) 
        { 
        printf ("  Bond: tp=%d r=%f  r0=%f  k0=%f  rk=%f  --  ij:%d %d\n",type,r,r0[type],k[type], rk, i1,i2); 
        printf ("  Atom 211: types: %d %d %d \n",atom->bond_type[211][0],atom->bond_type[211][1],atom->bond_type[211][2]);
        printf ("  Atom 211: atoms: %d %d %d \n",atom->bond_atom[211][0],atom->bond_atom[211][1],atom->bond_atom[211][2]);
        assert(false);
        }*/
    
    // force & energy

    if (r > 0.0) fforce = -2.0*rk/r;
    else fforce = 0.0;

    //printf ("  Bond: tp=%d r=%f  r0=%f  k0=%f  rk=%f  fforce=%f\n",type,r,r0[type],k[type], rk, fforce);
    
    if (eflag) energy += rfactor * rk*dr;

    // apply force to each of 2 atoms

    if (newton_bond || i1 < nlocal) {
      f[i1][0] += delx*fforce;
      f[i1][1] += dely*fforce;
      f[i1][2] += delz*fforce;
    }

    if (newton_bond || i2 < nlocal) {
      f[i2][0] -= delx*fforce;
      f[i2][1] -= dely*fforce;
      f[i2][2] -= delz*fforce;
    }

    // virial contribution

    if (vflag) {
      virial[0] += rfactor*delx*delx*fforce;
      virial[1] += rfactor*dely*dely*fforce;
      virial[2] += rfactor*delz*delz*fforce;
      virial[3] += rfactor*delx*dely*fforce;
      virial[4] += rfactor*delx*delz*fforce;
      virial[5] += rfactor*dely*delz*fforce;
    }
  }
}

/* ---------------------------------------------------------------------- */

void BondHarmonic::allocate()
{
  allocated = 1;
  int n = atom->nbondtypes;

  k = (double *) memory->smalloc((n+1)*sizeof(double),"bond:k");
  r0 = (double *) memory->smalloc((n+1)*sizeof(double),"bond:r0");

  setflag = (int *) memory->smalloc((n+1)*sizeof(int),"bond:setflag");
  for (int i = 1; i <= n; i++) setflag[i] = 0;
  
  //printf (" :::::::::::::::::  BondHarmonic::allocate - allecated=%d\n",allocated);
}

/* ----------------------------------------------------------------------
   set coeffs for one or more types
------------------------------------------------------------------------- */

void BondHarmonic::coeff(int narg, char **arg)
{
  if (narg != 3) error->all("BondHarmonic::coeff: Incorrect args for bond coefficients");
  //printf (" :::::::::::::::::  BondHarmonic::coeff - allecated=%d\n",allocated);
  if (!allocated) allocate();

  int ilo,ihi;
  force->bounds(arg[0],atom->nbondtypes,ilo,ihi);

  double k_one = atof(arg[1]);
  double r0_one = atof(arg[2]);

  int count = 0;
  for (int i = ilo; i <= ihi; i++) {
    k[i] = k_one;
    r0[i] = r0_one;
    setflag[i] = 1;
    count++;
  }

  if (count == 0) error->all("BondHarmonic::coeff: Incorrect args for bond coefficients");
}

/* ----------------------------------------------------------------------
   return an equilbrium bond length 
------------------------------------------------------------------------- */

double BondHarmonic::equilibrium_distance(int i)
{
  return r0[i];
}

/* ----------------------------------------------------------------------
   proc 0 writes out coeffs to restart file 
------------------------------------------------------------------------- */

void BondHarmonic::write_restart(FILE *fp)
{
  fwrite(&k[1],sizeof(double),atom->nbondtypes,fp);
  fwrite(&r0[1],sizeof(double),atom->nbondtypes,fp);
}

/* ----------------------------------------------------------------------
   proc 0 reads coeffs from restart file, bcasts them 
------------------------------------------------------------------------- */

void BondHarmonic::read_restart(FILE *fp)
{
  allocate();

  if (comm->me == 0) {
    fread(&k[1],sizeof(double),atom->nbondtypes,fp);
    fread(&r0[1],sizeof(double),atom->nbondtypes,fp);
  }
  MPI_Bcast(&k[1],atom->nbondtypes,MPI_DOUBLE,0,world);
  MPI_Bcast(&r0[1],atom->nbondtypes,MPI_DOUBLE,0,world);

  for (int i = 1; i <= atom->nbondtypes; i++) setflag[i] = 1;
}

/* ---------------------------------------------------------------------- */

void BondHarmonic::single(int type, double rsq, int i, int j,
			  int eflag, double &fforce, double &eng)
{
  double r = sqrt(rsq);
  double dr = r - r0[type];
  double rk = k[type] * dr;

  // force & energy

  if (r > 0.0) fforce = -2.0*rk/r;
  else fforce = 0.0;
  if (eflag) eng = rk*dr;
}
