# Supplementary material for: Rule-based spatial modeling with diffusing, geometrically constrained molecules
Source: BMC Bioinformatics. 2010 Jun 7;11:307. doi: 10.1186/1471-2105-11-307 (PMC2911456; doi:10.1186/1471-2105-11-307)
Supplement: Additional file 1 — C++ source files to compile SRSim, including the slightly modified LAMMPS sources. [file 1471-2105-11-307-S1.ZIP › LammpsCompilation/finish.cpp]

/* ----------------------------------------------------------------------
   LAMMPS - Large-scale Atomic/Molecular Massively Parallel Simulator
   http://lammps.sandia.gov, Sandia National Laboratories
   Steve Plimpton, sjplimp@sandia.gov

   Copyright (2003) Sandia Corporation.  Under the terms of Contract
   DE-AC04-94AL85000 with Sandia Corporation, the U.S. Government retains
   certain rights in this software.  This software is distributed under 
   the GNU General Public License.

   See the README file in the top-level LAMMPS directory.
------------------------------------------------------------------------- */

#include "mpi.h"
#include "math.h"
#include "string.h"
#include "stdio.h"
#include "finish.h"
#include "timer.h"
#include "atom.h"
#include "force.h"
#include "kspace.h"
#include "update.h"
#include "min.h"
#include "neighbor.h"
#include "neigh_list.h"
#include "neigh_request.h"
#include "output.h"
#include "memory.h"

using namespace LAMMPS_NS;

/* ---------------------------------------------------------------------- */

Finish::Finish(LAMMPS *lmp) : Pointers(lmp) {}

/* ---------------------------------------------------------------------- */

void Finish::end(int flag)
{
  int i,m;
  int histo[10];
  double time,tmp,ave,max,min;

  int me,nprocs;
  MPI_Comm_rank(world,&me);
  MPI_Comm_size(world,&nprocs);

  // deduce time_other

  double time_other = timer->array[TIME_LOOP] -
    (timer->array[TIME_PAIR] + timer->array[TIME_BOND] + 
     timer->array[TIME_KSPACE] + timer->array[TIME_NEIGHBOR] +
     timer->array[TIME_COMM] + timer->array[TIME_OUTPUT]);

  double time_loop = timer->array[TIME_LOOP];
  MPI_Allreduce(&time_loop,&tmp,1,MPI_DOUBLE,MPI_SUM,world);
  time_loop = tmp/nprocs;

  // overall loop time
  // use actual natoms, in case atoms were lost

  double natoms;
  double rlocal = atom->nlocal;
  MPI_Allreduce(&rlocal,&natoms,1,MPI_DOUBLE,MPI_SUM,world);

  if (me == 0) {
    if (screen) 
      fprintf(screen,
	      "Loop time of %g on %d procs for %d steps with %.15g atoms\n",
	      time_loop,nprocs,update->nsteps,natoms);
    if (logfile)
      fprintf(logfile,
	      "Loop time of %g on %d procs for %d steps with %.15g atoms\n",
	      time_loop,nprocs,update->nsteps,natoms);
  }

  if (flag == 0) return;

  if (me == 0) {
    if (screen) fprintf(screen,"\n");
    if (logfile) fprintf(logfile,"\n");
  }

  // minimization stats

  if (update->whichflag == 1) {
    if (me == 0) {
      if (screen) {
	fprintf(screen,"Minimization stats:\n");
	fprintf(screen,"  E initial, next-to-last, final = %g %g %g\n",
		update->minimize->einitial,update->minimize->eprevious,
		update->minimize->efinal);
	fprintf(screen,"  Gradient 2-norm init/final= %g %g\n",
		update->minimize->gnorm2_init,update->minimize->gnorm2_final);
	fprintf(screen,"  Gradient inf-norm init/final= %g %g\n",
		update->minimize->gnorminf_init,
		update->minimize->gnorminf_final);
	fprintf(screen,"  Iterations = %d\n",update->minimize->niter);
	fprintf(screen,"  Force evaluations = %d\n",update->minimize->neval);
      }
      if (logfile) {
	fprintf(logfile,"Minimization stats:\n");
	fprintf(logfile,"  E initial, next-to-last, final = %g %g %g\n",
		update->minimize->einitial,update->minimize->eprevious,
		update->minimize->efinal);
	fprintf(logfile,"  Gradient 2-norm init/final= %g %g\n",
		update->minimize->gnorm2_init,update->minimize->gnorm2_final);
	fprintf(logfile,"  Gradient inf-norm init/final= %g %g\n",
		update->minimize->gnorminf_init,
		update->minimize->gnorminf_final);
	fprintf(logfile,"  Iterations = %d\n",update->minimize->niter);
	fprintf(logfile,"  Force evaluations = %d\n",update->minimize->neval);
      }
    }
    if (me == 0) {
      if (screen) fprintf(screen,"\n");
      if (logfile) fprintf(logfile,"\n");
    }
  }

  // timing breakdowns

  if (time_loop == 0.0) time_loop = 1.0;

  time = timer->array[TIME_PAIR];
  MPI_Allreduce(&time,&tmp,1,MPI_DOUBLE,MPI_SUM,world);
  time = tmp/nprocs;
  if (me == 0) {
    if (screen) 
      fprintf(screen,"Pair  time (%%) = %g (%g)\n",time,time/time_loop*100.0);
    if (logfile) 
      fprintf(logfile,"Pair  time (%%) = %g (%g)\n",time,time/time_loop*100.0);
  }

  if (atom->molecular) {
    time = timer->array[TIME_BOND];
    MPI_Allreduce(&time,&tmp,1,MPI_DOUBLE,MPI_SUM,world);
    time = tmp/nprocs;
    if (me == 0) {
      if (screen) 
	fprintf(screen,"Bond  time (%%) = %g (%g)\n",
		time,time/time_loop*100.0);
      if (logfile)
	fprintf(logfile,"Bond  time (%%) = %g (%g)\n",
		time,time/time_loop*100.0);
    }
  }

  if (force->kspace) {
    time = timer->array[TIME_KSPACE];
    MPI_Allreduce(&time,&tmp,1,MPI_DOUBLE,MPI_SUM,world);
    time = tmp/nprocs;
    if (me == 0) {
      if (screen) 
	fprintf(screen,"Kspce time (%%) = %g (%g)\n",
		time,time/time_loop*100.0);
      if (logfile)
	fprintf(logfile,"Kspce time (%%) = %g (%g)\n",
		time,time/time_loop*100.0);
    }
  }

  time = timer->array[TIME_NEIGHBOR];
  MPI_Allreduce(&time,&tmp,1,MPI_DOUBLE,MPI_SUM,world);
  time = tmp/nprocs;
  if (me == 0) {
    if (screen) 
      fprintf(screen,"Neigh time (%%) = %g (%g)\n",time,time/time_loop*100.0);
    if (logfile) 
      fprintf(logfile,"Neigh time (%%) = %g (%g)\n",time,time/time_loop*100.0);
  }

  time = timer->array[TIME_COMM];
  MPI_Allreduce(&time,&tmp,1,MPI_DOUBLE,MPI_SUM,world);
  time = tmp/nprocs;
  if (me == 0) {
    if (screen) 
      fprintf(screen,"Comm  time (%%) = %g (%g)\n",time,time/time_loop*100.0);
    if (logfile) 
      fprintf(logfile,"Comm  time (%%) = %g (%g)\n",time,time/time_loop*100.0);
  }

  time = timer->array[TIME_OUTPUT];
  MPI_Allreduce(&time,&tmp,1,MPI_DOUBLE,MPI_SUM,world);
  time = tmp/nprocs;
  if (me == 0) {
    if (screen) 
      fprintf(screen,"Outpt time (%%) = %g (%g)\n",time,time/time_loop*100.0);
    if (logfile) 
      fprintf(logfile,"Outpt time (%%) = %g (%g)\n",time,time/time_loop*100.0);
  }

  time = time_other;
  MPI_Allreduce(&time,&tmp,1,MPI_DOUBLE,MPI_SUM,world);
  time = tmp/nprocs;
  if (me == 0) {
    if (screen) 
      fprintf(screen,"Other time (%%) = %g (%g)\n",time,time/time_loop*100.0);
    if (logfile) 
      fprintf(logfile,"Other time (%%) = %g (%g)\n",time,time/time_loop*100.0);
  }

  // FFT timing statistics
  // time3d,time1d = total time during run for 3d and 1d FFTs

  if (strstr(force->kspace_style,"pppm")) {
    if (me == 0) {
      if (screen) fprintf(screen,"\n");
      if (logfile) fprintf(logfile,"\n");
    }

    int nsteps = update->nsteps;

    int nsample = 5;
    double time3d,time1d;
    force->kspace->timing(nsample,time3d,time1d);
    
    time3d = nsteps * time3d / nsample;
    MPI_Allreduce(&time3d,&tmp,1,MPI_DOUBLE,MPI_SUM,world);
    time3d = tmp/nprocs;
    
    time1d = nsteps * time1d / nsample;
    MPI_Allreduce(&time1d,&tmp,1,MPI_DOUBLE,MPI_SUM,world);
    time1d = tmp/nprocs;
    
    double time_kspace = timer->array[TIME_KSPACE];
    MPI_Allreduce(&time_kspace,&tmp,1,MPI_DOUBLE,MPI_SUM,world);
    time_kspace = tmp/nprocs;

    double ntotal = 1.0 * force->kspace->nx_pppm *
      force->kspace->ny_pppm * force->kspace->nz_pppm;
    double nflops = 5.0 * ntotal * log(ntotal);

    double fraction,flop3,flop1;
    if (nsteps) {
      fraction = time3d/time_kspace*100.0;
      flop3 = nflops/1.0e9/(time3d/4.0/nsteps);
      flop1 = nflops/1.0e9/(time1d/4.0/nsteps);
    } else fraction = flop3 = flop1 = 0.0;

    if (me == 0) {
      if (screen) {
	fprintf(screen,"FFT time (%% of Kspce) = %g (%g)\n",time3d,fraction);
	fprintf(screen,"FFT Gflps 3d 1d-only = %g %g\n",flop3,flop1);
      }
      if (logfile) {
	fprintf(logfile,"FFT time (%% of Kspce) = %g (%g)\n",
		time3d,time3d/time_kspace*100.0);
	fprintf(logfile,"FFT Gflps 3d 1d-only = %g %g\n",
		nflops/1.0e9/(time3d/4.0/nsteps),
		nflops/1.0e9/(time1d/4.0/nsteps));
      }
    }
  }

  if (me == 0) {
    if (screen) fprintf(screen,"\n");
    if (logfile) fprintf(logfile,"\n");
  }

  tmp = atom->nlocal;
  stats(1,&tmp,&ave,&max,&min,10,histo);
  if (me == 0) {
    if (screen) {
      fprintf(screen,"Nlocal:    %g ave %g max %g min\n",ave,max,min);
      fprintf(screen,"Histogram:");
      for (i = 0; i < 10; i++) fprintf(screen," %d",histo[i]);
      fprintf(screen,"\n");
    }
    if (logfile) {
      fprintf(logfile,"Nlocal:    %g ave %g max %g min\n",ave,max,min);
      fprintf(logfile,"Histogram:");
      for (i = 0; i < 10; i++) fprintf(logfile," %d",histo[i]);
      fprintf(logfile,"\n");
    }
  }

  tmp = atom->nghost;
  stats(1,&tmp,&ave,&max,&min,10,histo);
  if (me == 0) {
    if (screen) {
      fprintf(screen,"Nghost:    %g ave %g max %g min\n",ave,max,min);
      fprintf(screen,"Histogram:");
      for (i = 0; i < 10; i++) fprintf(screen," %d",histo[i]);
      fprintf(screen,"\n");
    }
    if (logfile) {
      fprintf(logfile,"Nghost:    %g ave %g max %g min\n",ave,max,min);
      fprintf(logfile,"Histogram:");
      for (i = 0; i < 10; i++) fprintf(logfile," %d",histo[i]);
      fprintf(logfile,"\n");
    }
  }

  // find a non-skip neighbor list containing half the pairwise interactions

  for (m = 0; m < neighbor->old_nrequest; m++)
    if ((neighbor->old_requests[m]->half || neighbor->old_requests[m]->gran ||
	 neighbor->old_requests[m]->respaouter ||
	 neighbor->old_requests[m]->half_from_full) &&
	neighbor->old_requests[m]->skip == 0) break;

  int nneigh = 0;
  if (m < neighbor->old_nrequest)
    for (i = 0; i < atom->nlocal; i++)
      nneigh += neighbor->lists[m]->numneigh[i];

  tmp = nneigh;
  stats(1,&tmp,&ave,&max,&min,10,histo);
  if (me == 0) {
    if (screen) {
      fprintf(screen,"Neighs:    %g ave %g max %g min\n",ave,max,min);
      fprintf(screen,"Histogram:");
      for (i = 0; i < 10; i++) fprintf(screen," %d",histo[i]);
      fprintf(screen,"\n");
    }
    if (logfile) {
      fprintf(logfile,"Neighs:    %g ave %g max %g min\n",ave,max,min);
      fprintf(logfile,"Histogram:");
      for (i = 0; i < 10; i++) fprintf(logfile," %d",histo[i]);
      fprintf(logfile,"\n");
    }
  }

  // find a non-skip neighbor list containing full pairwise interactions

  for (m = 0; m < neighbor->old_nrequest; m++)
    if (neighbor->old_requests[m]->full &&
	neighbor->old_requests[m]->skip == 0) break;

  if (m < neighbor->old_nrequest) {

    nneigh = 0;
    for (i = 0; i < atom->nlocal; i++)
      nneigh += neighbor->lists[m]->numneigh[i];

    tmp = nneigh;
    stats(1,&tmp,&ave,&max,&min,10,histo);
    if (me == 0) {
      if (screen) {
	fprintf(screen,"FullNghs:  %g ave %g max %g min\n",ave,max,min);
	fprintf(screen,"Histogram:");
	for (i = 0; i < 10; i++) fprintf(screen," %d",histo[i]);
	fprintf(screen,"\n");
      }
      if (logfile) {
	fprintf(logfile,"FullNghs: %g ave %g max %g min\n",ave,max,min);
	fprintf(logfile,"Histogram:");
	for (i = 0; i < 10; i++) fprintf(logfile," %d",histo[i]);
	fprintf(logfile,"\n");
      }
    }
  }

  if (me == 0) {
    if (screen) fprintf(screen,"\n");
    if (logfile) fprintf(logfile,"\n");
  }

  tmp = nneigh;
  double nall;
  MPI_Allreduce(&tmp,&nall,1,MPI_DOUBLE,MPI_SUM,world);

  int nspec;
  double nspec_all;
  if (atom->molecular) {
    nspec = 0;
    for (i = 0; i < atom->nlocal; i++) nspec += atom->nspecial[i][2];
    tmp = nspec;
    MPI_Allreduce(&tmp,&nspec_all,1,MPI_DOUBLE,MPI_SUM,world);
  }

  if (me == 0) {
    if (screen) {
      if (nall < 2.0e9) 
	fprintf(screen,"Total # of neighbors = %d\n",static_cast<int> (nall));
      else fprintf(screen,"Total # of neighbors = %g\n",nall);
      if (natoms > 0) fprintf(screen,"Ave neighs/atom = %g\n",nall/natoms);
      if (atom->molecular && natoms > 0) 
	fprintf(screen,"Ave special neighs/atom = %g\n",nspec_all/natoms);
      fprintf(screen,"Neighbor list builds = %d\n",neighbor->ncalls);
      fprintf(screen,"Dangerous builds = %d\n",neighbor->ndanger);
    }
    if (logfile) {
      if (nall < 2.0e9) 
	fprintf(logfile,"Total # of neighbors = %d\n",static_cast<int> (nall));
      else fprintf(logfile,"Total # of neighbors = %g\n",nall);
      if (natoms > 0) fprintf(logfile,"Ave neighs/atom = %g\n",nall/natoms);
      if (atom->molecular && natoms > 0) 
	fprintf(logfile,"Ave special neighs/atom = %g\n",nspec_all/natoms);
      fprintf(logfile,"Neighbor list builds = %d\n",neighbor->ncalls);
      fprintf(logfile,"Dangerous builds = %d\n",neighbor->ndanger);
    }
  }
}

/* ---------------------------------------------------------------------- */

void Finish::stats(int n, double *data, 
		   double *pave, double *pmax, double *pmin,
		   int nhisto, int *histo)
{
  int i,m;
  int *histotmp;

  double min = 1.0e20;
  double max = -1.0e20;
  double ave = 0.0;
  for (i = 0; i < n; i++) {
    ave += data[i];
    if (data[i] < min) min = data[i];
    if (data[i] > max) max = data[i];
  }

  int ntotal;
  MPI_Allreduce(&n,&ntotal,1,MPI_INT,MPI_SUM,world);
  double tmp;
  MPI_Allreduce(&ave,&tmp,1,MPI_DOUBLE,MPI_SUM,world);
  ave = tmp/ntotal;
  MPI_Allreduce(&min,&tmp,1,MPI_DOUBLE,MPI_MIN,world);
  min = tmp;
  MPI_Allreduce(&max,&tmp,1,MPI_DOUBLE,MPI_MAX,world);
  max = tmp;

  for (i = 0; i < nhisto; i++) histo[i] = 0;

  double del = max - min;
  for (i = 0; i < n; i++) {
    if (del == 0.0) m = 0;
    else m = static_cast<int> ((data[i]-min)/del * nhisto);
    if (m > nhisto-1) m = nhisto-1;
    histo[m]++;
  }

  histotmp = (int *) memory->smalloc(nhisto*sizeof(int),"finish:histotmp");
  MPI_Allreduce(histo,histotmp,nhisto,MPI_INT,MPI_SUM,world);
  for (i = 0; i < nhisto; i++) histo[i] = histotmp[i];
  memory->sfree(histotmp);

  *pave = ave;
  *pmax = max;
  *pmin = min;
}
