# Supplementary material for: Rule-based spatial modeling with diffusing, geometrically constrained molecules
Source: BMC Bioinformatics. 2010 Jun 7;11:307. doi: 10.1186/1471-2105-11-307 (PMC2911456; doi:10.1186/1471-2105-11-307)
Supplement: Additional file 1 — C++ source files to compile SRSim, including the slightly modified LAMMPS sources. [file 1471-2105-11-307-S1.ZIP › LammpsCompilation/fix_nve_limit.cpp]

/* ----------------------------------------------------------------------
   LAMMPS - Large-scale Atomic/Molecular Massively Parallel Simulator
   http://lammps.sandia.gov, Sandia National Laboratories
   Steve Plimpton, sjplimp@sandia.gov

   Copyright (2003) Sandia Corporation.  Under the terms of Contract
   DE-AC04-94AL85000 with Sandia Corporation, the U.S. Government retains
   certain rights in this software.  This software is distributed under 
   the GNU General Public License.

   See the README file in the top-level LAMMPS directory.
------------------------------------------------------------------------- */

#include "math.h"
#include "stdio.h"
#include "stdlib.h"
#include "string.h"
#include "fix_nve_limit.h"
#include "atom.h"
#include "force.h"
#include "update.h"
#include "respa.h"
#include "error.h"

using namespace LAMMPS_NS;

/* ---------------------------------------------------------------------- */

FixNVELimit::FixNVELimit(LAMMPS *lmp, int narg, char **arg) :
  Fix(lmp, narg, arg)
{
  if (narg != 4) error->all("Illegal fix nve/limit command");

  xlimit = atof(arg[3]);
}

/* ---------------------------------------------------------------------- */

int FixNVELimit::setmask()
{
  int mask = 0;
  mask |= INITIAL_INTEGRATE;
  mask |= FINAL_INTEGRATE;
  mask |= INITIAL_INTEGRATE_RESPA;
  mask |= FINAL_INTEGRATE_RESPA;
  return mask;
}

/* ---------------------------------------------------------------------- */

void FixNVELimit::init()
{
  dtv = update->dt;
  dtf = 0.5 * update->dt * force->ftm2v;
  vlimitsq = (xlimit/dtv) * (xlimit/dtv);

  if (strcmp(update->integrate_style,"respa") == 0)
    step_respa = ((Respa *) update->integrate)->step;
}

/* ----------------------------------------------------------------------
   allow for both per-type and per-atom mass
------------------------------------------------------------------------- */

void FixNVELimit::initial_integrate()
{
  double dtfm,vsq,scale;

  double **x = atom->x;
  double **v = atom->v;
  double **f = atom->f;
  double *mass = atom->mass;
  double *rmass = atom->rmass;
  int *type = atom->type;
  int *mask = atom->mask;
  int nlocal = atom->nlocal;

  if (mass) {
    for (int i = 0; i < nlocal; i++) {
      if (mask[i] & groupbit) {
	dtfm = dtf / mass[type[i]];
	v[i][0] += dtfm * f[i][0];
	v[i][1] += dtfm * f[i][1];
	v[i][2] += dtfm * f[i][2];

	vsq = v[i][0]*v[i][0] + v[i][1]*v[i][1] + v[i][2]*v[i][2];
	if (vsq > vlimitsq) {
	  scale = sqrt(vlimitsq/vsq);
	  v[i][0] *= scale;
	  v[i][1] *= scale;
	  v[i][2] *= scale;
	}

	x[i][0] += dtv * v[i][0];
	x[i][1] += dtv * v[i][1];
	x[i][2] += dtv * v[i][2];
      }
    }

  } else {
    for (int i = 0; i < nlocal; i++) {
      if (mask[i] & groupbit) {
	dtfm = dtf / rmass[i];
	v[i][0] += dtfm * f[i][0];
	v[i][1] += dtfm * f[i][1];
	v[i][2] += dtfm * f[i][2];

	vsq = v[i][0]*v[i][0] + v[i][1]*v[i][1] + v[i][2]*v[i][2];
	if (vsq > vlimitsq) {
	  scale = sqrt(vlimitsq/vsq);
	  v[i][0] *= scale;
	  v[i][1] *= scale;
	  v[i][2] *= scale;
	}

	x[i][0] += dtv * v[i][0];
	x[i][1] += dtv * v[i][1];
	x[i][2] += dtv * v[i][2];
      }
    }
  }
}

/* ---------------------------------------------------------------------- */

void FixNVELimit::final_integrate()
{
  double dtfm,vsq,scale;

  double **v = atom->v;
  double **f = atom->f;
  double *mass = atom->mass;
  double *rmass = atom->rmass;
  int *type = atom->type;
  int *mask = atom->mask;
  int nlocal = atom->nlocal;

  if (mass) {
    for (int i = 0; i < nlocal; i++) {
      if (mask[i] & groupbit) {
	dtfm = dtf / mass[type[i]];
	v[i][0] += dtfm * f[i][0];
	v[i][1] += dtfm * f[i][1];
	v[i][2] += dtfm * f[i][2];

	vsq = v[i][0]*v[i][0] + v[i][1]*v[i][1] + v[i][2]*v[i][2];
	if (vsq > vlimitsq) {
	  scale = sqrt(vlimitsq/vsq);
	  v[i][0] *= scale;
	  v[i][1] *= scale;
	  v[i][2] *= scale;
	}
      }
    }

  } else {
    for (int i = 0; i < nlocal; i++) {
      if (mask[i] & groupbit) {
	dtfm = dtf / rmass[i];
	v[i][0] += dtfm * f[i][0];
	v[i][1] += dtfm * f[i][1];
	v[i][2] += dtfm * f[i][2];

	vsq = v[i][0]*v[i][0] + v[i][1]*v[i][1] + v[i][2]*v[i][2];
	if (vsq > vlimitsq) {
	  scale = sqrt(vlimitsq/vsq);
	  v[i][0] *= scale;
	  v[i][1] *= scale;
	  v[i][2] *= scale;
	}
      }
    }
  }
}

/* ---------------------------------------------------------------------- */

void FixNVELimit::initial_integrate_respa(int ilevel, int flag)
{
  if (flag) return;             // only used by NPT,NPH

  dtv = step_respa[ilevel];
  dtf = 0.5 * step_respa[ilevel] * force->ftm2v;

  if (ilevel == 0) initial_integrate();
  else final_integrate();
}

/* ---------------------------------------------------------------------- */

void FixNVELimit::final_integrate_respa(int ilevel)
{
  dtf = 0.5 * step_respa[ilevel] * force->ftm2v;
  final_integrate();
}

/* ---------------------------------------------------------------------- */

void FixNVELimit::reset_dt()
{
  dtv = update->dt;
  dtf = 0.5 * update->dt * force->ftm2v;
  vlimitsq = (xlimit/dtv) * (xlimit/dtv);
}
