# Supplementary material for: Rule-based spatial modeling with diffusing, geometrically constrained molecules
Source: BMC Bioinformatics. 2010 Jun 7;11:307. doi: 10.1186/1471-2105-11-307 (PMC2911456; doi:10.1186/1471-2105-11-307)
Supplement: Additional file 1 — C++ source files to compile SRSim, including the slightly modified LAMMPS sources. [file 1471-2105-11-307-S1.ZIP › LammpsCompilation/neigh_half_nsq.cpp]

/* ----------------------------------------------------------------------
   LAMMPS - Large-scale Atomic/Molecular Massively Parallel Simulator
   http://lammps.sandia.gov, Sandia National Laboratories
   Steve Plimpton, sjplimp@sandia.gov

   Copyright (2003) Sandia Corporation.  Under the terms of Contract
   DE-AC04-94AL85000 with Sandia Corporation, the U.S. Government retains
   certain rights in this software.  This software is distributed under 
   the GNU General Public License.

   See the README file in the top-level LAMMPS directory.
------------------------------------------------------------------------- */

#include "neighbor.h"
#include "neigh_list.h"
#include "atom.h"
#include "error.h"

using namespace LAMMPS_NS;

/* ----------------------------------------------------------------------
   N^2 / 2 search for neighbor pairs with partial Newton's 3rd law
   pair stored once if i,j are both owned and i < j
   pair stored by me if j is ghost (also stored by proc owning j)
------------------------------------------------------------------------- */

void Neighbor::half_nsq_no_newton(NeighList *list)
{
  int i,j,n,itype,jtype,which;
  double xtmp,ytmp,ztmp,delx,dely,delz,rsq;
  int *neighptr;

  double **x = atom->x;
  int *type = atom->type;
  int *mask = atom->mask;
  int *molecule = atom->molecule;
  int nlocal = atom->nlocal;
  int nall = atom->nlocal + atom->nghost;
  int molecular = atom->molecular;

  int *ilist = list->ilist;
  int *numneigh = list->numneigh;
  int **firstneigh = list->firstneigh;
  int **pages = list->pages;
  int nstencil = list->nstencil;
  int *stencil = list->stencil;

  int inum = 0;
  int npage = 0;
  int npnt = 0;

  for (i = 0; i < nlocal; i++) {

    if (pgsize - npnt < oneatom) {
      npnt = 0;
      npage++;
      if (npage == list->maxpage) pages = list->add_pages();
    }

    neighptr = &pages[npage][npnt];
    n = 0;

    itype = type[i];
    xtmp = x[i][0];
    ytmp = x[i][1];
    ztmp = x[i][2];

    // loop over remaining atoms, owned and ghost

    for (j = i+1; j < nall; j++) {
      jtype = type[j];
      if (exclude && exclusion(i,j,itype,jtype,mask,molecule)) continue;

      delx = xtmp - x[j][0];
      dely = ytmp - x[j][1];
      delz = ztmp - x[j][2];
      rsq = delx*delx + dely*dely + delz*delz;

      if (rsq <= cutneighsq[itype][jtype]) {
	if (molecular) which = find_special(i,j);
	else which = 0;
	if (which == 0) neighptr[n++] = j;
	else if (which > 0) neighptr[n++] = which*nall + j;
      }
    }

    ilist[inum] = i;
    firstneigh[i] = neighptr;
    numneigh[i] = n;
    inum++;
    npnt += n;
    if (npnt >= pgsize)
      error->one("Neighbor list overflow, boost neigh_modify one or page");
  }

  list->inum = inum;
}

/* ----------------------------------------------------------------------
   N^2 / 2 search for neighbor pairs with full Newton's 3rd law
   every pair stored exactly once by some processor
   decision on ghost atoms based on itag,jtag tests
------------------------------------------------------------------------- */

void Neighbor::half_nsq_newton(NeighList *list)
{
  int i,j,n,itype,jtype,itag,jtag,which;
  double xtmp,ytmp,ztmp,delx,dely,delz,rsq;
  int *neighptr;

  double **x = atom->x;
  int *tag = atom->tag;
  int *type = atom->type;
  int *mask = atom->mask;
  int *molecule = atom->molecule;
  int nlocal = atom->nlocal;
  int nall = atom->nlocal + atom->nghost;
  int molecular = atom->molecular;

  int *ilist = list->ilist;
  int *numneigh = list->numneigh;
  int **firstneigh = list->firstneigh;
  int **pages = list->pages;
  int nstencil = list->nstencil;
  int *stencil = list->stencil;

  int inum = 0;
  int npage = 0;
  int npnt = 0;

  for (i = 0; i < nlocal; i++) {

    if (pgsize - npnt < oneatom) {
      npnt = 0;
      npage++;
      if (npage == list->maxpage) pages = list->add_pages();
    }

    neighptr = &pages[npage][npnt];
    n = 0;

    itag = tag[i];
    itype = type[i];
    xtmp = x[i][0];
    ytmp = x[i][1];
    ztmp = x[i][2];

    // loop over remaining atoms, owned and ghost
    // itag = jtag is possible for long cutoffs that include images of self

    for (j = i+1; j < nall; j++) {
      if (j >= nlocal) {
	jtag = tag[j];
	if (itag > jtag) {
	  if ((itag+jtag) % 2 == 0) continue;
	} else if (itag < jtag) {
	  if ((itag+jtag) % 2 == 1) continue;
	} else {
	  if (x[j][2] < ztmp) continue;
	  else if (x[j][2] == ztmp && x[j][1] < ytmp) continue;
	  else if (x[j][2] == ztmp && x[j][1] == ytmp && x[j][0] < xtmp)
	    continue;
	}
      }

      jtype = type[j];
      if (exclude && exclusion(i,j,itype,jtype,mask,molecule)) continue;

      delx = xtmp - x[j][0];
      dely = ytmp - x[j][1];
      delz = ztmp - x[j][2];
      rsq = delx*delx + dely*dely + delz*delz;

      if (rsq <= cutneighsq[itype][jtype]) {
	if (molecular) which = find_special(i,j);
	else which = 0;
	if (which == 0) neighptr[n++] = j;
	else if (which > 0) neighptr[n++] = which*nall + j;
      }
    }

    ilist[inum] = i;
    firstneigh[i] = neighptr;
    numneigh[i] = n;
    inum++;
    npnt += n;
    if (npnt >= pgsize)
      error->one("Neighbor list overflow, boost neigh_modify one or page");
  }

  list->inum = inum;
}
