# Supplementary material for: Rule-based spatial modeling with diffusing, geometrically constrained molecules
Source: BMC Bioinformatics. 2010 Jun 7;11:307. doi: 10.1186/1471-2105-11-307 (PMC2911456; doi:10.1186/1471-2105-11-307)
Supplement: Additional file 1 — C++ source files to compile SRSim, including the slightly modified LAMMPS sources. [file 1471-2105-11-307-S1.ZIP › LammpsCompilation/log.lammps]

LAMMPS (5 Oct 2007)
atom_style srsim
ERROR: AtomVecSRSim::AtomVecSRSim: atom_style srsim needs four params. <bnglName, mgeoName, tgeoName, rndSeed> ... look for runmodif_srsim if in trouble.
