# Supplementary material for: Rule-based spatial modeling with diffusing, geometrically constrained molecules
Source: BMC Bioinformatics. 2010 Jun 7;11:307. doi: 10.1186/1471-2105-11-307 (PMC2911456; doi:10.1186/1471-2105-11-307)
Supplement: Additional file 1 — C++ source files to compile SRSim, including the slightly modified LAMMPS sources. [file 1471-2105-11-307-S1.ZIP › LammpsCompilation/atom_vec.h]

/* ----------------------------------------------------------------------
   LAMMPS - Large-scale Atomic/Molecular Massively Parallel Simulator
   http://lammps.sandia.gov, Sandia National Laboratories
   Steve Plimpton, sjplimp@sandia.gov

   Copyright (2003) Sandia Corporation.  Under the terms of Contract
   DE-AC04-94AL85000 with Sandia Corporation, the U.S. Government retains
   certain rights in this software.  This software is distributed under 
   the GNU General Public License.

   See the README file in the top-level LAMMPS directory.
------------------------------------------------------------------------- */

#ifndef FOO_H
#define FOO_H

#include "pointers.h"

namespace LAMMPS_NS {

class AtomVec : protected Pointers {
 public:
  int molecular;                       // 0 = atomic, 1 = molecular system
  int bonds_allow,angles_allow;        // 1 if bonds, angles are used
  int dihedrals_allow,impropers_allow; // 1 if dihedrals, impropers used
  int mass_type;                       // 1 if per-type masses
  int shape_type;                      // 1 if per-type shape array
  int dipole_type;                     // 1 if per-type dipole moments
  int comm_x_only;                     // 1 if only exchange x in forward comm
  int comm_f_only;                     // 1 if only exchange f in reverse comm
  int size_comm;                       // # of values per atom in comm       
  int size_reverse;                    // # in reverse comm
  int size_border;                     // # in border comm
  int size_data_atom;                  // number of values in Atom line
  int size_data_vel;                   // number of values in Velocity line
  int xcol_data;                       // column (1-N) where x is in Atom line

  AtomVec(class LAMMPS *, int, char **);
  virtual ~AtomVec() {}
  virtual void init() {}

  virtual void grow(int) = 0;
  virtual void reset_special() {}
  virtual void copy(int, int) = 0;

  virtual int pack_comm(int, int *, double *, int, int *) = 0;
  virtual int pack_comm_one(int, double *) {return 0;}
  virtual void unpack_comm(int, int, double *) = 0;
  virtual int unpack_comm_one(int, double *) {return 0;}

  virtual int pack_reverse(int, int, double *) = 0;
  virtual int pack_reverse_one(int, double *) {return 0;}
  virtual void unpack_reverse(int, int *, double *) = 0;
  virtual int unpack_reverse_one(int, double *) {return 0;}

  virtual int pack_border(int, int *, double *, int, int *) = 0;
  virtual int pack_border_one(int, double *) {return 0;}
  virtual void unpack_border(int, int, double *) = 0;
  virtual int unpack_border_one(int, double *) {return 0;}

  virtual int pack_exchange(int, double *) = 0;
  virtual int unpack_exchange(double *) = 0;

  virtual int size_restart() = 0;
  virtual int pack_restart(int, double *) = 0;
  virtual int unpack_restart(double *) = 0;

  virtual void create_atom(int, double *) = 0;
  virtual void data_atom(double *, int, char **) = 0;
  virtual int data_atom_hybrid(int, char **) = 0;
  virtual void data_vel(int, char **);
  virtual int data_vel_hybrid(int, char **) {return 0;}

  virtual double memory_usage() = 0;

 protected:
  int nmax;                             // local copy of atom->nmax
};

}

#endif
