# Supplementary material for: Rule-based spatial modeling with diffusing, geometrically constrained molecules
Source: BMC Bioinformatics. 2010 Jun 7;11:307. doi: 10.1186/1471-2105-11-307 (PMC2911456; doi:10.1186/1471-2105-11-307)
Supplement: Additional file 1 — C++ source files to compile SRSim, including the slightly modified LAMMPS sources. [file 1471-2105-11-307-S1.ZIP › LammpsCompilation/read_data.cpp]

/* ----------------------------------------------------------------------
   LAMMPS - Large-scale Atomic/Molecular Massively Parallel Simulator
   http://lammps.sandia.gov, Sandia National Laboratories
   Steve Plimpton, sjplimp@sandia.gov

   Copyright (2003) Sandia Corporation.  Under the terms of Contract
   DE-AC04-94AL85000 with Sandia Corporation, the U.S. Government retains
   certain rights in this software.  This software is distributed under 
   the GNU General Public License.

   See the README file in the top-level LAMMPS directory.
------------------------------------------------------------------------- */

#include "math.h"
#include "mpi.h"
#include "string.h"
#include "stdlib.h"
#include "read_data.h"
#include "atom.h"
#include "atom_vec.h"
#include "comm.h"
#include "update.h"
#include "force.h"
#include "pair.h"
#include "domain.h"
#include "bond.h"
#include "angle.h"
#include "dihedral.h"
#include "improper.h"
#include "error.h"
#include "memory.h"
#include "special.h"

using namespace LAMMPS_NS;

#define MAXLINE 256
#define LB_FACTOR 1.1
#define CHUNK 1024
#define DELTA 4

#define MIN(a,b) ((a) < (b) ? (a) : (b))
#define MAX(a,b) ((a) > (b) ? (a) : (b))

/* ---------------------------------------------------------------------- */

ReadData::ReadData(LAMMPS *lmp) : Pointers(lmp)
{
  MPI_Comm_rank(world,&me);
  line = new char[MAXLINE];
  keyword = new char[MAXLINE];
  buffer = new char[CHUNK*MAXLINE];
  narg = maxarg = 0;
  arg = NULL;
}

/* ---------------------------------------------------------------------- */

ReadData::~ReadData()
{
  delete [] line;
  delete [] keyword;
  delete [] buffer;
  memory->sfree(arg);
}

/* ---------------------------------------------------------------------- */

void ReadData::command(int narg, char **arg)
{
  if (narg != 1) error->all("Illegal read_data command");

  if (domain->box_exist) 
    error->all("Cannot read_data after simulation box is defined");
  if (domain->dimension == 2 && domain->zperiodic == 0)
    error->all("Cannot run 2d simulation with nonperiodic Z dimension");

  // scan data file to determine max topology needed per atom 
  // allocate initial topology arrays

  if (atom->molecular) {
    if (me == 0) {
      if (screen) fprintf(screen,"Scanning data file ...\n");
      open(arg[0]);
      header(0);
      scan(&atom->bond_per_atom,&atom->angle_per_atom,
	   &atom->dihedral_per_atom,&atom->improper_per_atom);
      fclose(fp);
    }
    MPI_Bcast(&atom->bond_per_atom,1,MPI_INT,0,world);
    MPI_Bcast(&atom->angle_per_atom,1,MPI_INT,0,world);
    MPI_Bcast(&atom->dihedral_per_atom,1,MPI_INT,0,world);
    MPI_Bcast(&atom->improper_per_atom,1,MPI_INT,0,world);
  } else
    atom->bond_per_atom = atom->angle_per_atom =
      atom->dihedral_per_atom = atom->improper_per_atom = 0;

  // read header info

  if (me == 0) {
    if (screen) fprintf(screen,"Reading data file ...\n");
    open(arg[0]);
  }
  header(1);
  domain->box_exist = 1;

  // problem setup using info from header

  update->ntimestep = 0;

  int n;
  if (comm->nprocs == 1) n = static_cast<int> (atom->natoms);
  else n = static_cast<int> (LB_FACTOR * atom->natoms / comm->nprocs);

  atom->allocate_type_arrays();
  atom->avec->grow(n);
  n = atom->nmax;

  domain->print_box("  ");
  domain->set_initial_box();
  domain->set_global_box();
  comm->set_procs();
  domain->set_local_box();

  // read rest of file in free format

  int atomflag = 0;
  parse_keyword(1,1);

  while (strlen(keyword)) {
    if (strcmp(keyword,"Atoms") == 0) {
      atoms();
      atomflag = 1;
    } else if (strcmp(keyword,"Velocities") == 0) {
      if (atomflag == 0) error->all("Must read Atoms before Velocities");
      velocities();
    } else if (strcmp(keyword,"Bonds") == 0) {
      if (atom->avec->bonds_allow == 0) 
	error->all("Invalid data file section: Bonds");
      if (atomflag == 0) error->all("Must read Atoms before Bonds");
      bonds();
    } else if (strcmp(keyword,"Angles") == 0) {
      if (atom->avec->angles_allow == 0)
	error->all("Invalid data file section: Angles");
      if (atomflag == 0) error->all("Must read Atoms before Angles");
      angles();
    } else if (strcmp(keyword,"Dihedrals") == 0) {
      if (atom->avec->dihedrals_allow == 0)
	error->all("Invalid data file section: Dihedrals");
      if (atomflag == 0) error->all("Must read Atoms before Dihedrals");
      dihedrals();
    } else if (strcmp(keyword,"Impropers") == 0) {
      if (atom->avec->impropers_allow == 0) 
	error->all("Invalid data file section: Impropers");
      if (atomflag == 0) error->all("Must read Atoms before Impropers");
      impropers();

    } else if (strcmp(keyword,"Masses") == 0) {
      mass();
    } else if (strcmp(keyword,"Shapes") == 0) {
      shape();
    } else if (strcmp(keyword,"Dipoles") == 0) {
      dipole();
    } else if (strcmp(keyword,"Pair Coeffs") == 0) {
      if (force->pair == NULL) 
	error->all("Must define pair_style before Pair Coeffs");
      paircoeffs();
    } else if (strcmp(keyword,"Bond Coeffs") == 0) {
      if (atom->avec->bonds_allow == 0) 
	error->all("Invalid data file section: Bond Coeffs");
      if (force->bond == NULL) 
	error->all("Must define bond_style before Bond Coeffs");
      bondcoeffs();
    } else if (strcmp(keyword,"Angle Coeffs") == 0) {
      if (atom->avec->angles_allow == 0) 
	error->all("Invalid data file section: Angle Coeffs");
      if (force->angle == NULL) 
	error->all("Must define angle_style before Angle Coeffs");
      anglecoeffs(0);
    } else if (strcmp(keyword,"Dihedral Coeffs") == 0) {
      if (atom->avec->dihedrals_allow == 0) 
	error->all("Invalid data file section: Dihedral Coeffs");
      if (force->dihedral == NULL) 
	error->all("Must define dihedral_style before Dihedral Coeffs");
      dihedralcoeffs(0);
    } else if (strcmp(keyword,"Improper Coeffs") == 0) {
      if (atom->avec->impropers_allow == 0) 
	error->all("Invalid data file section: Improper Coeffs");
      if (force->improper == NULL) 
	error->all("Must define improper_style before Improper Coeffs");
      impropercoeffs(0);

    } else if (strcmp(keyword,"BondBond Coeffs") == 0) {
      if (atom->avec->angles_allow == 0) 
	error->all("Invalid data file section: BondBond Coeffs");
      if (force->angle == NULL) 
	error->all("Must define angle_style before BondBond Coeffs");
      anglecoeffs(1);
    } else if (strcmp(keyword,"BondAngle Coeffs") == 0) {
      if (atom->avec->angles_allow == 0) 
	error->all("Invalid data file section: BondAngle Coeffs");
      if (force->angle == NULL) 
	error->all("Must define angle_style before BondAngle Coeffs");
      anglecoeffs(2);

    } else if (strcmp(keyword,"MiddleBondTorsion Coeffs") == 0) {
      if (atom->avec->dihedrals_allow == 0) 
	error->all("Invalid data file section: MiddleBondTorsion Coeffs");
      if (force->dihedral == NULL) 
	error->all("Must define dihedral_style before MiddleBondTorsion Coeffs");
      dihedralcoeffs(1);
    } else if (strcmp(keyword,"EndBondTorsion Coeffs") == 0) {
      if (atom->avec->dihedrals_allow == 0) 
	error->all("Invalid data file section: EndBondTorsion Coeffs");
      if (force->dihedral == NULL) 
	error->all("Must define dihedral_style before EndBondTorsion Coeffs");
      dihedralcoeffs(2);
    } else if (strcmp(keyword,"AngleTorsion Coeffs") == 0) {
      if (atom->avec->dihedrals_allow == 0) 
	error->all("Invalid data file section: AngleTorsion Coeffs");
      if (force->dihedral == NULL) 
	error->all("Must define dihedral_style before AngleTorsion Coeffs");
      dihedralcoeffs(3);
    } else if (strcmp(keyword,"AngleAngleTorsion Coeffs") == 0) {
      if (atom->avec->dihedrals_allow == 0) 
	error->all("Invalid data file section: AngleAngleTorsion Coeffs");
      if (force->dihedral == NULL) 
	error->all("Must define dihedral_style before AngleAngleTorsion Coeffs");
      dihedralcoeffs(4);
    } else if (strcmp(keyword,"BondBond13 Coeffs") == 0) {
      if (atom->avec->dihedrals_allow == 0) 
	error->all("Invalid data file section: BondBond13 Coeffs");
      if (force->dihedral == NULL) 
	error->all("Must define dihedral_style before BondBond13 Coeffs");
      dihedralcoeffs(5);

    } else if (strcmp(keyword,"AngleAngle Coeffs") == 0) {
      if (atom->avec->impropers_allow == 0) 
	error->all("Invalid data file section: AngleAngle Coeffs");
      if (force->improper == NULL) 
	error->all("Must define improper_style before AngleAngle Coeffs");
      impropercoeffs(1);

    } else {
      char str[128];
      sprintf(str,"Unknown section in data file: %s",keyword);
      error->all(str);
    }

    parse_keyword(0,1);
  }

  // close file

  if (me == 0) fclose(fp);
  
  // error if natoms > 0 yet no atoms were read

  if (atom->natoms > 0 && atomflag == 0) error->all("No atoms in data file");

  // create bond topology now that system is defined

  if (atom->molecular) {
    Special special(lmp);
    special.build();
  }
}

/* ----------------------------------------------------------------------
   read free-format header of data file
   if flag = 0, only called by proc 0
   if flag = 1, called by all procs so bcast lines as read them
   1st line and blank lines are skipped
   non-blank lines are checked for header keywords and leading value is read
   header ends with EOF or non-blank line containing no header keyword
     if EOF, line is set to blank line
     else line has first keyword line for rest of file
------------------------------------------------------------------------- */

void ReadData::header(int flag)
{
  int n;
  char *ptr;

  // skip 1st line of file

  if (me == 0) {
    char *eof = fgets(line,MAXLINE,fp);
    if (eof == NULL) error->one("Unexpected end of data file");
  }

  while (1) {

    // read a line and bcast length if flag is set

    if (me == 0) {
      if (fgets(line,MAXLINE,fp) == NULL) n = 0;
      else n = strlen(line) + 1;
    }
    if (flag) MPI_Bcast(&n,1,MPI_INT,0,world);

    // if n = 0 then end-of-file so return with blank line

    if (n == 0) {
      line[0] = '\0';
      return;
    }

    // bcast line if flag is set

    if (flag) MPI_Bcast(line,n,MPI_CHAR,0,world);

    // trim anything from '#' onward
    // if line is blank, continue

    if (ptr = strchr(line,'#')) *ptr = '\0';
    if (strspn(line," \t\n\r") == strlen(line)) continue;

    // search line for header keyword and set corresponding variable

    if (strstr(line,"atoms")) sscanf(line,"%lg",&atom->natoms);
    else if (strstr(line,"bonds")) sscanf(line,"%d",&atom->nbonds);
    else if (strstr(line,"angles")) sscanf(line,"%d",&atom->nangles);
    else if (strstr(line,"dihedrals")) sscanf(line,"%d",&atom->ndihedrals);
    else if (strstr(line,"impropers")) sscanf(line,"%d",&atom->nimpropers);
    else if (strstr(line,"atom types")) sscanf(line,"%d",&atom->ntypes);
    else if (strstr(line,"bond types")) sscanf(line,"%d",&atom->nbondtypes);
    else if (strstr(line,"angle types")) sscanf(line,"%d",&atom->nangletypes);
    else if (strstr(line,"dihedral types")) 
      sscanf(line,"%d",&atom->ndihedraltypes);
    else if (strstr(line,"improper types")) 
      sscanf(line,"%d",&atom->nimpropertypes);
    else if (strstr(line,"xlo xhi")) 
      sscanf(line,"%lg %lg",&domain->boxlo[0],&domain->boxhi[0]);
    else if (strstr(line,"ylo yhi")) 
      sscanf(line,"%lg %lg",&domain->boxlo[1],&domain->boxhi[1]);
    else if (strstr(line,"zlo zhi")) 
      sscanf(line,"%lg %lg",&domain->boxlo[2],&domain->boxhi[2]);
    else if (strstr(line,"xy xz yz")) {
      domain->triclinic = 1;
      sscanf(line,"%lg %lg %lg",&domain->xy,&domain->xz,&domain->yz);
    } else break;
  }

  // error check on consistency of header values

  if ((atom->nbonds || atom->nbondtypes) && 
      atom->avec->bonds_allow == 0)
    error->one("No bonds allowed with this atom style");
  if ((atom->nangles || atom->nangletypes) && 
      atom->avec->angles_allow == 0)
    error->one("No angles allowed with this atom style");
  if ((atom->ndihedrals || atom->ndihedraltypes) && 
      atom->avec->dihedrals_allow == 0)
    error->one("No dihedrals allowed with this atom style");
  if ((atom->nimpropers || atom->nimpropertypes) && 
      atom->avec->impropers_allow == 0)
    error->one("No impropers allowed with this atom style");

  if (atom->nbonds > 0 && atom->nbondtypes <= 0)
    error->one("Bonds defined but no bond types");
  if (atom->nangles > 0 && atom->nangletypes <= 0)
    error->one("Angles defined but no angle types");
  if (atom->ndihedrals > 0 && atom->ndihedraltypes <= 0)
    error->one("Dihedrals defined but no dihedral types");
  if (atom->nimpropers > 0 && atom->nimpropertypes <= 0)
    error->one("Impropers defined but no improper types");
}

/* ----------------------------------------------------------------------
   read all atoms
   accumulate nread in double precision to allow natoms > 2^31
------------------------------------------------------------------------- */

void ReadData::atoms()
{
  int i,m,nchunk;
  
  double nread = 0.0;
  double natoms = atom->natoms;

  while (nread < natoms) {
    if (natoms-nread > CHUNK) nchunk = CHUNK;
    else nchunk = static_cast<int> (natoms - nread);
    if (me == 0) {
      char *eof;
      m = 0;
      for (i = 0; i < nchunk; i++) {
	eof = fgets(&buffer[m],MAXLINE,fp);
	if (eof == NULL) error->one("Unexpected end of data file");
	m += strlen(&buffer[m]);
      }
      buffer[m++] = '\n';
    }
    MPI_Bcast(&m,1,MPI_INT,0,world);
    MPI_Bcast(buffer,m,MPI_CHAR,0,world);

    atom->data_atoms(nchunk,buffer);
    nread += nchunk;
  }

  // check that all atoms were assigned correctly

  double tmp = atom->nlocal;
  MPI_Allreduce(&tmp,&natoms,1,MPI_DOUBLE,MPI_SUM,world);

  if (me == 0) {
    if (screen) fprintf(screen,"  %.15g atoms\n",natoms);
    if (logfile) fprintf(logfile,"  %.15g atoms\n",natoms);
  }

  if (natoms != atom->natoms) error->all("Did not assign all atoms correctly");
  
  // if any atom ID < 0, error
  // if all atom IDs == 0, tag_enable = 0
  // if any atom ID > 0, error if any atom ID == 0
  // not checking if atom IDs > natoms or are unique
  
  int flag = 0;
  for (int i = 0; i < atom->nlocal; i++)
    if (atom->tag[i] < 0) flag = 1;
  int flag_all;
  MPI_Allreduce(&flag,&flag_all,1,MPI_INT,MPI_SUM,world);
  if (flag_all)
    error->all("Invalid atom ID in Atoms section of data file");

  flag = 0;
  for (int i = 0; i < atom->nlocal; i++)
    if (atom->tag[i] > 0) flag = 1;
  MPI_Allreduce(&flag,&flag_all,1,MPI_INT,MPI_MAX,world);
  if (flag_all == 0) atom->tag_enable = 0;

  if (atom->tag_enable) {
    flag = 0;
    for (int i = 0; i < atom->nlocal; i++)
      if (atom->tag[i] == 0) flag = 1;
    MPI_Allreduce(&flag,&flag_all,1,MPI_INT,MPI_SUM,world);
    if (flag_all)
      error->all("Invalid atom ID in Atoms section of data file");
  }

  // create global mapping

  if (atom->map_style) {
    atom->map_init();
    atom->map_set();
  }
}

/* ----------------------------------------------------------------------
   read all velocities
   to find atoms, must build atom map if not a molecular system 
   accumulate nread in double precision to allow natoms > 2^31
------------------------------------------------------------------------- */

void ReadData::velocities()
{
  int i,m,nchunk;

  int mapflag = 0;
  if (atom->map_style == 0) {
    mapflag = 1;
    atom->map_style = 1;
    atom->map_init();
    atom->map_set();
  }

  double nread = 0.0;
  double natoms = atom->natoms;

  while (nread < natoms) {
    if (natoms-nread > CHUNK) nchunk = CHUNK;
    else nchunk = static_cast<int> (natoms - nread);
    if (me == 0) {
      char *eof;
      m = 0;
      for (i = 0; i < nchunk; i++) {
	eof = fgets(&buffer[m],MAXLINE,fp);
	if (eof == NULL) error->one("Unexpected end of data file");
	m += strlen(&buffer[m]);
      }
      buffer[m++] = '\n';
    }
    MPI_Bcast(&m,1,MPI_INT,0,world);
    MPI_Bcast(buffer,m,MPI_CHAR,0,world);

    atom->data_vels(nchunk,buffer);
    nread += nchunk;
  }

  if (mapflag) {
    atom->map_delete();
    atom->map_style = 0;
  }

  if (me == 0) {
    if (screen) fprintf(screen,"  %.15g velocities\n",natoms);
    if (logfile) fprintf(logfile,"  %.15g velocities\n",natoms);
  }
}

/* ---------------------------------------------------------------------- */

void ReadData::bonds()
{
  int i,m,nchunk;

  int nread = 0;
  while (nread < atom->nbonds) {
    nchunk = MIN(atom->nbonds-nread,CHUNK);
    if (me == 0) {
      char *eof;
      m = 0;
      for (i = 0; i < nchunk; i++) {
	eof = fgets(&buffer[m],MAXLINE,fp);
	if (eof == NULL) error->one("Unexpected end of data file");
	m += strlen(&buffer[m]);
      }
      buffer[m++] = '\n';
    }
    MPI_Bcast(&m,1,MPI_INT,0,world);
    MPI_Bcast(buffer,m,MPI_CHAR,0,world);

    atom->data_bonds(nchunk,buffer);
    nread += nchunk;
  }

  // check that bonds were assigned correctly

  int sum;
  int n = 0;
  for (i = 0; i < atom->nlocal; i++) n += atom->num_bond[i];
  MPI_Allreduce(&n,&sum,1,MPI_INT,MPI_SUM,world);
  int factor = 1;
  if (!force->newton_bond) factor = 2;

  if (me == 0) {
    if (screen) fprintf(screen,"  %d bonds\n",sum/factor);
    if (logfile) fprintf(logfile,"  %d bonds\n",sum/factor);
  }
  if (sum != factor*atom->nbonds) error->all("Bonds assigned incorrectly");
}

/* ---------------------------------------------------------------------- */

void ReadData::angles()
{
  int i,m,nchunk;

  int nread = 0;
  while (nread < atom->nangles) {
    nchunk = MIN(atom->nangles-nread,CHUNK);
    if (me == 0) {
      char *eof;
      m = 0;
      for (i = 0; i < nchunk; i++) {
	eof = fgets(&buffer[m],MAXLINE,fp);
	if (eof == NULL) error->one("Unexpected end of data file");
	m += strlen(&buffer[m]);
      }
      buffer[m++] = '\n';
    }
    MPI_Bcast(&m,1,MPI_INT,0,world);
    MPI_Bcast(buffer,m,MPI_CHAR,0,world);

    atom->data_angles(nchunk,buffer);
    nread += nchunk;
  }

  // check that angles were assigned correctly

  int sum;
  int n = 0;
  for (i = 0; i < atom->nlocal; i++) n += atom->num_angle[i];
  MPI_Allreduce(&n,&sum,1,MPI_INT,MPI_SUM,world);
  int factor = 1;
  if (!force->newton_bond) factor = 3;

  if (me == 0) {
    if (screen) fprintf(screen,"  %d angles\n",sum/factor);
    if (logfile) fprintf(logfile,"  %d angles\n",sum/factor);
  }
  if (sum != factor*atom->nangles) error->all("Angles assigned incorrectly");
}

/* ---------------------------------------------------------------------- */

void ReadData::dihedrals()
{
  int i,m,nchunk;

  int nread = 0;
  while (nread < atom->ndihedrals) {
    nchunk = MIN(atom->ndihedrals-nread,CHUNK);
    if (me == 0) {
      char *eof;
      m = 0;
      for (i = 0; i < nchunk; i++) {
	eof = fgets(&buffer[m],MAXLINE,fp);
	if (eof == NULL) error->one("Unexpected end of data file");
	m += strlen(&buffer[m]);
      }
      buffer[m++] = '\n';
    }
    MPI_Bcast(&m,1,MPI_INT,0,world);
    MPI_Bcast(buffer,m,MPI_CHAR,0,world);

    atom->data_dihedrals(nchunk,buffer);
    nread += nchunk;
  }

  // check that dihedrals were assigned correctly

  int sum;
  int n = 0;
  for (i = 0; i < atom->nlocal; i++) n += atom->num_dihedral[i];
  MPI_Allreduce(&n,&sum,1,MPI_INT,MPI_SUM,world);
  int factor = 1;
  if (!force->newton_bond) factor = 4;

  if (me == 0) {
    if (screen) fprintf(screen,"  %d dihedrals\n",sum/factor);
    if (logfile) fprintf(logfile,"  %d dihedrals\n",sum/factor);
  }
  if (sum != factor*atom->ndihedrals) 
    error->all("Dihedrals assigned incorrectly");
}

/* ---------------------------------------------------------------------- */

void ReadData::impropers()
{
  int i,m,nchunk;

  int nread = 0;
  while (nread < atom->nimpropers) {
    nchunk = MIN(atom->nimpropers-nread,CHUNK);
    if (me == 0) {
      char *eof;
      m = 0;
      for (i = 0; i < nchunk; i++) {
	eof = fgets(&buffer[m],MAXLINE,fp);
	if (eof == NULL) error->one("Unexpected end of data file");
	m += strlen(&buffer[m]);
      }
      buffer[m++] = '\n';
    }
    MPI_Bcast(&m,1,MPI_INT,0,world);
    MPI_Bcast(buffer,m,MPI_CHAR,0,world);

    atom->data_impropers(nchunk,buffer);
    nread += nchunk;
  }

  // check that impropers were assigned correctly

  int sum;
  int n = 0;
  for (i = 0; i < atom->nlocal; i++) n += atom->num_improper[i];
  MPI_Allreduce(&n,&sum,1,MPI_INT,MPI_SUM,world);
  int factor = 1;
  if (!force->newton_bond) factor = 4;

  if (me == 0) {
    if (screen) fprintf(screen,"  %d impropers\n",sum/factor);
    if (logfile) fprintf(logfile,"  %d impropers\n",sum/factor);
  }
  if (sum != factor*atom->nimpropers) 
    error->all("Impropers assigned incorrectly");
}

/* ---------------------------------------------------------------------- */

void ReadData::mass()
{
  int i,m;
  char *buf = new char[atom->ntypes*MAXLINE];
  char *original = buf;

  if (me == 0) {
    char *eof;
    m = 0;
    for (i = 0; i < atom->ntypes; i++) {
      eof = fgets(&buf[m],MAXLINE,fp);
      if (eof == NULL) error->one("Unexpected end of data file");
      m += strlen(&buf[m]);
      buf[m-1] = '\0';
    }
  }

  MPI_Bcast(&m,1,MPI_INT,0,world);
  MPI_Bcast(buf,m,MPI_CHAR,0,world);

  for (i = 0; i < atom->ntypes; i++) {
    atom->set_mass(buf);
    buf += strlen(buf) + 1;
  }
  delete [] original;
}

/* ---------------------------------------------------------------------- */

void ReadData::shape()
{
  int i,m;
  char *buf = new char[atom->ntypes*MAXLINE];
  char *original = buf;

  if (me == 0) {
    char *eof;
    m = 0;
    for (i = 0; i < atom->ntypes; i++) {
      eof = fgets(&buf[m],MAXLINE,fp);
      if (eof == NULL) error->one("Unexpected end of data file");
      m += strlen(&buf[m]);
      buf[m-1] = '\0';
    }
  }

  MPI_Bcast(&m,1,MPI_INT,0,world);
  MPI_Bcast(buf,m,MPI_CHAR,0,world);

  for (i = 0; i < atom->ntypes; i++) {
    atom->set_shape(buf);
    buf += strlen(buf) + 1;
  }
  delete [] original;
}

/* ---------------------------------------------------------------------- */

void ReadData::dipole()
{
  int i,m;
  char *buf = new char[atom->ntypes*MAXLINE];
  char *original = buf;

  if (me == 0) {
    char *eof;
    m = 0;
    for (i = 0; i < atom->ntypes; i++) {
      eof = fgets(&buf[m],MAXLINE,fp);
      if (eof == NULL) error->one("Unexpected end of data file");
      m += strlen(&buf[m]);
      buf[m-1] = '\0';
    }
  }

  MPI_Bcast(&m,1,MPI_INT,0,world);
  MPI_Bcast(buf,m,MPI_CHAR,0,world);

  for (i = 0; i < atom->ntypes; i++) {
    atom->set_dipole(buf);
    buf += strlen(buf) + 1;
  }
  delete [] original;
}

/* ---------------------------------------------------------------------- */

void ReadData::paircoeffs()
{
  int i,m;
  char *buf = new char[atom->ntypes*MAXLINE];
  char *original = buf;

  if (me == 0) {
    char *eof;
    m = 0;
    for (i = 0; i < atom->ntypes; i++) {
      eof = fgets(&buf[m],MAXLINE,fp);
      if (eof == NULL) error->one("Unexpected end of data file");
      m += strlen(&buf[m]);
      buf[m-1] = '\0';
    }
  }

  MPI_Bcast(&m,1,MPI_INT,0,world);
  MPI_Bcast(buf,m,MPI_CHAR,0,world);

  for (i = 0; i < atom->ntypes; i++) {
    m = strlen(buf) + 1;
    parse_coeffs(1,buf);
    force->pair->coeff(narg,arg);
    buf += m;
  }
  delete [] original;
}

/* ---------------------------------------------------------------------- */

void ReadData::bondcoeffs()
{
  int i,m;
  char *buf = new char[atom->nbondtypes*MAXLINE];
  char *original = buf;

  if (me == 0) {
    char *eof;
    m = 0;
    for (i = 0; i < atom->nbondtypes; i++) {
      eof = fgets(&buf[m],MAXLINE,fp);
      if (eof == NULL) error->one("Unexpected end of data file");
      m += strlen(&buf[m]);
      buf[m-1] = '\0';
    }
  }

  MPI_Bcast(&m,1,MPI_INT,0,world);
  MPI_Bcast(buf,m,MPI_CHAR,0,world);

  for (i = 0; i < atom->nbondtypes; i++) {
    m = strlen(buf) + 1;
    parse_coeffs(0,buf);
    force->bond->coeff(narg,arg);
    buf += m;
  }
  delete [] original;
}

/* ---------------------------------------------------------------------- */

void ReadData::anglecoeffs(int which)
{
  int i,m;
  char *buf = new char[atom->nangletypes*MAXLINE];
  char *original = buf;

  if (me == 0) {
    char *eof;
    m = 0;
    for (i = 0; i < atom->nangletypes; i++) {
      eof = fgets(&buf[m],MAXLINE,fp);
      if (eof == NULL) error->one("Unexpected end of data file");
      m += strlen(&buf[m]);
      buf[m-1] = '\0';
    }
  }

  MPI_Bcast(&m,1,MPI_INT,0,world);
  MPI_Bcast(buf,m,MPI_CHAR,0,world);

  for (i = 0; i < atom->nangletypes; i++) {
    m = strlen(buf) + 1;
    parse_coeffs(0,buf);
    force->angle->coeff(which,narg,arg);
    buf += m;
  }
  delete [] original;
}

/* ---------------------------------------------------------------------- */

void ReadData::dihedralcoeffs(int which)
{
  int i,m;
  char *buf = new char[atom->ndihedraltypes*MAXLINE];
  char *original = buf;

  if (me == 0) {
    char *eof;
    m = 0;
    for (i = 0; i < atom->ndihedraltypes; i++) {
      eof = fgets(&buf[m],MAXLINE,fp);
      if (eof == NULL) error->one("Unexpected end of data file");
      m += strlen(&buf[m]);
      buf[m-1] = '\0';
    }
  }

  MPI_Bcast(&m,1,MPI_INT,0,world);
  MPI_Bcast(buf,m,MPI_CHAR,0,world);

  for (i = 0; i < atom->ndihedraltypes; i++) {
    m = strlen(buf) + 1;
    parse_coeffs(0,buf);
    force->dihedral->coeff(which,narg,arg);
    buf += m;
  }
  delete [] original;
}

/* ---------------------------------------------------------------------- */

void ReadData::impropercoeffs(int which)
{
  int i,m;
  char *buf = new char[atom->nimpropertypes*MAXLINE];
  char *original = buf;

  if (me == 0) {
    char *eof;
    m = 0;
    for (i = 0; i < atom->nimpropertypes; i++) {
      eof = fgets(&buf[m],MAXLINE,fp);
      if (eof == NULL) error->one("Unexpected end of data file");
      m += strlen(&buf[m]);
      buf[m-1] = '\0';
    }
  }

  MPI_Bcast(&m,1,MPI_INT,0,world);
  MPI_Bcast(buf,m,MPI_CHAR,0,world);

  for (i = 0; i < atom->nimpropertypes; i++) {
    m = strlen(buf) + 1;
    parse_coeffs(0,buf);
    force->improper->coeff(which,narg,arg);
    buf += m;
  }
  delete [] original;
}

/* ----------------------------------------------------------------------
   proc 0 scans the data file for topology maximums 
------------------------------------------------------------------------- */

void ReadData::scan(int *pbond_per, int *pangle_per,
		    int *pdihedral_per, int *pimproper_per)
{
  int i,tmp1,tmp2,atom1,atom2,atom3,atom4;
  int bond_per,angle_per,dihedral_per,improper_per;
  char *eof;

  int natoms = static_cast<int> (atom->natoms);
  bond_per = angle_per = dihedral_per = improper_per = 0;

  // allocate topology counting vector
  // initially, array length = 1 to natoms
  // will grow via reallocate() if atom IDs > natoms

  int cmax = natoms + 1;
  int *count = (int *) memory->smalloc(cmax*sizeof(int),"read_data:count");

  parse_keyword(1,0);

  while (strlen(keyword)) {

    if (strcmp(keyword,"Masses") == 0) skip_lines(atom->ntypes);
    else if (strcmp(keyword,"Dipoles") == 0) skip_lines(atom->ntypes);
    else if (strcmp(keyword,"Atoms") == 0) skip_lines(natoms);
    else if (strcmp(keyword,"Velocities") == 0) skip_lines(natoms);

    else if (strcmp(keyword,"Pair Coeffs") == 0) skip_lines(atom->ntypes);
    else if (strcmp(keyword,"Bond Coeffs") == 0) 
      skip_lines(atom->nbondtypes);
    else if (strcmp(keyword,"Angle Coeffs") == 0) 
      skip_lines(atom->nangletypes);
    else if (strcmp(keyword,"Dihedral Coeffs") == 0) 
      skip_lines(atom->ndihedraltypes);
    else if (strcmp(keyword,"Improper Coeffs") == 0) 
      skip_lines(atom->nimpropertypes);

    else if (strcmp(keyword,"BondBond Coeffs") == 0) 
      skip_lines(atom->nangletypes);
    else if (strcmp(keyword,"BondAngle Coeffs") == 0) 
      skip_lines(atom->nangletypes);

    else if (strcmp(keyword,"MiddleBondTorsion Coeffs") == 0) 
      skip_lines(atom->ndihedraltypes);
    else if (strcmp(keyword,"EndBondTorsion Coeffs") == 0) 
      skip_lines(atom->ndihedraltypes);
    else if (strcmp(keyword,"AngleTorsion Coeffs") == 0) 
      skip_lines(atom->ndihedraltypes);
    else if (strcmp(keyword,"AngleAngleTorsion Coeffs") == 0) 
      skip_lines(atom->ndihedraltypes);
    else if (strcmp(keyword,"BondBond13 Coeffs") == 0) 
      skip_lines(atom->ndihedraltypes);

    else if (strcmp(keyword,"AngleAngle Coeffs") == 0) 
      skip_lines(atom->nimpropertypes);

    else if (strcmp(keyword,"Bonds") == 0) {

      for (i = 1; i < cmax; i++) count[i] = 0;
      if (force->newton_bond)
	for (i = 0; i < atom->nbonds; i++) {
	  eof = fgets(line,MAXLINE,fp);
	  if (eof == NULL) error->one("Unexpected end of data file");
	  sscanf(line,"%d %d %d %d",&tmp1,&tmp2,&atom1,&atom2);
	  if (atom1 >= cmax) cmax = reallocate(&count,cmax,atom1);
	  count[atom1]++;
	}
      else
	for (i = 0; i < atom->nbonds; i++) {
	  eof = fgets(line,MAXLINE,fp);
	  if (eof == NULL) error->one("Unexpected end of data file");
	  sscanf(line,"%d %d %d %d",&tmp1,&tmp2,&atom1,&atom2);
	  int amax = MAX(atom1,atom2);
	  if (amax >= cmax) cmax = reallocate(&count,cmax,amax);
	  count[atom1]++;
	  count[atom2]++;
	}
      for (i = 1; i < cmax; i++) bond_per = MAX(bond_per,count[i]);
      if (screen) fprintf(screen,"  %d = max bonds/atom\n",bond_per);
      if (logfile) fprintf(logfile,"  %d = max bonds/atom\n",bond_per);

    } else if (strcmp(keyword,"Angles") == 0) {

      for (i = 1; i < cmax; i++) count[i] = 0;
      if (force->newton_bond)
	for (i = 0; i < atom->nangles; i++) {
	  eof = fgets(line,MAXLINE,fp);
	  if (eof == NULL) error->one("Unexpected end of data file");
	  sscanf(line,"%d %d %d %d %d",&tmp1,&tmp2,&atom1,&atom2,&atom3);
	  if (atom2 >= cmax) cmax = reallocate(&count,cmax,atom2);
	  count[atom2]++;
	}
      else
	for (i = 0; i < atom->nangles; i++) {
	  eof = fgets(line,MAXLINE,fp);
	  if (eof == NULL) error->one("Unexpected end of data file");
	  sscanf(line,"%d %d %d %d %d",&tmp1,&tmp2,&atom1,&atom2,&atom3);
	  int amax = MAX(atom1,atom2);
	  amax = MAX(amax,atom3);
	  if (amax >= cmax) cmax = reallocate(&count,cmax,amax);
	  count[atom1]++;
	  count[atom2]++;
	  count[atom3]++;
	}
      for (i = 1; i < cmax; i++) angle_per = MAX(angle_per,count[i]);
      if (screen) fprintf(screen,"  %d = max angles/atom\n",angle_per);
      if (logfile) fprintf(logfile,"  %d = max angles/atom\n",angle_per);

    } else if (strcmp(keyword,"Dihedrals") == 0) {

      for (i = 1; i < cmax; i++) count[i] = 0;
      if (force->newton_bond)
	for (i = 0; i < atom->ndihedrals; i++) {
	  eof = fgets(line,MAXLINE,fp);
	  if (eof == NULL) error->one("Unexpected end of data file");
	  sscanf(line,"%d %d %d %d %d %d",
		 &tmp1,&tmp2,&atom1,&atom2,&atom3,&atom4);
	  if (atom2 >= cmax) cmax = reallocate(&count,cmax,atom2);
	  count[atom2]++;
	}
      else
	for (i = 0; i < atom->ndihedrals; i++) {
	  eof = fgets(line,MAXLINE,fp);
	  if (eof == NULL) error->one("Unexpected end of data file");
	  sscanf(line,"%d %d %d %d %d %d",
		 &tmp1,&tmp2,&atom1,&atom2,&atom3,&atom4);
	  int amax = MAX(atom1,atom2);
	  amax = MAX(amax,atom3);
	  amax = MAX(amax,atom4);
	  if (amax >= cmax) cmax = reallocate(&count,cmax,amax);
	  count[atom1]++;
	  count[atom2]++;
	  count[atom3]++;
	  count[atom4]++;
	}
      for (i = 1; i < cmax; i++) dihedral_per = MAX(dihedral_per,count[i]);
      if (screen) 
	fprintf(screen,"  %d = max dihedrals/atom\n",dihedral_per);
      if (logfile) 
	fprintf(logfile,"  %d = max dihedrals/atom\n",dihedral_per);

    } else if (strcmp(keyword,"Impropers") == 0) {
      for (i = 1; i < cmax; i++) count[i] = 0;
      if (force->newton_bond)
	for (i = 0; i < atom->nimpropers; i++) {
	  eof = fgets(line,MAXLINE,fp);
	  if (eof == NULL) error->one("Unexpected end of data file");
	  sscanf(line,"%d %d %d %d %d %d",
		 &tmp1,&tmp2,&atom1,&atom2,&atom3,&atom4);
	  if (atom2 >= cmax) cmax = reallocate(&count,cmax,atom2);
	  count[atom2]++;
	}
      else
	for (i = 0; i < atom->nimpropers; i++) {
	  eof = fgets(line,MAXLINE,fp);
	  if (eof == NULL) error->one("Unexpected end of data file");
	  sscanf(line,"%d %d %d %d %d %d",
		 &tmp1,&tmp2,&atom1,&atom2,&atom3,&atom4);
	  int amax = MAX(atom1,atom2);
	  amax = MAX(amax,atom3);
	  amax = MAX(amax,atom4);
	  if (amax >= cmax) cmax = reallocate(&count,cmax,amax);
	  count[atom1]++;
	  count[atom2]++;
	  count[atom3]++;
	  count[atom4]++;
	}
      for (i = 1; i < cmax; i++) improper_per = MAX(improper_per,count[i]);
      if (screen) 
	fprintf(screen,"  %d = max impropers/atom\n",improper_per);
      if (logfile) 
	fprintf(logfile,"  %d = max impropers/atom\n",improper_per);

    } else {
      char str[128];
      sprintf(str,"Unknown identifier in data file: %s",keyword);
      error->one(str);
    }

    parse_keyword(0,0);
  }

  // free topology counting vector

  memory->sfree(count);

  // error check that topology was specified in file

  if ((atom->nbonds && !bond_per) || (atom->nangles && !angle_per) ||
      (atom->ndihedrals && !dihedral_per) ||
      (atom->nimpropers && !improper_per)) 
    error->one("Needed topology not in data file");

  // return values

  *pbond_per = bond_per;
  *pangle_per = angle_per;
  *pdihedral_per = dihedral_per;
  *pimproper_per = improper_per;
}

/* ----------------------------------------------------------------------
   reallocate the count vector from cmax to amax+1 and return new length
   zero new locations
------------------------------------------------------------------------- */

int ReadData::reallocate(int **pcount, int cmax, int amax)
{
  int *count = *pcount;
  count = (int *) 
    memory->srealloc(count,(amax+1)*sizeof(int),"read_data:count");
  for (int i = cmax; i <= amax; i++) count[i] = 0;
  *pcount = count;
  return amax+1;
}

/* ----------------------------------------------------------------------
   proc 0 opens data file
   test if gzipped
------------------------------------------------------------------------- */

void ReadData::open(char *file)
{
  int compressed = 0;
  char *suffix = file + strlen(file) - 3;
  if (suffix > file && strcmp(suffix,".gz") == 0) compressed = 1;
  if (!compressed) fp = fopen(file,"r");
  else {
#ifdef GZIP
    char gunzip[128];
    sprintf(gunzip,"gunzip -c %s",file);
    fp = popen(gunzip,"r");
#else
    error->one("Cannot open gzipped file");
#endif
  }

  if (fp == NULL) {
    char str[128];
    sprintf(str,"Cannot open file %s",file);
    error->one(str);
  }
}

/* ----------------------------------------------------------------------
   grab next keyword
   read lines until one is non-blank
   keyword is all text on line w/out leading & trailing white space
   read one additional line (assumed blank)
   if any read hits EOF, set keyword to empty
   if first = 1, line variable holds non-blank line that ended header
   if flag = 0, only proc 0 is calling so no bcast
   else flag = 1, bcast keyword line to all procs
------------------------------------------------------------------------- */

void ReadData::parse_keyword(int first, int flag)
{
  int eof = 0;

  // proc 0 reads upto non-blank line plus 1 following line
  // eof is set to 1 if any read hits end-of-file

  if (me == 0) {
    if (!first) {
      if (fgets(line,MAXLINE,fp) == NULL) eof = 1;
    }
    while (eof == 0 && strspn(line," \t\n\r") == strlen(line)) {
      if (fgets(line,MAXLINE,fp) == NULL) eof = 1;
    }
    if (fgets(buffer,MAXLINE,fp) == NULL) eof = 1;
  }

  // if eof, set keyword empty and return

  if (flag) MPI_Bcast(&eof,1,MPI_INT,0,world);
  if (eof) {
    keyword[0] = '\0';
    return;
  }

  // bcast keyword line to all procs

  if (flag) {
    int n;
    if (me == 0) n = strlen(line) + 1;
    MPI_Bcast(&n,1,MPI_INT,0,world);
    MPI_Bcast(line,n,MPI_CHAR,0,world);
  }

  // copy non-whitespace portion of line into keyword

  int start = strspn(line," \t\n\r");
  int stop = strlen(line) - 1;
  while (line[stop] == ' ' || line[stop] == '\t' 
	 || line[stop] == '\n' || line[stop] == '\r') stop--;
  line[stop+1] = '\0';
  strcpy(keyword,&line[start]);
}

/* ----------------------------------------------------------------------
   proc 0 reads N lines from file
------------------------------------------------------------------------- */

void ReadData::skip_lines(int n)
{
  char *eof;
  for (int i = 0; i < n; i++) eof = fgets(line,MAXLINE,fp);
  if (eof == NULL) error->one("Unexpected end of data file");
}

/* ----------------------------------------------------------------------
   parse a line of coeffs into words, storing them in narg,arg
   trim anything from '#' onward
   word strings remain in line, are not copied
   if addflag, duplicate 1st word, so pair_coeff "2" looks like "2 2"
------------------------------------------------------------------------- */

void ReadData::parse_coeffs(int addflag, char *line)
{
  char *ptr;
  if (ptr = strchr(line,'#')) *ptr = '\0';

  narg = 0;
  char *word = strtok(line," \t\n\r\f");
  while (word) {
    if (narg == maxarg) {
      maxarg += DELTA;
      arg = (char **) 
	memory->srealloc(arg,maxarg*sizeof(char *),"read_data:arg");
    }
    arg[narg++] = word;
    if (addflag && narg == 1) continue;
    word = strtok(NULL," \t\n\r\f");
  }
}
