# Supplementary material for: Rule-based spatial modeling with diffusing, geometrically constrained molecules
Source: BMC Bioinformatics. 2010 Jun 7;11:307. doi: 10.1186/1471-2105-11-307 (PMC2911456; doi:10.1186/1471-2105-11-307)
Supplement: Additional file 1 — C++ source files to compile SRSim, including the slightly modified LAMMPS sources. [file 1471-2105-11-307-S1.ZIP › LammpsCompilation/force.cpp]

/* ----------------------------------------------------------------------
   LAMMPS - Large-scale Atomic/Molecular Massively Parallel Simulator
   http://lammps.sandia.gov, Sandia National Laboratories
   Steve Plimpton, sjplimp@sandia.gov

   Copyright (2003) Sandia Corporation.  Under the terms of Contract
   DE-AC04-94AL85000 with Sandia Corporation, the U.S. Government retains
   certain rights in this software.  This software is distributed under 
   the GNU General Public License.

   See the README file in the top-level LAMMPS directory.
------------------------------------------------------------------------- */

#include "stdlib.h"
#include "string.h"
#include "force.h"
#include "atom.h"
#include "comm.h"
#include "pair.h"
#include "pair_hybrid.h"
#include "bond.h"
#include "bond_hybrid.h"
#include "angle.h"
#include "dihedral.h"
#include "improper.h"
#include "kspace.h"
#include "group.h"
#include "memory.h"
#include "error.h"

#define BondInclude
#define AngleInclude
#define DihedralInclude
#define ImproperInclude
#define PairInclude
#define KSpaceInclude
#include "style.h"
#undef BondInclude
#undef AngleInclude
#undef DihedralInclude
#undef ImproperInclude
#undef PairInclude
#undef KSpaceInclude

using namespace LAMMPS_NS;

#define MIN(a,b) ((a) < (b) ? (a) : (b))
#define MAX(a,b) ((a) > (b) ? (a) : (b))

/* ---------------------------------------------------------------------- */

Force::Force(LAMMPS *lmp) : Pointers(lmp)
{
  newton = newton_pair = newton_bond = 1;

  special_lj[1] = special_lj[2] = special_lj[3] = 0.0;
  special_coul[1] = special_coul[2] = special_coul[3] = 0.0;

  dielectric = 1.0;

  pair = NULL;
  bond = NULL;
  angle = NULL;
  dihedral = NULL;
  improper = NULL;
  kspace = NULL;

  char *str = (char *) "none";
  int n = strlen(str) + 1;
  pair_style = new char[n];
  strcpy(pair_style,str);
  bond_style = new char[n];
  strcpy(bond_style,str);
  angle_style = new char[n];
  strcpy(angle_style,str);
  dihedral_style = new char[n];
  strcpy(dihedral_style,str);
  improper_style = new char[n];
  strcpy(improper_style,str);
  kspace_style = new char[n];
  strcpy(kspace_style,str);
}

/* ---------------------------------------------------------------------- */

Force::~Force()
{
  delete [] pair_style;
  delete [] bond_style;
  delete [] angle_style;
  delete [] dihedral_style;
  delete [] improper_style;
  delete [] kspace_style;

  if (pair) delete pair;
  if (bond) delete bond;
  if (angle) delete angle;
  if (dihedral) delete dihedral;
  if (improper) delete improper;
  if (kspace) delete kspace;
}

/* ---------------------------------------------------------------------- */

void Force::init()
{
  qqrd2e = qqr2e/dielectric;

  comm->maxforward_pair = comm->maxreverse_pair = 0;

  if (kspace) kspace->init();         // kspace must come before pair
  if (pair) pair->init();             // so g_ewald is defined
  if (bond) bond->init();
  if (angle) angle->init();
  if (dihedral) dihedral->init();
  if (improper) improper->init();
}

/* ----------------------------------------------------------------------
   create a pair style, called from input script or restart file
------------------------------------------------------------------------- */

void Force::create_pair(const char *style)
{
  delete [] pair_style;
  if (pair) delete pair;

  pair = new_pair(style);
  int n = strlen(style) + 1;
  pair_style = new char[n];
  strcpy(pair_style,style);
}

/* ----------------------------------------------------------------------
   generate a pair class
------------------------------------------------------------------------- */

Pair *Force::new_pair(const char *style)
{
  if (strcmp(style,"none") == 0) return NULL;

#define PairClass
#define PairStyle(key,Class) \
  else if (strcmp(style,#key) == 0) return new Class(lmp);
#include "style.h"
#undef PairClass

  else error->all("Invalid pair style");
  return NULL;
}

/* ----------------------------------------------------------------------
   return ptr to current pair class or hybrid sub-class if it contains word
   else return NULL
------------------------------------------------------------------------- */

Pair *Force::pair_match(const char *word)
{
  if (strstr(pair_style,word)) return pair;
  else if (strcmp(pair_style,"hybrid") == 0) {
    PairHybrid *hybrid = (PairHybrid *) pair;
    for (int i = 0; i < hybrid->nstyles; i++) {
      if (strstr(hybrid->keywords[i],word))
	return hybrid->styles[i];
    }
  } else if (strcmp(pair_style,"hybrid/overlay") == 0) {
    PairHybridOverlay *hybrid = (PairHybridOverlay *) pair;
    for (int i = 0; i < hybrid->nstyles; i++) {
      if (strstr(hybrid->keywords[i],word))
	return hybrid->styles[i];
    }
  }
  return NULL;
}

/* ----------------------------------------------------------------------
   create a bond style, called from input script or restart file
------------------------------------------------------------------------- */

void Force::create_bond(const char *style)
{
  delete [] bond_style;
  if (bond) delete bond;

  bond = new_bond(style);
  int n = strlen(style) + 1;
  bond_style = new char[n];
  strcpy(bond_style,style);
}

/* ----------------------------------------------------------------------
   generate a bond class
------------------------------------------------------------------------- */

Bond *Force::new_bond(const char *style)
{
  if (strcmp(style,"none") == 0) return NULL;

#define BondClass
#define BondStyle(key,Class) \
  else if (strcmp(style,#key) == 0) return new Class(lmp);
#include "style.h"
#undef BondClass

  else error->all("Invalid bond style");
  return NULL;
}

/* ----------------------------------------------------------------------
   return ptr to current bond class or hybrid sub-class if matches style
------------------------------------------------------------------------- */

Bond *Force::bond_match(const char *style)
{
  if (strcmp(bond_style,style) == 0) return bond;
  else if (strcmp(bond_style,"hybrid") == 0) {
    BondHybrid *hybrid = (BondHybrid *) bond;
    for (int i = 0; i < hybrid->nstyles; i++)
      if (strcmp(hybrid->keywords[i],style) == 0) return hybrid->styles[i];
  }
  return NULL;
}

/* ----------------------------------------------------------------------
   create an angle style, called from input script or restart file
------------------------------------------------------------------------- */

void Force::create_angle(const char *style)
{
  delete [] angle_style;
  if (angle) delete angle;

  angle = new_angle(style);
  int n = strlen(style) + 1;
  angle_style = new char[n];
  strcpy(angle_style,style);
}

/* ----------------------------------------------------------------------
   generate an angle class
------------------------------------------------------------------------- */

Angle *Force::new_angle(const char *style)
{
  if (strcmp(style,"none") == 0) return NULL;

#define AngleClass
#define AngleStyle(key,Class) \
  else if (strcmp(style,#key) == 0) return new Class(lmp);
#include "style.h"
#undef AngleClass

  else error->all("Invalid angle style");
  return NULL;
}

/* ----------------------------------------------------------------------
   create a dihedral style, called from input script or restart file
------------------------------------------------------------------------- */

void Force::create_dihedral(const char *style)
{
  delete [] dihedral_style;
  if (dihedral) delete dihedral;

  dihedral = new_dihedral(style);
  int n = strlen(style) + 1;
  dihedral_style = new char[n];
  strcpy(dihedral_style,style);
}

/* ----------------------------------------------------------------------
   generate a dihedral class
------------------------------------------------------------------------- */

Dihedral *Force::new_dihedral(const char *style)
{
  if (strcmp(style,"none") == 0) return NULL;

#define DihedralClass
#define DihedralStyle(key,Class) \
  else if (strcmp(style,#key) == 0) return new Class(lmp);
#include "style.h"
#undef DihedralClass

  else error->all("Invalid dihedral style");
  return NULL;
}

/* ----------------------------------------------------------------------
   create an improper style, called from input script or restart file
------------------------------------------------------------------------- */

void Force::create_improper(const char *style)
{
  delete [] improper_style;
  if (improper) delete improper;

  improper = new_improper(style);
  int n = strlen(style) + 1;
  improper_style = new char[n];
  strcpy(improper_style,style);
}

/* ----------------------------------------------------------------------
   generate a improper class
------------------------------------------------------------------------- */

Improper *Force::new_improper(const char *style)
{
  if (strcmp(style,"none") == 0) return NULL;

#define ImproperClass
#define ImproperStyle(key,Class) \
  else if (strcmp(style,#key) == 0) return new Class(lmp);
#include "style.h"
#undef ImproperClass

  else error->all("Invalid improper style");
  return NULL;
}

/* ----------------------------------------------------------------------
   new kspace style 
------------------------------------------------------------------------- */

void Force::create_kspace(int narg, char **arg)
{
  delete [] kspace_style;
  if (kspace) delete kspace;

  if (strcmp(arg[0],"none") == 0) kspace = NULL;

#define KSpaceClass
#define KSpaceStyle(key,Class) \
  else if (strcmp(arg[0],#key) == 0) kspace = new Class(lmp,narg-1,&arg[1]);
#include "style.h"
#undef KSpaceClass

  else error->all("Invalid kspace style");

  int n = strlen(arg[0]) + 1;
  kspace_style = new char[n];
  strcpy(kspace_style,arg[0]);
}

/* ----------------------------------------------------------------------
   set special bond values 
------------------------------------------------------------------------- */

void Force::set_special(int narg, char **arg)
{
  if (narg == 0) error->all("Illegal special_bonds command");

  if (narg == 1 && strcmp(arg[0],"charmm") == 0) {
    special_lj[1] = 0.0;
    special_lj[2] = 0.0;
    special_lj[3] = 0.0;
    special_coul[1] = 0.0;
    special_coul[2] = 0.0;
    special_coul[3] = 0.0;
  } else if (narg == 1 && strcmp(arg[0],"amber") == 0) {
    special_lj[1] = 0.0;
    special_lj[2] = 0.0;
    special_lj[3] = 0.5;
    special_coul[1] = 0.0;
    special_coul[2] = 0.0;
    special_coul[3] = 5.0/6.0;
  } else if (narg == 3) {
    special_lj[1] = special_coul[1] = atof(arg[0]);
    special_lj[2] = special_coul[2] = atof(arg[1]);
    special_lj[3] = special_coul[3] = atof(arg[2]);
  } else if (narg == 6) {
    special_lj[1] = atof(arg[0]);
    special_lj[2] = atof(arg[1]);
    special_lj[3] = atof(arg[2]);
    special_coul[1] = atof(arg[3]);
    special_coul[2] = atof(arg[4]);
    special_coul[3] = atof(arg[5]);
  } else error->all("Illegal special_bonds command");
}

/* ----------------------------------------------------------------------
   compute bounds implied by numeric str with a possible wildcard asterik
   nmax = upper bound
   5 possibilities: (1) i = i to i, (2) * = 1 to nmax,
     (3) i* = i to nmax, (4) *j = 1 to j, (5) i*j = i to j
   return nlo,nhi
------------------------------------------------------------------------- */

void Force::bounds(char *str, int nmax, int &nlo, int &nhi)
{
  char *ptr = strchr(str,'*');

  if (ptr == NULL) {
    nlo = MAX(atoi(str),1);
    nhi = MIN(atoi(str),nmax);
  } else if (strlen(str) == 1) {
    nlo = 1;
    nhi = nmax;
  } else if (ptr == str) {
    nlo = 1;
    nhi = MIN(atoi(ptr+1),nmax);
  } else if (strlen(ptr+1) == 0) {
    nlo = MAX(atoi(str),1);
    nhi = nmax;
  } else {
    nlo = MAX(atoi(str),1);
    nhi = MIN(atoi(ptr+1),nmax);
  }
}

/* ----------------------------------------------------------------------
   memory usage of force classes
------------------------------------------------------------------------- */

double Force::memory_usage()
{
  double bytes = 0.0;
  if (pair) bytes += pair->memory_usage();
  if (bond) bytes += bond->memory_usage();
  if (angle) bytes += angle->memory_usage();
  if (dihedral) bytes += dihedral->memory_usage();
  if (improper) bytes += improper->memory_usage();
  if (kspace) bytes += kspace->memory_usage();
  return bytes;
}
