# Supplementary material for: Rule-based spatial modeling with diffusing, geometrically constrained molecules
Source: BMC Bioinformatics. 2010 Jun 7;11:307. doi: 10.1186/1471-2105-11-307 (PMC2911456; doi:10.1186/1471-2105-11-307)
Supplement: Additional file 3 — Contains the source files for the simulations presented in the Results Section. Makefiles to run the simulations are readily included. [file 1471-2105-11-307-S3.ZIP]

Archive with 87 entries (78 files):
- 001.scaffold/
- 001.scaffold/Makefile
- 001.scaffold/001.onlyModification/
- 001.scaffold/001.onlyModification/Makefile
- 001.scaffold/001.onlyModification/spass_wo_end.net
- 001.scaffold/001.onlyModification/wo_scf.srsim.gdat
- 001.scaffold/001.onlyModification/spass_w.bngl
- 001.scaffold/001.onlyModification/spass_w.cdat
- 001.scaffold/001.onlyModification/spass_w.gdat
- 001.scaffold/001.onlyModification/spass_wo.net
- 001.scaffold/001.onlyModification/spass.tgeo
- 001.scaffold/001.onlyModification/spass.geo
- 001.scaffold/001.onlyModification/spass.bngl.gnuplot
- 001.scaffold/001.onlyModification/spass_w.in
- 001.scaffold/001.onlyModification/spass_w.net
- 001.scaffold/001.onlyModification/spass_wo.in
- 001.scaffold/001.onlyModification/wo_scf.gdat
- 001.scaffold/001.onlyModification/spass.all.gnuplot
- 001.scaffold/001.onlyModification/spass_w_end.net
- 001.scaffold/001.onlyModification/spass_wo.bngl
- 001.scaffold/001.onlyModification/spass_wo.cdat
- 001.scaffold/001.onlyModification/spass_wo.gdat
- 001.scaffold/001.onlyModification/w_scf.gdat
- 001.scaffold/001.onlyModification/spass.gnuplot
- 001.scaffold/001.onlyModification/w_scf.srsim.gdat
- 001.scaffold/002.onlyModification_angularForce/
- 001.scaffold/002.onlyModification_angularForce/Makefile
- 001.scaffold/002.onlyModification_angularForce/spass_wo_end.net
- 001.scaffold/002.onlyModification_angularForce/wo_scf.srsim.gdat
- 001.scaffold/002.onlyModification_angularForce/spass_end.net
- 001.scaffold/002.onlyModification_angularForce/spass_w.bngl
- 001.scaffold/002.onlyModification_angularForce/spass_w.cdat
- 001.scaffold/002.onlyModification_angularForce/spass_w.gdat
- 001.scaffold/002.onlyModification_angularForce/spass_wo.net
- 001.scaffold/002.onlyModification_angularForce/spass.cdat
- 001.scaffold/002.onlyModification_angularForce/spass.tgeo
- 001.scaffold/002.onlyModification_angularForce/spass.geo
- 001.scaffold/002.onlyModification_angularForce/spass.net
- 001.scaffold/002.onlyModification_angularForce/spass.bngl.gnuplot
- 001.scaffold/002.onlyModification_angularForce/spass_w.in
- 001.scaffold/002.onlyModification_angularForce/spass_w.net
- 001.scaffold/002.onlyModification_angularForce/spass_wo.in
- 001.scaffold/002.onlyModification_angularForce/wo_scf.gdat
- 001.scaffold/002.onlyModification_angularForce/spass.all.gnuplot
- 001.scaffold/002.onlyModification_angularForce/spass_w_end.net
- 001.scaffold/002.onlyModification_angularForce/spass_wo.bngl
- 001.scaffold/002.onlyModification_angularForce/spass_wo.cdat
- 001.scaffold/002.onlyModification_angularForce/spass_wo.gdat
- 001.scaffold/002.onlyModification_angularForce/spass.srsim.gdat
- 001.scaffold/002.onlyModification_angularForce/w_scf.gdat
- 001.scaffold/002.onlyModification_angularForce/spass.gnuplot
- 001.scaffold/002.onlyModification_angularForce/w_scf.srsim.gdat
- 002.microtubule/
- 002.microtubule/Makefile
- 002.microtubule/spass.in
- 002.microtubule/spass.restart2
- 002.microtubule/spass.bngl
- 002.microtubule/spass.tgeo
- 002.microtubule/log.lammps
- 002.microtubule/spass.restart
- 002.microtubule/spass.geo
- 002.microtubule/spass.in2
- 003.spheres/
- 003.spheres/003.tooSmallKoff/
- 003.spheres/003.tooSmallKoff/Makefile
- 003.spheres/003.tooSmallKoff/spass.in
- 003.spheres/003.tooSmallKoff/spass.bngl
- 003.spheres/003.tooSmallKoff/spass.tgeo
- 003.spheres/003.tooSmallKoff/spass.geo
- 003.spheres/002.veryBig/
- 003.spheres/002.veryBig/Makefile
- 003.spheres/002.veryBig/spass.in
- 003.spheres/002.veryBig/spass.bngl
- 003.spheres/002.veryBig/spass.tgeo
- 003.spheres/002.veryBig/spass.geo
- 003.spheres/001.small/
- 003.spheres/001.small/Makefile
- 003.spheres/001.small/spass.in
- 003.spheres/001.small/spass.bngl
- 003.spheres/001.small/spass.tgeo
- 003.spheres/001.small/spass.geo
- 004.sierpinski/
- 004.sierpinski/Makefile
- 004.sierpinski/spass.in
- 004.sierpinski/spass.bngl
- 004.sierpinski/spass.tgeo
- 004.sierpinski/spass.geo
