# Supplementary material for: Rule-based spatial modeling with diffusing, geometrically constrained molecules
Source: BMC Bioinformatics. 2010 Jun 7;11:307. doi: 10.1186/1471-2105-11-307 (PMC2911456; doi:10.1186/1471-2105-11-307)
Supplement: Additional file 3 — Contains the source files for the simulations presented in the Results Section. Makefiles to run the simulations are readily included. [file 1471-2105-11-307-S3.ZIP › 001.scaffold/001.onlyModification/Makefile]

 
spass: w_scf.gdat wo_scf.gdat w_scf.srsim.gdat wo_scf.srsim.gdat
	gnuplot spass.gnuplot

# spass.lammpstrj: spass.in spass.bngl spass.geo
# 	lammps < spass.in
# 
# bngl: spass.bngl
# 	/home/stud/bid02/gerdl/RulesIn3D/ModelingSoftware/BioNetGen_2.0.44/Perl2/BNG2.pl spass.bngl

spass.tgeo: spass.bngl spass.geo
	createGeo spass.bngl spass.geo spass.tgeo

#/home/stud/bid02/gerdl/RulesIn3D/ModelingSoftware/BioNetGen_2.0.44/Perl2/BNG2.pl spass_w.bngl
w_scf.gdat: spass_w.bngl
	BNG2.pl spass_w.bngl
	cp spass_w.gdat w_scf.gdat

#/home/stud/bid02/gerdl/RulesIn3D/ModelingSoftware/BioNetGen_2.0.44/Perl2/BNG2.pl spass_wo.bngl
wo_scf.gdat: spass_wo.bngl
	BNG2.pl spass_wo.bngl
	cp spass_wo.gdat wo_scf.gdat

w_scf.srsim.gdat: spass_w.bngl
	lammps < spass_w.in

wo_scf.srsim.gdat: spass_wo.bngl
	lammps < spass_wo.in
