# Supplementary material for: Rule-based spatial modeling with diffusing, geometrically constrained molecules
Source: BMC Bioinformatics. 2010 Jun 7;11:307. doi: 10.1186/1471-2105-11-307 (PMC2911456; doi:10.1186/1471-2105-11-307)
Supplement: Additional file 3 — Contains the source files for the simulations presented in the Results Section. Makefiles to run the simulations are readily included. [file 1471-2105-11-307-S3.ZIP › 001.scaffold/001.onlyModification/wo_scf.srsim.gdat]

#time                   nA                  nAP                   nS                  nSb                 nSbb                nSbbb               nSbbbb
    0                  300                    0                   30                    0                    0                    0                    0
   50                  296                    4                   30                    0                    0                    0                    0
  100                  296                    4                   30                    0                    0                    0                    0
  150                  293                    7                   30                    0                    0                    0                    0
  200                  293                    7                   30                    0                    0                    0                    0
  250                  293                    7                   30                    0                    0                    0                    0
  300                  294                    6                   30                    0                    0                    0                    0
  350                  294                    6                   30                    0                    0                    0                    0
  400                  294                    6                   30                    0                    0                    0                    0
  450                  294                    6                   30                    0                    0                    0                    0
  500                  293                    7                   30                    0                    0                    0                    0
  550                  293                    7                   30                    0                    0                    0                    0
  600                  293                    7                   30                    0                    0                    0                    0
  650                  293                    7                   30                    0                    0                    0                    0
  700                  293                    7                   30                    0                    0                    0                    0
  750                  292                    8                   30                    0                    0                    0                    0
  800                  291                    9                   30                    0                    0                    0                    0
  850                  290                   10                   30                    0                    0                    0                    0
  900                  290                   10                   30                    0                    0                    0                    0
  950                  290                   10                   30                    0                    0                    0                    0
 1000                  290                   10                   30                    0                    0                    0                    0
 1050                  290                   10                   30                    0                    0                    0                    0
 1100                  288                   12                   30                    0                    0                    0                    0
 1150                  288                   12                   30                    0                    0                    0                    0
 1200                  288                   12                   30                    0                    0                    0                    0
 1250                  287                   13                   30                    0                    0                    0                    0
 1300                  287                   13                   30                    0                    0                    0                    0
 1350                  287                   13                   30                    0                    0                    0                    0
 1400                  287                   13                   30                    0                    0                    0                    0
 1450                  286                   14                   30                    0                    0                    0                    0
 1500                  286                   14                   30                    0                    0                    0                    0
 1550                  285                   15                   30                    0                    0                    0                    0
 1600                  284                   16                   30                    0                    0                    0                    0
 1650                  284                   16                   30                    0                    0                    0                    0
 1700                  286                   14                   30                    0                    0                    0                    0
 1750                  285                   15                   30                    0                    0                    0                    0
 1800                  284                   16                   30                    0                    0                    0                    0
 1850                  283                   17                   30                    0                    0                    0                    0
 1900                  282                   18                   30                    0                    0                    0                    0
 1950                  282                   18                   30                    0                    0                    0                    0
 2000                  281                   19                   30                    0                    0                    0                    0
 2050                  281                   19                   30                    0                    0                    0                    0
 2100                  280                   20                   30                    0                    0                    0                    0
 2150                  279                   21                   30                    0                    0                    0                    0
 2200                  278                   22                   30                    0                    0                    0                    0
 2250                  278                   22                   30                    0                    0                    0                    0
 2300                  277                   23                   30                    0                    0                    0                    0
 2350                  277                   23                   30                    0                    0                    0                    0
 2400                  275                   25                   30                    0                    0                    0                    0
 2450                  275                   25                   30                    0                    0                    0                    0
 2500                  275                   25                   30                    0                    0                    0                    0
 2550                  273                   27                   30                    0                    0                    0                    0
 2600                  273                   27                   30                    0                    0                    0                    0
 2650                  271                   29                   30                    0                    0                    0                    0
 2700                  270                   30                   30                    0                    0                    0                    0
 2750                  270                   30                   30                    0                    0                    0                    0
 2800                  269                   31                   30                    0                    0                    0                    0
 2850                  269                   31                   30                    0                    0                    0                    0
 2900                  269                   31                   30                    0                    0                    0                    0
 2950                  269                   31                   30                    0                    0                    0                    0
 3000                  269                   31                   30                    0                    0                    0                    0
 3050                  268                   32                   30                    0                    0                    0                    0
 3100                  268                   32                   30                    0                    0                    0                    0
 3150                  268                   32                   30                    0                    0                    0                    0
 3200                  268                   32                   30                    0                    0                    0                    0
 3250                  266                   34                   30                    0                    0                    0                    0
 3300                  266                   34                   30                    0                    0                    0                    0
 3350                  266                   34                   30                    0                    0                    0                    0
 3400                  264                   36                   30                    0                    0                    0                    0
 3450                  263                   37                   30                    0                    0                    0                    0
 3500                  262                   38                   30                    0                    0                    0                    0
 3550                  262                   38                   30                    0                    0                    0                    0
 3600                  262                   38                   30                    0                    0                    0                    0
 3650                  263                   37                   30                    0                    0                    0                    0
 3700                  263                   37                   30                    0                    0                    0                    0
 3750                  263                   37                   30                    0                    0                    0                    0
 3800                  263                   37                   30                    0                    0                    0                    0
 3850                  263                   37                   30                    0                    0                    0                    0
 3900                  262                   38                   30                    0                    0                    0                    0
 3950                  262                   38                   30                    0                    0                    0                    0
 4000                  261                   39                   30                    0                    0                    0                    0
 4050                  259                   41                   30                    0                    0                    0                    0
 4100                  259                   41                   30                    0                    0                    0                    0
 4150                  259                   41                   30                    0                    0                    0                    0
 4200                  259                   41                   30                    0                    0                    0                    0
 4250                  257                   43                   30                    0                    0                    0                    0
 4300                  256                   44                   30                    0                    0                    0                    0
 4350                  255                   45                   30                    0                    0                    0                    0
 4400                  254                   46                   30                    0                    0                    0                    0
 4450                  254                   46                   30                    0                    0                    0                    0
 4500                  254                   46                   30                    0                    0                    0                    0
 4550                  254                   46                   30                    0                    0                    0                    0
 4600                  255                   45                   30                    0                    0                    0                    0
 4650                  255                   45                   30                    0                    0                    0                    0
 4700                  256                   44                   30                    0                    0                    0                    0
 4750                  256                   44                   30                    0                    0                    0                    0
 4800                  254                   46                   30                    0                    0                    0                    0
 4850                  252                   48                   30                    0                    0                    0                    0
 4900                  252                   48                   30                    0                    0                    0                    0
 4950                  252                   48                   30                    0                    0                    0                    0
 5000                  252                   48                   30                    0                    0                    0                    0
 5050                  252                   48                   30                    0                    0                    0                    0
 5100                  252                   48                   30                    0                    0                    0                    0
 5150                  252                   48                   30                    0                    0                    0                    0
 5200                  252                   48                   30                    0                    0                    0                    0
 5250                  252                   48                   30                    0                    0                    0                    0
 5300                  252                   48                   30                    0                    0                    0                    0
 5350                  252                   48                   30                    0                    0                    0                    0
 5400                  251                   49                   30                    0                    0                    0                    0
 5450                  251                   49                   30                    0                    0                    0                    0
 5500                  251                   49                   30                    0                    0                    0                    0
 5550                  253                   47                   30                    0                    0                    0                    0
 5600                  252                   48                   30                    0                    0                    0                    0
 5650                  250                   50                   30                    0                    0                    0                    0
 5700                  250                   50                   30                    0                    0                    0                    0
 5750                  250                   50                   30                    0                    0                    0                    0
 5800                  249                   51                   30                    0                    0                    0                    0
 5850                  249                   51                   30                    0                    0                    0                    0
 5900                  249                   51                   30                    0                    0                    0                    0
 5950                  249                   51                   30                    0                    0                    0                    0
 6000                  248                   52                   30                    0                    0                    0                    0
 6050                  248                   52                   30                    0                    0                    0                    0
 6100                  247                   53                   30                    0                    0                    0                    0
 6150                  247                   53                   30                    0                    0                    0                    0
 6200                  246                   54                   30                    0                    0                    0                    0
 6250                  245                   55                   30                    0                    0                    0                    0
 6300                  244                   56                   30                    0                    0                    0                    0
 6350                  244                   56                   30                    0                    0                    0                    0
 6400                  244                   56                   30                    0                    0                    0                    0
 6450                  244                   56                   30                    0                    0                    0                    0
 6500                  244                   56                   30                    0                    0                    0                    0
 6550                  245                   55                   30                    0                    0                    0                    0
 6600                  245                   55                   30                    0                    0                    0                    0
 6650                  243                   57                   30                    0                    0                    0                    0
 6700                  243                   57                   30                    0                    0                    0                    0
 6750                  243                   57                   30                    0                    0                    0                    0
 6800                  243                   57                   30                    0                    0                    0                    0
 6850                  243                   57                   30                    0                    0                    0                    0
 6900                  243                   57                   30                    0                    0                    0                    0
 6950                  244                   56                   30                    0                    0                    0                    0
 7000                  242                   58                   30                    0                    0                    0                    0
 7050                  243                   57                   30                    0                    0                    0                    0
 7100                  242                   58                   30                    0                    0                    0                    0
 7150                  242                   58                   30                    0                    0                    0                    0
 7200                  243                   57                   30                    0                    0                    0                    0
 7250                  243                   57                   30                    0                    0                    0                    0
 7300                  243                   57                   30                    0                    0                    0                    0
 7350                  243                   57                   29                    1                    0                    0                    0
 7400                  244                   56                   29                    1                    0                    0                    0
 7450                  244                   56                   29                    1                    0                    0                    0
 7500                  243                   57                   29                    1                    0                    0                    0
 7550                  243                   57                   29                    1                    0                    0                    0
 7600                  241                   59                   29                    1                    0                    0                    0
 7650                  242                   58                   29                    1                    0                    0                    0
 7700                  242                   58                   29                    1                    0                    0                    0
 7750                  242                   58                   29                    1                    0                    0                    0
 7800                  243                   57                   29                    1                    0                    0                    0
 7850                  242                   58                   29                    1                    0                    0                    0
 7900                  243                   57                   29                    1                    0                    0                    0
 7950                  241                   59                   29                    1                    0                    0                    0
 8000                  241                   59                   29                    1                    0                    0                    0
 8050                  241                   59                   29                    1                    0                    0                    0
 8100                  242                   58                   29                    1                    0                    0                    0
 8150                  242                   58                   29                    1                    0                    0                    0
 8200                  242                   58                   29                    1                    0                    0                    0
 8250                  241                   59                   29                    1                    0                    0                    0
 8300                  241                   59                   29                    1                    0                    0                    0
 8350                  240                   60                   29                    1                    0                    0                    0
 8400                  239                   61                   29                    1                    0                    0                    0
 8450                  237                   63                   29                    1                    0                    0                    0
 8500                  236                   64                   29                    1                    0                    0                    0
 8550                  236                   64                   29                    1                    0                    0                    0
 8600                  236                   64                   29                    1                    0                    0                    0
 8650                  238                   62                   29                    1                    0                    0                    0
 8700                  238                   62                   29                    1                    0                    0                    0
 8750                  239                   61                   29                    1                    0                    0                    0
 8800                  239                   61                   29                    1                    0                    0                    0
 8850                  238                   62                   29                    1                    0                    0                    0
 8900                  237                   63                   29                    1                    0                    0                    0
 8950                  237                   63                   29                    1                    0                    0                    0
 9000                  238                   62                   29                    1                    0                    0                    0
 9050                  238                   62                   29                    1                    0                    0                    0
 9100                  239                   61                   29                    1                    0                    0                    0
 9150                  238                   62                   29                    1                    0                    0                    0
 9200                  239                   61                   29                    1                    0                    0                    0
 9250                  236                   64                   29                    1                    0                    0                    0
 9300                  235                   65                   29                    1                    0                    0                    0
 9350                  236                   64                   29                    1                    0                    0                    0
 9400                  236                   64                   29                    1                    0                    0                    0
 9450                  236                   64                   29                    1                    0                    0                    0
 9500                  236                   64                   29                    1                    0                    0                    0
 9550                  236                   64                   29                    1                    0                    0                    0
 9600                  236                   64                   29                    1                    0                    0                    0
 9650                  236                   64                   29                    1                    0                    0                    0
 9700                  236                   64                   29                    1                    0                    0                    0
 9750                  236                   64                   29                    1                    0                    0                    0
 9800                  237                   63                   29                    1                    0                    0                    0
 9850                  237                   63                   29                    1                    0                    0                    0
 9900                  236                   64                   29                    1                    0                    0                    0
 9950                  236                   64                   29                    1                    0                    0                    0
10000                  236                   64                   28                    2                    0                    0                    0
10050                  236                   64                   28                    2                    0                    0                    0
10100                  236                   64                   28                    2                    0                    0                    0
10150                  234                   66                   28                    2                    0                    0                    0
10200                  233                   67                   28                    2                    0                    0                    0
10250                  232                   68                   28                    2                    0                    0                    0
10300                  234                   66                   28                    2                    0                    0                    0
10350                  234                   66                   28                    2                    0                    0                    0
10400                  234                   66                   28                    2                    0                    0                    0
10450                  234                   66                   28                    2                    0                    0                    0
10500                  234                   66                   28                    2                    0                    0                    0
10550                  234                   66                   28                    2                    0                    0                    0
10600                  234                   66                   28                    2                    0                    0                    0
10650                  235                   65                   28                    2                    0                    0                    0
10700                  235                   65                   28                    2                    0                    0                    0
10750                  235                   65                   28                    2                    0                    0                    0
10800                  234                   66                   28                    2                    0                    0                    0
10850                  233                   67                   28                    2                    0                    0                    0
10900                  233                   67                   28                    2                    0                    0                    0
10950                  232                   68                   28                    2                    0                    0                    0
11000                  232                   68                   28                    2                    0                    0                    0
11050                  232                   68                   28                    2                    0                    0                    0
11100                  232                   68                   28                    2                    0                    0                    0
11150                  232                   68                   28                    2                    0                    0                    0
11200                  232                   68                   28                    2                    0                    0                    0
11250                  231                   69                   28                    2                    0                    0                    0
11300                  232                   68                   28                    2                    0                    0                    0
11350                  232                   68                   28                    2                    0                    0                    0
11400                  232                   68                   28                    2                    0                    0                    0
11450                  231                   69                   28                    2                    0                    0                    0
11500                  231                   69                   27                    3                    0                    0                    0
11550                  231                   69                   27                    3                    0                    0                    0
11600                  232                   68                   27                    3                    0                    0                    0
11650                  232                   68                   27                    3                    0                    0                    0
11700                  230                   70                   27                    3                    0                    0                    0
11750                  230                   70                   27                    3                    0                    0                    0
11800                  230                   70                   27                    3                    0                    0                    0
11850                  230                   70                   27                    3                    0                    0                    0
11900                  230                   70                   27                    3                    0                    0                    0
11950                  230                   70                   26                    4                    0                    0                    0
12000                  229                   71                   26                    4                    0                    0                    0
12050                  229                   71                   26                    4                    0                    0                    0
12100                  227                   73                   26                    4                    0                    0                    0
12150                  227                   73                   26                    4                    0                    0                    0
12200                  227                   73                   26                    4                    0                    0                    0
12250                  226                   74                   26                    4                    0                    0                    0
12300                  225                   75                   26                    4                    0                    0                    0
12350                  225                   75                   26                    4                    0                    0                    0
12400                  224                   76                   26                    4                    0                    0                    0
12450                  224                   76                   26                    4                    0                    0                    0
12500                  225                   75                   27                    3                    0                    0                    0
12550                  226                   74                   27                    3                    0                    0                    0
12600                  226                   74                   27                    3                    0                    0                    0
12650                  227                   73                   27                    3                    0                    0                    0
12700                  227                   73                   27                    3                    0                    0                    0
12750                  227                   73                   27                    3                    0                    0                    0
12800                  228                   72                   27                    3                    0                    0                    0
12850                  227                   73                   27                    3                    0                    0                    0
12900                  227                   73                   27                    3                    0                    0                    0
12950                  226                   74                   27                    3                    0                    0                    0
13000                  226                   74                   27                    3                    0                    0                    0
13050                  226                   74                   27                    3                    0                    0                    0
13100                  226                   74                   27                    3                    0                    0                    0
13150                  226                   74                   27                    3                    0                    0                    0
13200                  226                   74                   27                    3                    0                    0                    0
13250                  227                   73                   27                    3                    0                    0                    0
13300                  227                   73                   27                    3                    0                    0                    0
13350                  227                   73                   28                    2                    0                    0                    0
13400                  228                   72                   28                    2                    0                    0                    0
13450                  229                   71                   28                    2                    0                    0                    0
13500                  229                   71                   28                    2                    0                    0                    0
13550                  230                   70                   28                    2                    0                    0                    0
13600                  230                   70                   28                    2                    0                    0                    0
13650                  230                   70                   28                    2                    0                    0                    0
13700                  230                   70                   28                    2                    0                    0                    0
13750                  229                   71                   28                    2                    0                    0                    0
13800                  231                   69                   28                    2                    0                    0                    0
13850                  231                   69                   28                    2                    0                    0                    0
13900                  230                   70                   28                    2                    0                    0                    0
13950                  231                   69                   28                    2                    0                    0                    0
14000                  230                   70                   28                    2                    0                    0                    0
14050                  228                   72                   28                    2                    0                    0                    0
14100                  228                   72                   28                    2                    0                    0                    0
14150                  228                   72                   28                    2                    0                    0                    0
14200                  228                   72                   28                    2                    0                    0                    0
14250                  228                   72                   28                    2                    0                    0                    0
14300                  228                   72                   28                    2                    0                    0                    0
14350                  228                   72                   28                    2                    0                    0                    0
14400                  227                   73                   28                    2                    0                    0                    0
14450                  226                   74                   28                    2                    0                    0                    0
14500                  226                   74                   28                    2                    0                    0                    0
14550                  226                   74                   28                    2                    0                    0                    0
14600                  226                   74                   28                    2                    0                    0                    0
14650                  226                   74                   28                    2                    0                    0                    0
14700                  227                   73                   28                    2                    0                    0                    0
14750                  227                   73                   28                    2                    0                    0                    0
14800                  228                   72                   28                    2                    0                    0                    0
14850                  228                   72                   28                    2                    0                    0                    0
14900                  228                   72                   28                    2                    0                    0                    0
14950                  228                   72                   28                    2                    0                    0                    0
15000                  228                   72                   28                    2                    0                    0                    0
15050                  228                   72                   28                    2                    0                    0                    0
15100                  228                   72                   28                    2                    0                    0                    0
15150                  227                   73                   28                    2                    0                    0                    0
15200                  227                   73                   28                    2                    0                    0                    0
15250                  227                   73                   28                    2                    0                    0                    0
15300                  227                   73                   28                    2                    0                    0                    0
15350                  227                   73                   28                    2                    0                    0                    0
15400                  227                   73                   28                    2                    0                    0                    0
15450                  228                   72                   28                    2                    0                    0                    0
15500                  228                   72                   28                    2                    0                    0                    0
15550                  229                   71                   28                    2                    0                    0                    0
15600                  228                   72                   28                    2                    0                    0                    0
15650                  227                   73                   28                    2                    0                    0                    0
15700                  226                   74                   28                    2                    0                    0                    0
15750                  225                   75                   28                    2                    0                    0                    0
15800                  225                   75                   28                    2                    0                    0                    0
15850                  225                   75                   28                    2                    0                    0                    0
15900                  225                   75                   28                    2                    0                    0                    0
15950                  225                   75                   28                    2                    0                    0                    0
16000                  225                   75                   28                    2                    0                    0                    0
16050                  226                   74                   28                    2                    0                    0                    0
16100                  225                   75                   28                    2                    0                    0                    0
16150                  226                   74                   28                    2                    0                    0                    0
16200                  227                   73                   28                    2                    0                    0                    0
16250                  227                   73                   28                    2                    0                    0                    0
16300                  227                   73                   28                    2                    0                    0                    0
16350                  225                   75                   28                    2                    0                    0                    0
16400                  226                   74                   28                    2                    0                    0                    0
16450                  226                   74                   28                    2                    0                    0                    0
16500                  225                   75                   28                    2                    0                    0                    0
16550                  225                   75                   28                    2                    0                    0                    0
16600                  223                   77                   28                    2                    0                    0                    0
16650                  223                   77                   28                    2                    0                    0                    0
16700                  223                   77                   28                    2                    0                    0                    0
16750                  223                   77                   28                    2                    0                    0                    0
16800                  223                   77                   28                    2                    0                    0                    0
16850                  223                   77                   28                    2                    0                    0                    0
16900                  224                   76                   28                    2                    0                    0                    0
16950                  224                   76                   28                    2                    0                    0                    0
17000                  226                   74                   28                    2                    0                    0                    0
17050                  227                   73                   28                    2                    0                    0                    0
17100                  227                   73                   28                    2                    0                    0                    0
17150                  227                   73                   28                    2                    0                    0                    0
17200                  227                   73                   28                    2                    0                    0                    0
17250                  227                   73                   28                    2                    0                    0                    0
17300                  227                   73                   27                    3                    0                    0                    0
17350                  228                   72                   27                    3                    0                    0                    0
17400                  227                   73                   27                    3                    0                    0                    0
17450                  226                   74                   27                    3                    0                    0                    0
17500                  225                   75                   28                    2                    0                    0                    0
17550                  225                   75                   28                    2                    0                    0                    0
17600                  225                   75                   28                    2                    0                    0                    0
17650                  225                   75                   28                    2                    0                    0                    0
17700                  225                   75                   28                    2                    0                    0                    0
17750                  225                   75                   28                    2                    0                    0                    0
17800                  225                   75                   28                    2                    0                    0                    0
17850                  225                   75                   28                    2                    0                    0                    0
17900                  226                   74                   28                    2                    0                    0                    0
17950                  225                   75                   28                    2                    0                    0                    0
18000                  225                   75                   28                    2                    0                    0                    0
18050                  225                   75                   28                    2                    0                    0                    0
18100                  225                   75                   28                    2                    0                    0                    0
18150                  227                   73                   28                    2                    0                    0                    0
18200                  227                   73                   28                    2                    0                    0                    0
18250                  227                   73                   28                    2                    0                    0                    0
18300                  227                   73                   28                    2                    0                    0                    0
18350                  227                   73                   28                    2                    0                    0                    0
18400                  227                   73                   28                    2                    0                    0                    0
18450                  227                   73                   29                    1                    0                    0                    0
18500                  227                   73                   29                    1                    0                    0                    0
18550                  228                   72                   29                    1                    0                    0                    0
18600                  226                   74                   29                    1                    0                    0                    0
18650                  227                   73                   29                    1                    0                    0                    0
18700                  227                   73                   29                    1                    0                    0                    0
18750                  225                   75                   29                    1                    0                    0                    0
18800                  225                   75                   29                    1                    0                    0                    0
18850                  225                   75                   29                    1                    0                    0                    0
18900                  226                   74                   29                    1                    0                    0                    0
18950                  227                   73                   29                    1                    0                    0                    0
19000                  227                   73                   29                    1                    0                    0                    0
19050                  227                   73                   29                    1                    0                    0                    0
19100                  227                   73                   29                    1                    0                    0                    0
19150                  226                   74                   29                    1                    0                    0                    0
19200                  227                   73                   29                    1                    0                    0                    0
19250                  225                   75                   29                    1                    0                    0                    0
19300                  225                   75                   29                    1                    0                    0                    0
19350                  224                   76                   29                    1                    0                    0                    0
19400                  224                   76                   29                    1                    0                    0                    0
19450                  224                   76                   29                    1                    0                    0                    0
19500                  224                   76                   29                    1                    0                    0                    0
19550                  224                   76                   29                    1                    0                    0                    0
19600                  223                   77                   29                    1                    0                    0                    0
19650                  222                   78                   29                    1                    0                    0                    0
19700                  224                   76                   29                    1                    0                    0                    0
19750                  225                   75                   29                    1                    0                    0                    0
19800                  226                   74                   29                    1                    0                    0                    0
19850                  228                   72                   29                    1                    0                    0                    0
19900                  228                   72                   29                    1                    0                    0                    0
19950                  228                   72                   29                    1                    0                    0                    0
20000                  229                   71                   29                    1                    0                    0                    0
20050                  230                   70                   29                    1                    0                    0                    0
20100                  231                   69                   29                    1                    0                    0                    0
20150                  232                   68                   29                    1                    0                    0                    0
20200                  232                   68                   29                    1                    0                    0                    0
20250                  232                   68                   29                    1                    0                    0                    0
20300                  232                   68                   29                    1                    0                    0                    0
20350                  233                   67                   29                    1                    0                    0                    0
20400                  234                   66                   29                    1                    0                    0                    0
20450                  234                   66                   29                    1                    0                    0                    0
20500                  234                   66                   29                    1                    0                    0                    0
20550                  234                   66                   29                    1                    0                    0                    0
20600                  234                   66                   29                    1                    0                    0                    0
20650                  233                   67                   29                    1                    0                    0                    0
20700                  233                   67                   29                    1                    0                    0                    0
20750                  232                   68                   29                    1                    0                    0                    0
20800                  232                   68                   29                    1                    0                    0                    0
20850                  231                   69                   29                    1                    0                    0                    0
20900                  232                   68                   29                    1                    0                    0                    0
20950                  231                   69                   29                    1                    0                    0                    0
21000                  231                   69                   29                    1                    0                    0                    0
21050                  231                   69                   29                    1                    0                    0                    0
21100                  230                   70                   29                    1                    0                    0                    0
21150                  231                   69                   29                    1                    0                    0                    0
21200                  230                   70                   29                    1                    0                    0                    0
21250                  230                   70                   29                    1                    0                    0                    0
21300                  228                   72                   29                    1                    0                    0                    0
21350                  227                   73                   29                    1                    0                    0                    0
21400                  228                   72                   29                    1                    0                    0                    0
21450                  228                   72                   29                    1                    0                    0                    0
21500                  226                   74                   29                    1                    0                    0                    0
21550                  227                   73                   29                    1                    0                    0                    0
21600                  227                   73                   29                    1                    0                    0                    0
21650                  229                   71                   29                    1                    0                    0                    0
21700                  228                   72                   29                    1                    0                    0                    0
21750                  228                   72                   29                    1                    0                    0                    0
21800                  228                   72                   29                    1                    0                    0                    0
21850                  229                   71                   29                    1                    0                    0                    0
21900                  230                   70                   29                    1                    0                    0                    0
21950                  230                   70                   29                    1                    0                    0                    0
22000                  230                   70                   29                    1                    0                    0                    0
22050                  230                   70                   29                    1                    0                    0                    0
22100                  231                   69                   29                    1                    0                    0                    0
22150                  231                   69                   29                    1                    0                    0                    0
22200                  229                   71                   29                    1                    0                    0                    0
22250                  227                   73                   29                    1                    0                    0                    0
22300                  227                   73                   29                    1                    0                    0                    0
22350                  227                   73                   29                    1                    0                    0                    0
22400                  227                   73                   29                    1                    0                    0                    0
22450                  227                   73                   29                    1                    0                    0                    0
22500                  227                   73                   29                    1                    0                    0                    0
22550                  226                   74                   29                    1                    0                    0                    0
22600                  226                   74                   29                    1                    0                    0                    0
22650                  227                   73                   29                    1                    0                    0                    0
22700                  227                   73                   29                    1                    0                    0                    0
22750                  227                   73                   29                    1                    0                    0                    0
22800                  227                   73                   29                    1                    0                    0                    0
22850                  227                   73                   29                    1                    0                    0                    0
22900                  227                   73                   29                    1                    0                    0                    0
22950                  227                   73                   29                    1                    0                    0                    0
23000                  226                   74                   29                    1                    0                    0                    0
23050                  226                   74                   29                    1                    0                    0                    0
23100                  226                   74                   29                    1                    0                    0                    0
23150                  226                   74                   29                    1                    0                    0                    0
23200                  227                   73                   29                    1                    0                    0                    0
23250                  226                   74                   29                    1                    0                    0                    0
23300                  226                   74                   29                    1                    0                    0                    0
23350                  228                   72                   29                    1                    0                    0                    0
23400                  229                   71                   29                    1                    0                    0                    0
23450                  229                   71                   29                    1                    0                    0                    0
23500                  230                   70                   29                    1                    0                    0                    0
23550                  230                   70                   29                    1                    0                    0                    0
23600                  229                   71                   29                    1                    0                    0                    0
23650                  229                   71                   29                    1                    0                    0                    0
23700                  230                   70                   29                    1                    0                    0                    0
23750                  229                   71                   29                    1                    0                    0                    0
23800                  230                   70                   29                    1                    0                    0                    0
23850                  231                   69                   29                    1                    0                    0                    0
23900                  231                   69                   29                    1                    0                    0                    0
23950                  231                   69                   29                    1                    0                    0                    0
24000                  231                   69                   29                    1                    0                    0                    0
24050                  230                   70                   29                    1                    0                    0                    0
24100                  230                   70                   29                    1                    0                    0                    0
24150                  230                   70                   29                    1                    0                    0                    0
24200                  230                   70                   29                    1                    0                    0                    0
24250                  228                   72                   29                    1                    0                    0                    0
24300                  228                   72                   29                    1                    0                    0                    0
24350                  229                   71                   29                    1                    0                    0                    0
24400                  226                   74                   29                    1                    0                    0                    0
24450                  225                   75                   29                    1                    0                    0                    0
24500                  225                   75                   29                    1                    0                    0                    0
24550                  226                   74                   29                    1                    0                    0                    0
24600                  226                   74                   29                    1                    0                    0                    0
24650                  226                   74                   29                    1                    0                    0                    0
24700                  227                   73                   29                    1                    0                    0                    0
24750                  227                   73                   29                    1                    0                    0                    0
24800                  227                   73                   29                    1                    0                    0                    0
24850                  227                   73                   29                    1                    0                    0                    0
24900                  227                   73                   29                    1                    0                    0                    0
24950                  227                   73                   29                    1                    0                    0                    0
25000                  226                   74                   29                    1                    0                    0                    0
25050                  227                   73                   29                    1                    0                    0                    0
25100                  228                   72                   29                    1                    0                    0                    0
25150                  225                   75                   29                    1                    0                    0                    0
25200                  224                   76                   29                    1                    0                    0                    0
25250                  224                   76                   29                    1                    0                    0                    0
25300                  225                   75                   29                    1                    0                    0                    0
25350                  225                   75                   29                    1                    0                    0                    0
25400                  225                   75                   29                    1                    0                    0                    0
25450                  224                   76                   29                    1                    0                    0                    0
25500                  225                   75                   29                    1                    0                    0                    0
25550                  225                   75                   29                    1                    0                    0                    0
25600                  223                   77                   29                    1                    0                    0                    0
25650                  222                   78                   29                    1                    0                    0                    0
25700                  222                   78                   29                    1                    0                    0                    0
25750                  222                   78                   29                    1                    0                    0                    0
25800                  225                   75                   28                    2                    0                    0                    0
25850                  226                   74                   28                    2                    0                    0                    0
25900                  228                   72                   28                    2                    0                    0                    0
25950                  228                   72                   29                    1                    0                    0                    0
26000                  228                   72                   29                    1                    0                    0                    0
26050                  227                   73                   29                    1                    0                    0                    0
26100                  227                   73                   29                    1                    0                    0                    0
26150                  227                   73                   29                    1                    0                    0                    0
26200                  227                   73                   29                    1                    0                    0                    0
26250                  228                   72                   29                    1                    0                    0                    0
26300                  226                   74                   29                    1                    0                    0                    0
26350                  227                   73                   29                    1                    0                    0                    0
26400                  228                   72                   29                    1                    0                    0                    0
26450                  227                   73                   29                    1                    0                    0                    0
26500                  224                   76                   29                    1                    0                    0                    0
26550                  224                   76                   29                    1                    0                    0                    0
26600                  224                   76                   29                    1                    0                    0                    0
26650                  224                   76                   29                    1                    0                    0                    0
26700                  224                   76                   29                    1                    0                    0                    0
26750                  225                   75                   29                    1                    0                    0                    0
26800                  224                   76                   29                    1                    0                    0                    0
26850                  224                   76                   29                    1                    0                    0                    0
26900                  225                   75                   29                    1                    0                    0                    0
26950                  226                   74                   29                    1                    0                    0                    0
27000                  227                   73                   29                    1                    0                    0                    0
27050                  227                   73                   29                    1                    0                    0                    0
27100                  228                   72                   29                    1                    0                    0                    0
27150                  228                   72                   29                    1                    0                    0                    0
27200                  229                   71                   28                    2                    0                    0                    0
27250                  230                   70                   28                    2                    0                    0                    0
27300                  230                   70                   28                    2                    0                    0                    0
27350                  231                   69                   28                    2                    0                    0                    0
27400                  231                   69                   28                    2                    0                    0                    0
27450                  232                   68                   28                    2                    0                    0                    0
27500                  231                   69                   28                    2                    0                    0                    0
27550                  231                   69                   28                    2                    0                    0                    0
27600                  231                   69                   28                    2                    0                    0                    0
27650                  230                   70                   28                    2                    0                    0                    0
27700                  230                   70                   28                    2                    0                    0                    0
27750                  231                   69                   28                    2                    0                    0                    0
27800                  230                   70                   28                    2                    0                    0                    0
27850                  230                   70                   28                    2                    0                    0                    0
27900                  229                   71                   28                    2                    0                    0                    0
27950                  230                   70                   28                    2                    0                    0                    0
28000                  230                   70                   28                    2                    0                    0                    0
28050                  230                   70                   27                    3                    0                    0                    0
28100                  229                   71                   27                    3                    0                    0                    0
28150                  230                   70                   27                    3                    0                    0                    0
28200                  230                   70                   27                    3                    0                    0                    0
28250                  230                   70                   27                    3                    0                    0                    0
28300                  231                   69                   27                    3                    0                    0                    0
28350                  231                   69                   27                    3                    0                    0                    0
28400                  230                   70                   27                    3                    0                    0                    0
28450                  229                   71                   27                    3                    0                    0                    0
28500                  229                   71                   27                    3                    0                    0                    0
28550                  230                   70                   27                    3                    0                    0                    0
28600                  232                   68                   27                    3                    0                    0                    0
28650                  232                   68                   27                    3                    0                    0                    0
28700                  232                   68                   28                    2                    0                    0                    0
28750                  232                   68                   28                    2                    0                    0                    0
28800                  234                   66                   28                    2                    0                    0                    0
28850                  234                   66                   28                    2                    0                    0                    0
28900                  234                   66                   28                    2                    0                    0                    0
28950                  234                   66                   28                    2                    0                    0                    0
29000                  234                   66                   28                    2                    0                    0                    0
29050                  234                   66                   28                    2                    0                    0                    0
29100                  234                   66                   28                    2                    0                    0                    0
29150                  234                   66                   28                    2                    0                    0                    0
29200                  234                   66                   28                    2                    0                    0                    0
29250                  234                   66                   28                    2                    0                    0                    0
29300                  234                   66                   28                    2                    0                    0                    0
29350                  234                   66                   28                    2                    0                    0                    0
29400                  232                   68                   28                    2                    0                    0                    0
29450                  232                   68                   28                    2                    0                    0                    0
29500                  230                   70                   28                    2                    0                    0                    0
29550                  230                   70                   28                    2                    0                    0                    0
29600                  230                   70                   28                    2                    0                    0                    0
29650                  230                   70                   28                    2                    0                    0                    0
29700                  231                   69                   28                    2                    0                    0                    0
29750                  230                   70                   28                    2                    0                    0                    0
29800                  230                   70                   28                    2                    0                    0                    0
29850                  230                   70                   28                    2                    0                    0                    0
29900                  231                   69                   28                    2                    0                    0                    0
29950                  231                   69                   28                    2                    0                    0                    0
30000                  233                   67                   28                    2                    0                    0                    0
30050                  233                   67                   28                    2                    0                    0                    0
30100                  234                   66                   28                    2                    0                    0                    0
30150                  235                   65                   28                    2                    0                    0                    0
30200                  235                   65                   28                    2                    0                    0                    0
30250                  234                   66                   28                    2                    0                    0                    0
30300                  235                   65                   28                    2                    0                    0                    0
30350                  235                   65                   28                    2                    0                    0                    0
30400                  235                   65                   28                    2                    0                    0                    0
30450                  234                   66                   28                    2                    0                    0                    0
30500                  234                   66                   28                    2                    0                    0                    0
30550                  234                   66                   28                    2                    0                    0                    0
30600                  234                   66                   28                    2                    0                    0                    0
30650                  234                   66                   28                    2                    0                    0                    0
30700                  234                   66                   28                    2                    0                    0                    0
30750                  235                   65                   28                    2                    0                    0                    0
30800                  235                   65                   28                    2                    0                    0                    0
30850                  235                   65                   28                    2                    0                    0                    0
30900                  235                   65                   28                    2                    0                    0                    0
30950                  235                   65                   28                    2                    0                    0                    0
31000                  235                   65                   28                    2                    0                    0                    0
31050                  235                   65                   28                    2                    0                    0                    0
31100                  235                   65                   28                    2                    0                    0                    0
31150                  234                   66                   28                    2                    0                    0                    0
31200                  234                   66                   28                    2                    0                    0                    0
31250                  234                   66                   28                    2                    0                    0                    0
31300                  232                   68                   28                    2                    0                    0                    0
31350                  232                   68                   28                    2                    0                    0                    0
31400                  233                   67                   28                    2                    0                    0                    0
31450                  234                   66                   28                    2                    0                    0                    0
31500                  235                   65                   28                    2                    0                    0                    0
31550                  234                   66                   28                    2                    0                    0                    0
31600                  234                   66                   28                    2                    0                    0                    0
31650                  235                   65                   28                    2                    0                    0                    0
31700                  234                   66                   28                    2                    0                    0                    0
31750                  234                   66                   28                    2                    0                    0                    0
31800                  234                   66                   28                    2                    0                    0                    0
31850                  234                   66                   28                    2                    0                    0                    0
31900                  234                   66                   28                    2                    0                    0                    0
31950                  235                   65                   28                    2                    0                    0                    0
32000                  235                   65                   28                    2                    0                    0                    0
32050                  232                   68                   28                    2                    0                    0                    0
32100                  230                   70                   27                    3                    0                    0                    0
32150                  229                   71                   27                    3                    0                    0                    0
32200                  229                   71                   27                    3                    0                    0                    0
32250                  229                   71                   27                    3                    0                    0                    0
32300                  229                   71                   27                    3                    0                    0                    0
32350                  227                   73                   27                    3                    0                    0                    0
32400                  227                   73                   27                    3                    0                    0                    0
32450                  227                   73                   27                    3                    0                    0                    0
32500                  228                   72                   27                    3                    0                    0                    0
32550                  231                   69                   27                    3                    0                    0                    0
32600                  231                   69                   27                    3                    0                    0                    0
32650                  230                   70                   27                    3                    0                    0                    0
32700                  230                   70                   27                    3                    0                    0                    0
32750                  229                   71                   27                    3                    0                    0                    0
32800                  230                   70                   27                    3                    0                    0                    0
32850                  229                   71                   27                    3                    0                    0                    0
32900                  229                   71                   27                    3                    0                    0                    0
32950                  228                   72                   27                    3                    0                    0                    0
33000                  230                   70                   27                    3                    0                    0                    0
33050                  230                   70                   27                    3                    0                    0                    0
33100                  230                   70                   27                    3                    0                    0                    0
33150                  230                   70                   27                    3                    0                    0                    0
33200                  231                   69                   27                    3                    0                    0                    0
33250                  231                   69                   27                    3                    0                    0                    0
33300                  232                   68                   26                    4                    0                    0                    0
33350                  231                   69                   26                    4                    0                    0                    0
33400                  231                   69                   26                    4                    0                    0                    0
33450                  231                   69                   27                    3                    0                    0                    0
33500                  231                   69                   27                    3                    0                    0                    0
33550                  231                   69                   27                    3                    0                    0                    0
33600                  231                   69                   27                    3                    0                    0                    0
33650                  232                   68                   27                    3                    0                    0                    0
33700                  231                   69                   27                    3                    0                    0                    0
33750                  231                   69                   27                    3                    0                    0                    0
33800                  231                   69                   27                    3                    0                    0                    0
33850                  232                   68                   27                    3                    0                    0                    0
33900                  233                   67                   27                    3                    0                    0                    0
33950                  234                   66                   27                    3                    0                    0                    0
34000                  234                   66                   27                    3                    0                    0                    0
34050                  235                   65                   27                    3                    0                    0                    0
34100                  235                   65                   27                    3                    0                    0                    0
34150                  234                   66                   27                    3                    0                    0                    0
34200                  233                   67                   27                    3                    0                    0                    0
34250                  232                   68                   27                    3                    0                    0                    0
34300                  233                   67                   27                    3                    0                    0                    0
34350                  233                   67                   27                    3                    0                    0                    0
34400                  233                   67                   27                    3                    0                    0                    0
34450                  232                   68                   27                    3                    0                    0                    0
34500                  232                   68                   27                    3                    0                    0                    0
34550                  232                   68                   27                    3                    0                    0                    0
34600                  233                   67                   27                    3                    0                    0                    0
34650                  233                   67                   27                    3                    0                    0                    0
34700                  231                   69                   27                    3                    0                    0                    0
34750                  231                   69                   27                    3                    0                    0                    0
34800                  229                   71                   28                    2                    0                    0                    0
34850                  229                   71                   28                    2                    0                    0                    0
34900                  229                   71                   28                    2                    0                    0                    0
34950                  229                   71                   28                    2                    0                    0                    0
35000                  230                   70                   28                    2                    0                    0                    0
35050                  230                   70                   28                    2                    0                    0                    0
35100                  229                   71                   28                    2                    0                    0                    0
35150                  229                   71                   28                    2                    0                    0                    0
35200                  229                   71                   28                    2                    0                    0                    0
35250                  230                   70                   28                    2                    0                    0                    0
35300                  231                   69                   28                    2                    0                    0                    0
35350                  230                   70                   28                    2                    0                    0                    0
35400                  229                   71                   28                    2                    0                    0                    0
35450                  230                   70                   28                    2                    0                    0                    0
35500                  230                   70                   27                    3                    0                    0                    0
35550                  230                   70                   27                    3                    0                    0                    0
35600                  231                   69                   27                    3                    0                    0                    0
35650                  230                   70                   28                    2                    0                    0                    0
35700                  230                   70                   28                    2                    0                    0                    0
35750                  230                   70                   28                    2                    0                    0                    0
35800                  232                   68                   28                    2                    0                    0                    0
35850                  232                   68                   28                    2                    0                    0                    0
35900                  232                   68                   28                    2                    0                    0                    0
35950                  232                   68                   28                    2                    0                    0                    0
36000                  232                   68                   28                    2                    0                    0                    0
36050                  232                   68                   28                    2                    0                    0                    0
36100                  232                   68                   28                    2                    0                    0                    0
36150                  232                   68                   28                    2                    0                    0                    0
36200                  232                   68                   28                    2                    0                    0                    0
36250                  231                   69                   28                    2                    0                    0                    0
36300                  231                   69                   28                    2                    0                    0                    0
36350                  231                   69                   28                    2                    0                    0                    0
36400                  230                   70                   28                    2                    0                    0                    0
36450                  230                   70                   28                    2                    0                    0                    0
36500                  230                   70                   28                    2                    0                    0                    0
36550                  230                   70                   28                    2                    0                    0                    0
36600                  230                   70                   28                    2                    0                    0                    0
36650                  230                   70                   28                    2                    0                    0                    0
36700                  230                   70                   28                    2                    0                    0                    0
36750                  230                   70                   28                    2                    0                    0                    0
36800                  229                   71                   28                    2                    0                    0                    0
36850                  227                   73                   28                    2                    0                    0                    0
36900                  227                   73                   28                    2                    0                    0                    0
36950                  227                   73                   28                    2                    0                    0                    0
37000                  228                   72                   28                    2                    0                    0                    0
37050                  228                   72                   28                    2                    0                    0                    0
37100                  228                   72                   28                    2                    0                    0                    0
37150                  228                   72                   28                    2                    0                    0                    0
37200                  227                   73                   28                    2                    0                    0                    0
37250                  227                   73                   28                    2                    0                    0                    0
37300                  227                   73                   28                    2                    0                    0                    0
37350                  227                   73                   28                    2                    0                    0                    0
37400                  227                   73                   28                    2                    0                    0                    0
37450                  227                   73                   28                    2                    0                    0                    0
37500                  227                   73                   28                    2                    0                    0                    0
37550                  227                   73                   28                    2                    0                    0                    0
37600                  226                   74                   28                    2                    0                    0                    0
37650                  224                   76                   28                    2                    0                    0                    0
37700                  224                   76                   28                    2                    0                    0                    0
37750                  225                   75                   28                    2                    0                    0                    0
37800                  223                   77                   28                    2                    0                    0                    0
37850                  224                   76                   28                    2                    0                    0                    0
37900                  223                   77                   28                    2                    0                    0                    0
37950                  224                   76                   28                    1                    1                    0                    0
38000                  222                   78                   28                    1                    1                    0                    0
38050                  222                   78                   28                    1                    1                    0                    0
38100                  223                   77                   28                    1                    1                    0                    0
38150                  223                   77                   28                    1                    1                    0                    0
38200                  223                   77                   28                    1                    1                    0                    0
38250                  223                   77                   28                    1                    1                    0                    0
38300                  224                   76                   28                    1                    1                    0                    0
38350                  224                   76                   28                    1                    1                    0                    0
38400                  224                   76                   28                    1                    1                    0                    0
38450                  226                   74                   28                    1                    1                    0                    0
38500                  225                   75                   28                    2                    0                    0                    0
38550                  227                   73                   28                    2                    0                    0                    0
38600                  227                   73                   28                    2                    0                    0                    0
38650                  227                   73                   28                    2                    0                    0                    0
38700                  227                   73                   28                    2                    0                    0                    0
38750                  227                   73                   28                    2                    0                    0                    0
38800                  227                   73                   28                    2                    0                    0                    0
38850                  230                   70                   28                    2                    0                    0                    0
38900                  231                   69                   28                    2                    0                    0                    0
38950                  231                   69                   28                    2                    0                    0                    0
39000                  228                   72                   28                    2                    0                    0                    0
39050                  228                   72                   28                    2                    0                    0                    0
39100                  228                   72                   28                    2                    0                    0                    0
39150                  227                   73                   28                    2                    0                    0                    0
39200                  227                   73                   28                    2                    0                    0                    0
39250                  227                   73                   28                    2                    0                    0                    0
39300                  227                   73                   28                    2                    0                    0                    0
39350                  227                   73                   28                    2                    0                    0                    0
39400                  228                   72                   28                    2                    0                    0                    0
39450                  228                   72                   28                    2                    0                    0                    0
39500                  229                   71                   28                    2                    0                    0                    0
39550                  230                   70                   28                    2                    0                    0                    0
39600                  230                   70                   28                    2                    0                    0                    0
39650                  229                   71                   28                    2                    0                    0                    0
39700                  228                   72                   28                    2                    0                    0                    0
39750                  229                   71                   28                    2                    0                    0                    0
39800                  229                   71                   28                    2                    0                    0                    0
39850                  228                   72                   28                    2                    0                    0                    0
39900                  226                   74                   28                    2                    0                    0                    0
39950                  225                   75                   28                    2                    0                    0                    0
40000                  224                   76                   28                    2                    0                    0                    0
40050                  224                   76                   28                    2                    0                    0                    0
40100                  224                   76                   28                    2                    0                    0                    0
40150                  223                   77                   28                    2                    0                    0                    0
40200                  224                   76                   28                    2                    0                    0                    0
40250                  224                   76                   28                    2                    0                    0                    0
40300                  224                   76                   28                    2                    0                    0                    0
40350                  224                   76                   28                    2                    0                    0                    0
40400                  224                   76                   28                    2                    0                    0                    0
40450                  224                   76                   28                    2                    0                    0                    0
40500                  225                   75                   28                    2                    0                    0                    0
40550                  225                   75                   28                    2                    0                    0                    0
40600                  225                   75                   28                    2                    0                    0                    0
40650                  226                   74                   28                    2                    0                    0                    0
40700                  226                   74                   28                    2                    0                    0                    0
40750                  225                   75                   28                    2                    0                    0                    0
40800                  225                   75                   28                    2                    0                    0                    0
40850                  225                   75                   28                    2                    0                    0                    0
40900                  225                   75                   28                    2                    0                    0                    0
40950                  225                   75                   28                    2                    0                    0                    0
41000                  225                   75                   28                    2                    0                    0                    0
41050                  225                   75                   28                    2                    0                    0                    0
41100                  225                   75                   28                    2                    0                    0                    0
41150                  225                   75                   28                    2                    0                    0                    0
41200                  226                   74                   28                    2                    0                    0                    0
41250                  228                   72                   28                    2                    0                    0                    0
41300                  227                   73                   28                    2                    0                    0                    0
41350                  227                   73                   28                    2                    0                    0                    0
41400                  227                   73                   28                    2                    0                    0                    0
41450                  227                   73                   28                    2                    0                    0                    0
41500                  228                   72                   28                    2                    0                    0                    0
41550                  228                   72                   28                    2                    0                    0                    0
41600                  228                   72                   28                    2                    0                    0                    0
41650                  228                   72                   28                    2                    0                    0                    0
41700                  228                   72                   28                    2                    0                    0                    0
41750                  228                   72                   27                    3                    0                    0                    0
41800                  228                   72                   27                    3                    0                    0                    0
41850                  228                   72                   27                    3                    0                    0                    0
41900                  228                   72                   27                    3                    0                    0                    0
41950                  228                   72                   28                    2                    0                    0                    0
42000                  229                   71                   28                    2                    0                    0                    0
42050                  229                   71                   28                    2                    0                    0                    0
42100                  227                   73                   28                    2                    0                    0                    0
42150                  227                   73                   28                    2                    0                    0                    0
42200                  227                   73                   28                    2                    0                    0                    0
42250                  227                   73                   28                    2                    0                    0                    0
42300                  226                   74                   28                    2                    0                    0                    0
42350                  225                   75                   28                    2                    0                    0                    0
42400                  225                   75                   28                    2                    0                    0                    0
42450                  226                   74                   28                    2                    0                    0                    0
42500                  226                   74                   28                    2                    0                    0                    0
42550                  227                   73                   28                    2                    0                    0                    0
42600                  226                   74                   28                    2                    0                    0                    0
42650                  224                   76                   28                    2                    0                    0                    0
42700                  223                   77                   28                    2                    0                    0                    0
42750                  223                   77                   28                    2                    0                    0                    0
42800                  223                   77                   28                    2                    0                    0                    0
42850                  224                   76                   28                    2                    0                    0                    0
42900                  224                   76                   28                    2                    0                    0                    0
42950                  223                   77                   28                    2                    0                    0                    0
43000                  223                   77                   28                    2                    0                    0                    0
43050                  223                   77                   28                    2                    0                    0                    0
43100                  223                   77                   28                    2                    0                    0                    0
43150                  223                   77                   28                    2                    0                    0                    0
43200                  222                   78                   28                    2                    0                    0                    0
43250                  222                   78                   28                    2                    0                    0                    0
43300                  222                   78                   28                    2                    0                    0                    0
43350                  223                   77                   28                    2                    0                    0                    0
43400                  224                   76                   28                    2                    0                    0                    0
43450                  225                   75                   28                    2                    0                    0                    0
43500                  225                   75                   28                    2                    0                    0                    0
43550                  225                   75                   28                    2                    0                    0                    0
43600                  225                   75                   28                    2                    0                    0                    0
43650                  225                   75                   28                    2                    0                    0                    0
43700                  226                   74                   28                    2                    0                    0                    0
43750                  227                   73                   28                    2                    0                    0                    0
43800                  229                   71                   28                    2                    0                    0                    0
43850                  229                   71                   28                    2                    0                    0                    0
43900                  229                   71                   28                    2                    0                    0                    0
43950                  229                   71                   28                    2                    0                    0                    0
44000                  229                   71                   28                    2                    0                    0                    0
44050                  230                   70                   28                    2                    0                    0                    0
44100                  229                   71                   28                    2                    0                    0                    0
44150                  229                   71                   28                    2                    0                    0                    0
44200                  227                   73                   28                    2                    0                    0                    0
44250                  228                   72                   28                    2                    0                    0                    0
44300                  228                   72                   28                    2                    0                    0                    0
44350                  228                   72                   28                    2                    0                    0                    0
44400                  229                   71                   28                    2                    0                    0                    0
44450                  228                   72                   27                    3                    0                    0                    0
44500                  227                   73                   27                    3                    0                    0                    0
44550                  227                   73                   27                    3                    0                    0                    0
44600                  228                   72                   27                    3                    0                    0                    0
44650                  228                   72                   27                    3                    0                    0                    0
44700                  229                   71                   27                    3                    0                    0                    0
44750                  229                   71                   27                    3                    0                    0                    0
44800                  229                   71                   27                    3                    0                    0                    0
44850                  228                   72                   27                    3                    0                    0                    0
44900                  229                   71                   27                    3                    0                    0                    0
44950                  229                   71                   27                    3                    0                    0                    0
45000                  229                   71                   27                    3                    0                    0                    0
45050                  229                   71                   27                    3                    0                    0                    0
45100                  229                   71                   27                    3                    0                    0                    0
45150                  229                   71                   27                    3                    0                    0                    0
45200                  229                   71                   27                    3                    0                    0                    0
45250                  229                   71                   27                    3                    0                    0                    0
45300                  230                   70                   27                    3                    0                    0                    0
45350                  230                   70                   27                    3                    0                    0                    0
45400                  230                   70                   27                    3                    0                    0                    0
45450                  231                   69                   27                    3                    0                    0                    0
45500                  231                   69                   27                    3                    0                    0                    0
45550                  231                   69                   27                    3                    0                    0                    0
45600                  231                   69                   27                    3                    0                    0                    0
45650                  229                   71                   27                    3                    0                    0                    0
45700                  229                   71                   27                    3                    0                    0                    0
45750                  229                   71                   27                    3                    0                    0                    0
45800                  228                   72                   27                    3                    0                    0                    0
45850                  228                   72                   27                    3                    0                    0                    0
45900                  228                   72                   27                    3                    0                    0                    0
45950                  228                   72                   27                    3                    0                    0                    0
46000                  227                   73                   27                    3                    0                    0                    0
46050                  228                   72                   27                    3                    0                    0                    0
46100                  227                   73                   27                    3                    0                    0                    0
46150                  226                   74                   27                    3                    0                    0                    0
46200                  227                   73                   27                    3                    0                    0                    0
46250                  226                   74                   27                    3                    0                    0                    0
46300                  226                   74                   27                    3                    0                    0                    0
46350                  225                   75                   27                    3                    0                    0                    0
46400                  225                   75                   27                    3                    0                    0                    0
46450                  225                   75                   28                    2                    0                    0                    0
46500                  225                   75                   28                    2                    0                    0                    0
46550                  225                   75                   28                    2                    0                    0                    0
46600                  225                   75                   28                    2                    0                    0                    0
46650                  225                   75                   28                    2                    0                    0                    0
46700                  226                   74                   28                    2                    0                    0                    0
46750                  226                   74                   28                    2                    0                    0                    0
46800                  226                   74                   28                    2                    0                    0                    0
46850                  226                   74                   28                    2                    0                    0                    0
46900                  227                   73                   28                    2                    0                    0                    0
46950                  228                   72                   28                    2                    0                    0                    0
47000                  227                   73                   28                    2                    0                    0                    0
47050                  227                   73                   28                    2                    0                    0                    0
47100                  227                   73                   28                    2                    0                    0                    0
47150                  226                   74                   28                    2                    0                    0                    0
47200                  227                   73                   28                    2                    0                    0                    0
47250                  227                   73                   28                    2                    0                    0                    0
47300                  227                   73                   28                    2                    0                    0                    0
47350                  227                   73                   28                    2                    0                    0                    0
47400                  227                   73                   28                    2                    0                    0                    0
47450                  227                   73                   28                    2                    0                    0                    0
47500                  227                   73                   28                    2                    0                    0                    0
47550                  227                   73                   28                    2                    0                    0                    0
47600                  226                   74                   28                    2                    0                    0                    0
47650                  225                   75                   28                    2                    0                    0                    0
47700                  224                   76                   28                    2                    0                    0                    0
47750                  224                   76                   28                    2                    0                    0                    0
47800                  223                   77                   28                    2                    0                    0                    0
47850                  223                   77                   28                    2                    0                    0                    0
47900                  224                   76                   28                    2                    0                    0                    0
47950                  224                   76                   28                    2                    0                    0                    0
48000                  224                   76                   28                    2                    0                    0                    0
48050                  224                   76                   28                    2                    0                    0                    0
48100                  224                   76                   28                    2                    0                    0                    0
48150                  223                   77                   28                    2                    0                    0                    0
48200                  224                   76                   28                    2                    0                    0                    0
48250                  224                   76                   28                    2                    0                    0                    0
48300                  225                   75                   28                    2                    0                    0                    0
48350                  225                   75                   28                    2                    0                    0                    0
48400                  225                   75                   28                    2                    0                    0                    0
48450                  224                   76                   28                    2                    0                    0                    0
48500                  224                   76                   28                    2                    0                    0                    0
48550                  224                   76                   28                    2                    0                    0                    0
48600                  224                   76                   28                    2                    0                    0                    0
48650                  224                   76                   28                    2                    0                    0                    0
48700                  225                   75                   28                    2                    0                    0                    0
48750                  225                   75                   28                    2                    0                    0                    0
48800                  226                   74                   28                    2                    0                    0                    0
48850                  227                   73                   28                    2                    0                    0                    0
48900                  227                   73                   28                    2                    0                    0                    0
48950                  226                   74                   28                    2                    0                    0                    0
49000                  226                   74                   28                    2                    0                    0                    0
49050                  228                   72                   28                    2                    0                    0                    0
49100                  228                   72                   28                    2                    0                    0                    0
49150                  229                   71                   28                    2                    0                    0                    0
49200                  229                   71                   28                    2                    0                    0                    0
49250                  229                   71                   28                    2                    0                    0                    0
49300                  229                   71                   28                    2                    0                    0                    0
49350                  229                   71                   28                    2                    0                    0                    0
49400                  229                   71                   28                    2                    0                    0                    0
49450                  229                   71                   28                    2                    0                    0                    0
49500                  230                   70                   28                    2                    0                    0                    0
49550                  231                   69                   28                    2                    0                    0                    0
49600                  231                   69                   28                    2                    0                    0                    0
49650                  229                   71                   28                    2                    0                    0                    0
49700                  230                   70                   28                    2                    0                    0                    0
49750                  230                   70                   28                    2                    0                    0                    0
49800                  229                   71                   28                    2                    0                    0                    0
49850                  231                   69                   28                    2                    0                    0                    0
49900                  231                   69                   28                    2                    0                    0                    0
49950                  231                   69                   28                    2                    0                    0                    0
50000                  231                   69                   28                    2                    0                    0                    0
50050                  231                   69                   28                    2                    0                    0                    0
50100                  231                   69                   28                    2                    0                    0                    0
50150                  231                   69                   28                    2                    0                    0                    0
50200                  231                   69                   28                    2                    0                    0                    0
50250                  232                   68                   27                    3                    0                    0                    0
50300                  230                   70                   28                    2                    0                    0                    0
50350                  230                   70                   28                    2                    0                    0                    0
50400                  230                   70                   28                    2                    0                    0                    0
50450                  231                   69                   28                    2                    0                    0                    0
50500                  231                   69                   28                    2                    0                    0                    0
50550                  231                   69                   28                    2                    0                    0                    0
50600                  231                   69                   28                    2                    0                    0                    0
50650                  231                   69                   28                    2                    0                    0                    0
50700                  233                   67                   28                    2                    0                    0                    0
50750                  232                   68                   28                    2                    0                    0                    0
50800                  233                   67                   28                    2                    0                    0                    0
50850                  233                   67                   28                    2                    0                    0                    0
50900                  233                   67                   28                    2                    0                    0                    0
50950                  233                   67                   28                    2                    0                    0                    0
51000                  233                   67                   28                    2                    0                    0                    0
51050                  233                   67                   28                    2                    0                    0                    0
51100                  232                   68                   28                    2                    0                    0                    0
51150                  232                   68                   28                    2                    0                    0                    0
51200                  232                   68                   28                    2                    0                    0                    0
51250                  232                   68                   28                    2                    0                    0                    0
51300                  233                   67                   28                    2                    0                    0                    0
51350                  234                   66                   28                    2                    0                    0                    0
51400                  232                   68                   28                    2                    0                    0                    0
51450                  232                   68                   28                    2                    0                    0                    0
51500                  233                   67                   28                    2                    0                    0                    0
51550                  233                   67                   28                    2                    0                    0                    0
51600                  233                   67                   28                    2                    0                    0                    0
51650                  233                   67                   28                    2                    0                    0                    0
51700                  233                   67                   28                    2                    0                    0                    0
51750                  233                   67                   28                    2                    0                    0                    0
51800                  234                   66                   27                    3                    0                    0                    0
51850                  234                   66                   27                    3                    0                    0                    0
51900                  234                   66                   27                    3                    0                    0                    0
51950                  234                   66                   27                    3                    0                    0                    0
52000                  232                   68                   27                    3                    0                    0                    0
52050                  232                   68                   27                    3                    0                    0                    0
52100                  233                   67                   27                    3                    0                    0                    0
52150                  232                   68                   27                    3                    0                    0                    0
52200                  233                   67                   27                    3                    0                    0                    0
52250                  233                   67                   27                    3                    0                    0                    0
52300                  232                   68                   27                    3                    0                    0                    0
52350                  232                   68                   27                    3                    0                    0                    0
52400                  234                   66                   27                    3                    0                    0                    0
52450                  233                   67                   27                    3                    0                    0                    0
52500                  231                   69                   27                    3                    0                    0                    0
52550                  232                   68                   27                    3                    0                    0                    0
52600                  231                   69                   27                    3                    0                    0                    0
52650                  231                   69                   27                    3                    0                    0                    0
52700                  231                   69                   27                    3                    0                    0                    0
52750                  232                   68                   27                    3                    0                    0                    0
52800                  232                   68                   27                    3                    0                    0                    0
52850                  233                   67                   27                    3                    0                    0                    0
52900                  232                   68                   27                    3                    0                    0                    0
52950                  232                   68                   27                    3                    0                    0                    0
53000                  230                   70                   27                    3                    0                    0                    0
53050                  229                   71                   27                    3                    0                    0                    0
53100                  229                   71                   27                    3                    0                    0                    0
53150                  230                   70                   27                    3                    0                    0                    0
53200                  230                   70                   27                    3                    0                    0                    0
53250                  230                   70                   27                    3                    0                    0                    0
53300                  231                   69                   27                    3                    0                    0                    0
53350                  231                   69                   27                    3                    0                    0                    0
53400                  230                   70                   27                    3                    0                    0                    0
53450                  230                   70                   27                    3                    0                    0                    0
53500                  230                   70                   27                    3                    0                    0                    0
53550                  229                   71                   27                    3                    0                    0                    0
53600                  229                   71                   27                    3                    0                    0                    0
53650                  228                   72                   27                    3                    0                    0                    0
53700                  228                   72                   27                    3                    0                    0                    0
53750                  229                   71                   27                    3                    0                    0                    0
53800                  230                   70                   27                    3                    0                    0                    0
53850                  230                   70                   27                    3                    0                    0                    0
53900                  230                   70                   27                    3                    0                    0                    0
53950                  231                   69                   27                    3                    0                    0                    0
54000                  231                   69                   27                    3                    0                    0                    0
54050                  231                   69                   27                    3                    0                    0                    0
54100                  231                   69                   28                    2                    0                    0                    0
54150                  231                   69                   28                    2                    0                    0                    0
54200                  231                   69                   28                    2                    0                    0                    0
54250                  231                   69                   28                    2                    0                    0                    0
54300                  233                   67                   28                    2                    0                    0                    0
54350                  233                   67                   28                    2                    0                    0                    0
54400                  233                   67                   28                    2                    0                    0                    0
54450                  235                   65                   28                    2                    0                    0                    0
54500                  235                   65                   28                    2                    0                    0                    0
54550                  234                   66                   28                    2                    0                    0                    0
54600                  234                   66                   28                    2                    0                    0                    0
54650                  233                   67                   28                    2                    0                    0                    0
54700                  234                   66                   28                    2                    0                    0                    0
54750                  233                   67                   28                    2                    0                    0                    0
54800                  234                   66                   28                    2                    0                    0                    0
54850                  237                   63                   28                    2                    0                    0                    0
54900                  236                   64                   28                    2                    0                    0                    0
54950                  235                   65                   28                    2                    0                    0                    0
55000                  235                   65                   28                    2                    0                    0                    0
55050                  237                   63                   28                    2                    0                    0                    0
55100                  237                   63                   28                    2                    0                    0                    0
55150                  237                   63                   28                    2                    0                    0                    0
55200                  238                   62                   28                    2                    0                    0                    0
55250                  238                   62                   28                    2                    0                    0                    0
55300                  239                   61                   28                    2                    0                    0                    0
55350                  238                   62                   28                    2                    0                    0                    0
55400                  239                   61                   28                    2                    0                    0                    0
55450                  239                   61                   28                    2                    0                    0                    0
55500                  239                   61                   28                    2                    0                    0                    0
55550                  239                   61                   28                    2                    0                    0                    0
55600                  239                   61                   28                    2                    0                    0                    0
55650                  238                   62                   28                    2                    0                    0                    0
55700                  237                   63                   28                    2                    0                    0                    0
55750                  236                   64                   28                    2                    0                    0                    0
55800                  236                   64                   28                    2                    0                    0                    0
55850                  236                   64                   28                    2                    0                    0                    0
55900                  235                   65                   28                    2                    0                    0                    0
55950                  235                   65                   28                    2                    0                    0                    0
56000                  235                   65                   28                    2                    0                    0                    0
56050                  234                   66                   28                    2                    0                    0                    0
56100                  233                   67                   28                    2                    0                    0                    0
56150                  233                   67                   28                    2                    0                    0                    0
56200                  230                   70                   28                    2                    0                    0                    0
56250                  230                   70                   28                    2                    0                    0                    0
56300                  230                   70                   28                    2                    0                    0                    0
56350                  230                   70                   28                    2                    0                    0                    0
56400                  228                   72                   28                    2                    0                    0                    0
56450                  227                   73                   28                    2                    0                    0                    0
56500                  226                   74                   28                    2                    0                    0                    0
56550                  225                   75                   28                    2                    0                    0                    0
56600                  225                   75                   28                    2                    0                    0                    0
56650                  224                   76                   28                    2                    0                    0                    0
56700                  224                   76                   27                    3                    0                    0                    0
56750                  225                   75                   27                    3                    0                    0                    0
56800                  224                   76                   27                    3                    0                    0                    0
56850                  224                   76                   27                    3                    0                    0                    0
56900                  225                   75                   27                    3                    0                    0                    0
56950                  226                   74                   27                    3                    0                    0                    0
57000                  226                   74                   27                    3                    0                    0                    0
57050                  226                   74                   27                    3                    0                    0                    0
57100                  226                   74                   27                    3                    0                    0                    0
57150                  226                   74                   27                    3                    0                    0                    0
57200                  226                   74                   27                    3                    0                    0                    0
57250                  227                   73                   27                    3                    0                    0                    0
57300                  226                   74                   27                    3                    0                    0                    0
57350                  225                   75                   27                    3                    0                    0                    0
57400                  225                   75                   27                    3                    0                    0                    0
57450                  225                   75                   27                    3                    0                    0                    0
57500                  227                   73                   27                    3                    0                    0                    0
57550                  230                   70                   27                    3                    0                    0                    0
57600                  230                   70                   27                    3                    0                    0                    0
57650                  228                   72                   28                    2                    0                    0                    0
57700                  228                   72                   28                    2                    0                    0                    0
57750                  228                   72                   28                    2                    0                    0                    0
57800                  228                   72                   28                    2                    0                    0                    0
57850                  229                   71                   28                    2                    0                    0                    0
57900                  229                   71                   28                    2                    0                    0                    0
57950                  229                   71                   28                    2                    0                    0                    0
58000                  227                   73                   28                    2                    0                    0                    0
58050                  227                   73                   28                    2                    0                    0                    0
58100                  227                   73                   28                    2                    0                    0                    0
58150                  227                   73                   28                    2                    0                    0                    0
58200                  227                   73                   28                    2                    0                    0                    0
58250                  226                   74                   28                    2                    0                    0                    0
58300                  225                   75                   28                    2                    0                    0                    0
58350                  225                   75                   28                    2                    0                    0                    0
58400                  225                   75                   28                    2                    0                    0                    0
58450                  223                   77                   28                    2                    0                    0                    0
58500                  224                   76                   28                    2                    0                    0                    0
58550                  224                   76                   28                    2                    0                    0                    0
58600                  223                   77                   29                    1                    0                    0                    0
58650                  222                   78                   29                    1                    0                    0                    0
58700                  222                   78                   29                    1                    0                    0                    0
58750                  222                   78                   29                    1                    0                    0                    0
58800                  222                   78                   29                    1                    0                    0                    0
58850                  222                   78                   29                    1                    0                    0                    0
58900                  222                   78                   29                    1                    0                    0                    0
58950                  222                   78                   29                    1                    0                    0                    0
59000                  223                   77                   29                    1                    0                    0                    0
59050                  223                   77                   29                    1                    0                    0                    0
59100                  223                   77                   29                    1                    0                    0                    0
59150                  224                   76                   29                    1                    0                    0                    0
59200                  224                   76                   29                    1                    0                    0                    0
59250                  224                   76                   29                    1                    0                    0                    0
59300                  224                   76                   29                    1                    0                    0                    0
59350                  223                   77                   29                    1                    0                    0                    0
59400                  222                   78                   28                    2                    0                    0                    0
59450                  222                   78                   28                    2                    0                    0                    0
59500                  222                   78                   28                    2                    0                    0                    0
59550                  222                   78                   28                    2                    0                    0                    0
59600                  220                   80                   28                    2                    0                    0                    0
59650                  220                   80                   28                    2                    0                    0                    0
59700                  220                   80                   28                    2                    0                    0                    0
59750                  220                   80                   28                    2                    0                    0                    0
59800                  220                   80                   28                    2                    0                    0                    0
59850                  221                   79                   28                    2                    0                    0                    0
59900                  220                   80                   28                    2                    0                    0                    0
59950                  221                   79                   28                    2                    0                    0                    0
60000                  221                   79                   28                    2                    0                    0                    0
60050                  220                   80                   28                    2                    0                    0                    0
60100                  222                   78                   28                    2                    0                    0                    0
60150                  221                   79                   28                    2                    0                    0                    0
60200                  221                   79                   28                    2                    0                    0                    0
60250                  221                   79                   28                    2                    0                    0                    0
60300                  220                   80                   28                    2                    0                    0                    0
60350                  220                   80                   28                    2                    0                    0                    0
60400                  219                   81                   28                    2                    0                    0                    0
60450                  219                   81                   28                    2                    0                    0                    0
60500                  218                   82                   28                    2                    0                    0                    0
60550                  218                   82                   28                    2                    0                    0                    0
60600                  219                   81                   28                    2                    0                    0                    0
60650                  219                   81                   28                    2                    0                    0                    0
60700                  220                   80                   27                    3                    0                    0                    0
60750                  220                   80                   27                    3                    0                    0                    0
60800                  219                   81                   27                    3                    0                    0                    0
60850                  218                   82                   27                    3                    0                    0                    0
60900                  218                   82                   27                    3                    0                    0                    0
60950                  219                   81                   27                    3                    0                    0                    0
61000                  218                   82                   27                    3                    0                    0                    0
61050                  217                   83                   28                    2                    0                    0                    0
61100                  217                   83                   28                    2                    0                    0                    0
61150                  216                   84                   28                    2                    0                    0                    0
61200                  216                   84                   28                    2                    0                    0                    0
61250                  216                   84                   28                    2                    0                    0                    0
61300                  216                   84                   28                    2                    0                    0                    0
61350                  216                   84                   28                    2                    0                    0                    0
61400                  216                   84                   28                    2                    0                    0                    0
61450                  215                   85                   28                    2                    0                    0                    0
61500                  215                   85                   28                    2                    0                    0                    0
61550                  215                   85                   28                    2                    0                    0                    0
61600                  215                   85                   28                    2                    0                    0                    0
61650                  215                   85                   28                    2                    0                    0                    0
61700                  215                   85                   28                    2                    0                    0                    0
61750                  214                   86                   28                    2                    0                    0                    0
61800                  214                   86                   28                    2                    0                    0                    0
61850                  213                   87                   28                    2                    0                    0                    0
61900                  213                   87                   28                    2                    0                    0                    0
61950                  213                   87                   29                    1                    0                    0                    0
62000                  213                   87                   29                    1                    0                    0                    0
62050                  212                   88                   29                    1                    0                    0                    0
62100                  214                   86                   29                    1                    0                    0                    0
62150                  214                   86                   29                    1                    0                    0                    0
62200                  213                   87                   29                    1                    0                    0                    0
62250                  213                   87                   29                    1                    0                    0                    0
62300                  214                   86                   29                    1                    0                    0                    0
62350                  213                   87                   29                    1                    0                    0                    0
62400                  213                   87                   29                    1                    0                    0                    0
62450                  213                   87                   29                    1                    0                    0                    0
62500                  214                   86                   29                    1                    0                    0                    0
62550                  215                   85                   29                    1                    0                    0                    0
62600                  215                   85                   29                    1                    0                    0                    0
62650                  214                   86                   29                    1                    0                    0                    0
62700                  214                   86                   29                    1                    0                    0                    0
62750                  213                   87                   29                    1                    0                    0                    0
62800                  213                   87                   29                    1                    0                    0                    0
62850                  213                   87                   29                    1                    0                    0                    0
62900                  212                   88                   29                    1                    0                    0                    0
62950                  213                   87                   29                    1                    0                    0                    0
63000                  214                   86                   29                    1                    0                    0                    0
63050                  214                   86                   29                    1                    0                    0                    0
63100                  213                   87                   29                    1                    0                    0                    0
63150                  213                   87                   29                    1                    0                    0                    0
63200                  212                   88                   29                    1                    0                    0                    0
63250                  212                   88                   29                    1                    0                    0                    0
63300                  213                   87                   29                    1                    0                    0                    0
63350                  212                   88                   29                    1                    0                    0                    0
63400                  212                   88                   29                    1                    0                    0                    0
63450                  213                   87                   29                    1                    0                    0                    0
63500                  212                   88                   29                    1                    0                    0                    0
63550                  212                   88                   29                    1                    0                    0                    0
63600                  211                   89                   29                    1                    0                    0                    0
63650                  210                   90                   29                    1                    0                    0                    0
63700                  214                   86                   29                    1                    0                    0                    0
63750                  215                   85                   29                    1                    0                    0                    0
63800                  215                   85                   29                    1                    0                    0                    0
63850                  215                   85                   29                    1                    0                    0                    0
63900                  216                   84                   29                    1                    0                    0                    0
63950                  215                   85                   29                    1                    0                    0                    0
64000                  215                   85                   29                    1                    0                    0                    0
64050                  215                   85                   29                    1                    0                    0                    0
64100                  215                   85                   29                    1                    0                    0                    0
64150                  215                   85                   29                    1                    0                    0                    0
64200                  215                   85                   29                    1                    0                    0                    0
64250                  214                   86                   29                    1                    0                    0                    0
64300                  215                   85                   29                    1                    0                    0                    0
64350                  215                   85                   29                    1                    0                    0                    0
64400                  215                   85                   29                    1                    0                    0                    0
64450                  214                   86                   29                    1                    0                    0                    0
64500                  214                   86                   29                    1                    0                    0                    0
64550                  213                   87                   29                    1                    0                    0                    0
64600                  214                   86                   29                    1                    0                    0                    0
64650                  216                   84                   29                    1                    0                    0                    0
64700                  217                   83                   29                    1                    0                    0                    0
64750                  216                   84                   29                    1                    0                    0                    0
64800                  216                   84                   29                    1                    0                    0                    0
64850                  214                   86                   29                    1                    0                    0                    0
64900                  214                   86                   29                    1                    0                    0                    0
64950                  214                   86                   29                    1                    0                    0                    0
65000                  214                   86                   29                    1                    0                    0                    0
65050                  214                   86                   29                    1                    0                    0                    0
65100                  217                   83                   29                    1                    0                    0                    0
65150                  217                   83                   29                    1                    0                    0                    0
65200                  217                   83                   29                    1                    0                    0                    0
65250                  218                   82                   29                    1                    0                    0                    0
65300                  220                   80                   29                    1                    0                    0                    0
65350                  220                   80                   29                    1                    0                    0                    0
65400                  220                   80                   29                    1                    0                    0                    0
65450                  220                   80                   29                    1                    0                    0                    0
65500                  220                   80                   29                    1                    0                    0                    0
65550                  220                   80                   29                    1                    0                    0                    0
65600                  220                   80                   29                    1                    0                    0                    0
65650                  220                   80                   29                    1                    0                    0                    0
65700                  220                   80                   29                    1                    0                    0                    0
65750                  219                   81                   29                    1                    0                    0                    0
65800                  220                   80                   29                    1                    0                    0                    0
65850                  220                   80                   29                    1                    0                    0                    0
65900                  220                   80                   29                    1                    0                    0                    0
65950                  222                   78                   29                    1                    0                    0                    0
66000                  222                   78                   29                    1                    0                    0                    0
66050                  222                   78                   29                    1                    0                    0                    0
66100                  222                   78                   29                    1                    0                    0                    0
66150                  222                   78                   29                    1                    0                    0                    0
66200                  222                   78                   29                    1                    0                    0                    0
66250                  220                   80                   29                    1                    0                    0                    0
66300                  220                   80                   29                    1                    0                    0                    0
66350                  220                   80                   29                    1                    0                    0                    0
66400                  221                   79                   29                    1                    0                    0                    0
66450                  219                   81                   29                    1                    0                    0                    0
66500                  219                   81                   29                    1                    0                    0                    0
66550                  219                   81                   29                    1                    0                    0                    0
66600                  220                   80                   29                    1                    0                    0                    0
66650                  221                   79                   29                    1                    0                    0                    0
66700                  221                   79                   29                    1                    0                    0                    0
66750                  222                   78                   29                    1                    0                    0                    0
66800                  221                   79                   29                    1                    0                    0                    0
66850                  221                   79                   29                    1                    0                    0                    0
66900                  221                   79                   29                    1                    0                    0                    0
66950                  220                   80                   29                    1                    0                    0                    0
67000                  220                   80                   29                    1                    0                    0                    0
67050                  219                   81                   29                    1                    0                    0                    0
67100                  219                   81                   29                    1                    0                    0                    0
67150                  219                   81                   29                    1                    0                    0                    0
67200                  218                   82                   29                    1                    0                    0                    0
67250                  218                   82                   29                    1                    0                    0                    0
67300                  219                   81                   29                    1                    0                    0                    0
67350                  219                   81                   29                    1                    0                    0                    0
67400                  219                   81                   29                    1                    0                    0                    0
67450                  218                   82                   29                    1                    0                    0                    0
67500                  218                   82                   29                    1                    0                    0                    0
67550                  217                   83                   29                    1                    0                    0                    0
67600                  219                   81                   29                    1                    0                    0                    0
67650                  220                   80                   29                    1                    0                    0                    0
67700                  220                   80                   29                    1                    0                    0                    0
67750                  222                   78                   29                    1                    0                    0                    0
67800                  221                   79                   29                    1                    0                    0                    0
67850                  223                   77                   29                    1                    0                    0                    0
67900                  223                   77                   29                    1                    0                    0                    0
67950                  222                   78                   29                    1                    0                    0                    0
68000                  222                   78                   29                    1                    0                    0                    0
68050                  223                   77                   29                    1                    0                    0                    0
68100                  223                   77                   29                    1                    0                    0                    0
68150                  222                   78                   29                    1                    0                    0                    0
68200                  223                   77                   29                    1                    0                    0                    0
68250                  224                   76                   29                    1                    0                    0                    0
68300                  225                   75                   29                    1                    0                    0                    0
68350                  222                   78                   29                    1                    0                    0                    0
68400                  222                   78                   29                    1                    0                    0                    0
68450                  222                   78                   29                    1                    0                    0                    0
68500                  221                   79                   29                    1                    0                    0                    0
68550                  220                   80                   29                    0                    1                    0                    0
68600                  220                   80                   29                    0                    1                    0                    0
68650                  220                   80                   29                    0                    1                    0                    0
68700                  221                   79                   28                    1                    1                    0                    0
68750                  221                   79                   28                    1                    1                    0                    0
68800                  221                   79                   28                    1                    1                    0                    0
68850                  222                   78                   28                    1                    1                    0                    0
68900                  222                   78                   28                    1                    1                    0                    0
68950                  222                   78                   28                    1                    1                    0                    0
69000                  222                   78                   28                    1                    1                    0                    0
69050                  221                   79                   28                    1                    1                    0                    0
69100                  221                   79                   28                    1                    1                    0                    0
69150                  221                   79                   28                    1                    1                    0                    0
69200                  220                   80                   28                    1                    1                    0                    0
69250                  220                   80                   28                    1                    1                    0                    0
69300                  220                   80                   28                    1                    1                    0                    0
69350                  220                   80                   28                    1                    1                    0                    0
69400                  219                   81                   28                    1                    1                    0                    0
69450                  219                   81                   28                    1                    1                    0                    0
69500                  219                   81                   28                    1                    1                    0                    0
69550                  218                   82                   28                    1                    1                    0                    0
69600                  217                   83                   28                    1                    1                    0                    0
69650                  218                   82                   29                    0                    1                    0                    0
69700                  218                   82                   29                    0                    1                    0                    0
69750                  218                   82                   29                    0                    1                    0                    0
69800                  219                   81                   29                    0                    1                    0                    0
69850                  219                   81                   29                    1                    0                    0                    0
69900                  221                   79                   29                    1                    0                    0                    0
69950                  222                   78                   29                    1                    0                    0                    0
70000                  222                   78                   29                    1                    0                    0                    0
70050                  222                   78                   29                    1                    0                    0                    0
70100                  223                   77                   29                    1                    0                    0                    0
70150                  221                   79                   29                    1                    0                    0                    0
70200                  220                   80                   29                    1                    0                    0                    0
70250                  221                   79                   29                    1                    0                    0                    0
70300                  221                   79                   29                    1                    0                    0                    0
70350                  221                   79                   29                    1                    0                    0                    0
70400                  221                   79                   29                    1                    0                    0                    0
70450                  221                   79                   29                    1                    0                    0                    0
70500                  221                   79                   29                    1                    0                    0                    0
70550                  221                   79                   29                    1                    0                    0                    0
70600                  223                   77                   29                    1                    0                    0                    0
70650                  223                   77                   29                    1                    0                    0                    0
70700                  223                   77                   29                    1                    0                    0                    0
70750                  224                   76                   29                    1                    0                    0                    0
70800                  223                   77                   29                    1                    0                    0                    0
70850                  223                   77                   29                    1                    0                    0                    0
70900                  222                   78                   29                    1                    0                    0                    0
70950                  223                   77                   29                    1                    0                    0                    0
71000                  224                   76                   29                    1                    0                    0                    0
71050                  223                   77                   29                    1                    0                    0                    0
71100                  223                   77                   29                    1                    0                    0                    0
71150                  224                   76                   29                    1                    0                    0                    0
71200                  223                   77                   29                    1                    0                    0                    0
71250                  223                   77                   29                    1                    0                    0                    0
71300                  223                   77                   29                    1                    0                    0                    0
71350                  223                   77                   29                    1                    0                    0                    0
71400                  222                   78                   29                    1                    0                    0                    0
71450                  221                   79                   29                    1                    0                    0                    0
71500                  221                   79                   29                    1                    0                    0                    0
71550                  222                   78                   29                    1                    0                    0                    0
71600                  222                   78                   29                    1                    0                    0                    0
71650                  222                   78                   29                    1                    0                    0                    0
71700                  222                   78                   29                    1                    0                    0                    0
71750                  222                   78                   29                    1                    0                    0                    0
71800                  220                   80                   29                    1                    0                    0                    0
71850                  220                   80                   29                    1                    0                    0                    0
71900                  220                   80                   29                    1                    0                    0                    0
71950                  220                   80                   29                    1                    0                    0                    0
72000                  220                   80                   29                    1                    0                    0                    0
72050                  220                   80                   29                    1                    0                    0                    0
72100                  220                   80                   29                    1                    0                    0                    0
72150                  222                   78                   29                    1                    0                    0                    0
72200                  223                   77                   29                    1                    0                    0                    0
72250                  222                   78                   28                    2                    0                    0                    0
72300                  222                   78                   28                    2                    0                    0                    0
72350                  221                   79                   28                    2                    0                    0                    0
72400                  222                   78                   28                    2                    0                    0                    0
72450                  220                   80                   28                    2                    0                    0                    0
72500                  221                   79                   28                    2                    0                    0                    0
72550                  221                   79                   28                    2                    0                    0                    0
72600                  221                   79                   28                    2                    0                    0                    0
72650                  220                   80                   28                    2                    0                    0                    0
72700                  221                   79                   28                    2                    0                    0                    0
72750                  220                   80                   27                    3                    0                    0                    0
72800                  220                   80                   27                    3                    0                    0                    0
72850                  220                   80                   27                    3                    0                    0                    0
72900                  220                   80                   27                    3                    0                    0                    0
72950                  221                   79                   27                    3                    0                    0                    0
73000                  222                   78                   27                    3                    0                    0                    0
73050                  222                   78                   27                    3                    0                    0                    0
73100                  222                   78                   28                    2                    0                    0                    0
73150                  222                   78                   28                    2                    0                    0                    0
73200                  222                   78                   28                    2                    0                    0                    0
73250                  222                   78                   28                    2                    0                    0                    0
73300                  223                   77                   28                    2                    0                    0                    0
73350                  223                   77                   28                    2                    0                    0                    0
73400                  222                   78                   28                    2                    0                    0                    0
73450                  223                   77                   28                    2                    0                    0                    0
73500                  224                   76                   28                    2                    0                    0                    0
73550                  224                   76                   28                    2                    0                    0                    0
73600                  226                   74                   28                    2                    0                    0                    0
73650                  225                   75                   28                    2                    0                    0                    0
73700                  225                   75                   28                    2                    0                    0                    0
73750                  225                   75                   28                    2                    0                    0                    0
73800                  226                   74                   28                    2                    0                    0                    0
73850                  228                   72                   28                    2                    0                    0                    0
73900                  228                   72                   28                    2                    0                    0                    0
73950                  228                   72                   28                    2                    0                    0                    0
74000                  229                   71                   28                    2                    0                    0                    0
74050                  229                   71                   28                    2                    0                    0                    0
74100                  229                   71                   28                    2                    0                    0                    0
74150                  229                   71                   28                    2                    0                    0                    0
74200                  229                   71                   28                    2                    0                    0                    0
74250                  229                   71                   28                    2                    0                    0                    0
74300                  229                   71                   28                    2                    0                    0                    0
74350                  229                   71                   28                    2                    0                    0                    0
74400                  227                   73                   28                    2                    0                    0                    0
74450                  228                   72                   28                    2                    0                    0                    0
74500                  228                   72                   28                    2                    0                    0                    0
74550                  228                   72                   28                    2                    0                    0                    0
74600                  229                   71                   28                    2                    0                    0                    0
74650                  229                   71                   28                    2                    0                    0                    0
74700                  229                   71                   28                    2                    0                    0                    0
74750                  228                   72                   28                    2                    0                    0                    0
74800                  228                   72                   28                    2                    0                    0                    0
74850                  228                   72                   28                    2                    0                    0                    0
74900                  228                   72                   28                    2                    0                    0                    0
74950                  227                   73                   28                    2                    0                    0                    0
75000                  229                   71                   28                    2                    0                    0                    0
75050                  229                   71                   28                    2                    0                    0                    0
75100                  228                   72                   28                    2                    0                    0                    0
75150                  228                   72                   28                    2                    0                    0                    0
75200                  228                   72                   28                    2                    0                    0                    0
75250                  228                   72                   28                    2                    0                    0                    0
75300                  227                   73                   28                    2                    0                    0                    0
75350                  228                   72                   28                    2                    0                    0                    0
75400                  229                   71                   28                    2                    0                    0                    0
75450                  229                   71                   28                    2                    0                    0                    0
75500                  230                   70                   28                    2                    0                    0                    0
75550                  230                   70                   28                    2                    0                    0                    0
75600                  229                   71                   28                    2                    0                    0                    0
75650                  229                   71                   28                    2                    0                    0                    0
75700                  230                   70                   28                    2                    0                    0                    0
75750                  230                   70                   28                    2                    0                    0                    0
75800                  230                   70                   28                    2                    0                    0                    0
75850                  233                   67                   28                    2                    0                    0                    0
75900                  233                   67                   28                    2                    0                    0                    0
75950                  234                   66                   29                    1                    0                    0                    0
76000                  234                   66                   29                    1                    0                    0                    0
76050                  234                   66                   29                    1                    0                    0                    0
76100                  234                   66                   29                    1                    0                    0                    0
76150                  234                   66                   29                    1                    0                    0                    0
76200                  235                   65                   29                    1                    0                    0                    0
76250                  235                   65                   29                    1                    0                    0                    0
76300                  236                   64                   29                    1                    0                    0                    0
76350                  236                   64                   29                    1                    0                    0                    0
76400                  235                   65                   29                    1                    0                    0                    0
76450                  235                   65                   29                    1                    0                    0                    0
76500                  235                   65                   29                    1                    0                    0                    0
76550                  235                   65                   29                    1                    0                    0                    0
76600                  236                   64                   29                    1                    0                    0                    0
76650                  237                   63                   29                    1                    0                    0                    0
76700                  239                   61                   29                    1                    0                    0                    0
76750                  239                   61                   29                    1                    0                    0                    0
76800                  238                   62                   29                    1                    0                    0                    0
76850                  239                   61                   29                    1                    0                    0                    0
76900                  239                   61                   29                    1                    0                    0                    0
76950                  239                   61                   29                    1                    0                    0                    0
77000                  240                   60                   29                    1                    0                    0                    0
77050                  240                   60                   29                    1                    0                    0                    0
77100                  241                   59                   29                    1                    0                    0                    0
77150                  240                   60                   29                    1                    0                    0                    0
77200                  240                   60                   29                    1                    0                    0                    0
77250                  240                   60                   29                    1                    0                    0                    0
77300                  239                   61                   29                    1                    0                    0                    0
77350                  238                   62                   29                    1                    0                    0                    0
77400                  237                   63                   29                    1                    0                    0                    0
77450                  237                   63                   29                    1                    0                    0                    0
77500                  237                   63                   29                    1                    0                    0                    0
77550                  236                   64                   29                    1                    0                    0                    0
77600                  235                   65                   29                    1                    0                    0                    0
77650                  236                   64                   29                    1                    0                    0                    0
77700                  237                   63                   29                    1                    0                    0                    0
77750                  237                   63                   29                    1                    0                    0                    0
77800                  237                   63                   29                    1                    0                    0                    0
77850                  236                   64                   29                    1                    0                    0                    0
77900                  236                   64                   29                    1                    0                    0                    0
77950                  236                   64                   29                    1                    0                    0                    0
78000                  236                   64                   29                    1                    0                    0                    0
78050                  236                   64                   29                    1                    0                    0                    0
78100                  236                   64                   29                    1                    0                    0                    0
78150                  236                   64                   29                    1                    0                    0                    0
78200                  236                   64                   29                    1                    0                    0                    0
78250                  236                   64                   29                    1                    0                    0                    0
78300                  236                   64                   29                    1                    0                    0                    0
78350                  237                   63                   29                    1                    0                    0                    0
78400                  239                   61                   29                    1                    0                    0                    0
78450                  239                   61                   29                    1                    0                    0                    0
78500                  238                   62                   29                    1                    0                    0                    0
78550                  239                   61                   29                    1                    0                    0                    0
78600                  240                   60                   29                    1                    0                    0                    0
78650                  241                   59                   29                    1                    0                    0                    0
78700                  239                   61                   29                    1                    0                    0                    0
78750                  239                   61                   29                    1                    0                    0                    0
78800                  239                   61                   29                    1                    0                    0                    0
78850                  239                   61                   29                    1                    0                    0                    0
78900                  237                   63                   29                    1                    0                    0                    0
78950                  237                   63                   29                    1                    0                    0                    0
79000                  237                   63                   29                    1                    0                    0                    0
79050                  237                   63                   29                    1                    0                    0                    0
79100                  237                   63                   29                    1                    0                    0                    0
79150                  237                   63                   29                    1                    0                    0                    0
79200                  236                   64                   29                    1                    0                    0                    0
79250                  236                   64                   29                    1                    0                    0                    0
79300                  235                   65                   29                    1                    0                    0                    0
79350                  235                   65                   29                    1                    0                    0                    0
79400                  235                   65                   29                    1                    0                    0                    0
79450                  236                   64                   29                    1                    0                    0                    0
79500                  236                   64                   29                    1                    0                    0                    0
79550                  236                   64                   29                    1                    0                    0                    0
79600                  235                   65                   29                    1                    0                    0                    0
79650                  235                   65                   29                    1                    0                    0                    0
79700                  235                   65                   29                    1                    0                    0                    0
79750                  234                   66                   29                    1                    0                    0                    0
79800                  234                   66                   29                    1                    0                    0                    0
79850                  233                   67                   29                    1                    0                    0                    0
79900                  231                   69                   29                    1                    0                    0                    0
79950                  231                   69                   29                    1                    0                    0                    0
80000                  232                   68                   29                    1                    0                    0                    0
80050                  233                   67                   29                    1                    0                    0                    0
80100                  232                   68                   29                    1                    0                    0                    0
80150                  229                   71                   29                    1                    0                    0                    0
80200                  229                   71                   29                    1                    0                    0                    0
80250                  228                   72                   29                    1                    0                    0                    0
80300                  228                   72                   29                    1                    0                    0                    0
80350                  227                   73                   29                    1                    0                    0                    0
80400                  226                   74                   29                    1                    0                    0                    0
80450                  226                   74                   29                    1                    0                    0                    0
80500                  226                   74                   29                    1                    0                    0                    0
80550                  225                   75                   29                    1                    0                    0                    0
80600                  224                   76                   29                    1                    0                    0                    0
80650                  224                   76                   29                    1                    0                    0                    0
80700                  225                   75                   29                    1                    0                    0                    0
80750                  225                   75                   29                    1                    0                    0                    0
80800                  225                   75                   29                    1                    0                    0                    0
80850                  225                   75                   29                    1                    0                    0                    0
80900                  225                   75                   29                    1                    0                    0                    0
80950                  225                   75                   29                    1                    0                    0                    0
81000                  225                   75                   29                    1                    0                    0                    0
81050                  222                   78                   29                    1                    0                    0                    0
81100                  223                   77                   29                    1                    0                    0                    0
81150                  222                   78                   29                    1                    0                    0                    0
81200                  221                   79                   29                    1                    0                    0                    0
81250                  221                   79                   29                    1                    0                    0                    0
81300                  221                   79                   28                    2                    0                    0                    0
81350                  222                   78                   27                    3                    0                    0                    0
81400                  222                   78                   28                    2                    0                    0                    0
81450                  222                   78                   28                    2                    0                    0                    0
81500                  221                   79                   28                    2                    0                    0                    0
81550                  221                   79                   28                    2                    0                    0                    0
81600                  220                   80                   28                    2                    0                    0                    0
81650                  220                   80                   28                    2                    0                    0                    0
81700                  221                   79                   28                    2                    0                    0                    0
81750                  222                   78                   28                    2                    0                    0                    0
81800                  221                   79                   28                    2                    0                    0                    0
81850                  221                   79                   28                    2                    0                    0                    0
81900                  222                   78                   28                    2                    0                    0                    0
81950                  222                   78                   28                    2                    0                    0                    0
82000                  222                   78                   28                    2                    0                    0                    0
82050                  223                   77                   28                    2                    0                    0                    0
82100                  223                   77                   28                    2                    0                    0                    0
82150                  223                   77                   28                    2                    0                    0                    0
82200                  223                   77                   28                    2                    0                    0                    0
82250                  223                   77                   28                    2                    0                    0                    0
82300                  223                   77                   28                    2                    0                    0                    0
82350                  223                   77                   29                    1                    0                    0                    0
82400                  225                   75                   29                    1                    0                    0                    0
82450                  225                   75                   29                    1                    0                    0                    0
82500                  226                   74                   29                    1                    0                    0                    0
82550                  226                   74                   29                    1                    0                    0                    0
82600                  226                   74                   29                    1                    0                    0                    0
82650                  227                   73                   29                    1                    0                    0                    0
82700                  227                   73                   29                    1                    0                    0                    0
82750                  227                   73                   29                    1                    0                    0                    0
82800                  227                   73                   29                    1                    0                    0                    0
82850                  228                   72                   29                    1                    0                    0                    0
82900                  229                   71                   29                    1                    0                    0                    0
82950                  229                   71                   28                    2                    0                    0                    0
83000                  229                   71                   29                    1                    0                    0                    0
83050                  229                   71                   29                    1                    0                    0                    0
83100                  228                   72                   29                    1                    0                    0                    0
83150                  227                   73                   29                    1                    0                    0                    0
83200                  226                   74                   29                    1                    0                    0                    0
83250                  226                   74                   29                    1                    0                    0                    0
83300                  225                   75                   29                    1                    0                    0                    0
83350                  225                   75                   29                    1                    0                    0                    0
83400                  224                   76                   29                    1                    0                    0                    0
83450                  225                   75                   29                    1                    0                    0                    0
83500                  225                   75                   29                    1                    0                    0                    0
83550                  225                   75                   29                    1                    0                    0                    0
83600                  225                   75                   29                    1                    0                    0                    0
83650                  226                   74                   29                    1                    0                    0                    0
83700                  226                   74                   29                    1                    0                    0                    0
83750                  227                   73                   29                    1                    0                    0                    0
83800                  227                   73                   29                    1                    0                    0                    0
83850                  228                   72                   29                    1                    0                    0                    0
83900                  228                   72                   29                    1                    0                    0                    0
83950                  228                   72                   29                    1                    0                    0                    0
84000                  228                   72                   29                    1                    0                    0                    0
84050                  228                   72                   29                    1                    0                    0                    0
84100                  228                   72                   29                    1                    0                    0                    0
84150                  228                   72                   29                    1                    0                    0                    0
84200                  229                   71                   29                    1                    0                    0                    0
84250                  229                   71                   29                    1                    0                    0                    0
84300                  230                   70                   29                    1                    0                    0                    0
84350                  231                   69                   29                    1                    0                    0                    0
84400                  230                   70                   29                    1                    0                    0                    0
84450                  228                   72                   29                    1                    0                    0                    0
84500                  228                   72                   29                    1                    0                    0                    0
84550                  228                   72                   29                    1                    0                    0                    0
84600                  227                   73                   29                    1                    0                    0                    0
84650                  227                   73                   29                    1                    0                    0                    0
84700                  228                   72                   29                    1                    0                    0                    0
84750                  229                   71                   29                    1                    0                    0                    0
84800                  228                   72                   29                    1                    0                    0                    0
84850                  227                   73                   29                    1                    0                    0                    0
84900                  225                   75                   29                    1                    0                    0                    0
84950                  225                   75                   29                    1                    0                    0                    0
85000                  224                   76                   29                    1                    0                    0                    0
85050                  223                   77                   29                    1                    0                    0                    0
85100                  222                   78                   29                    1                    0                    0                    0
85150                  220                   80                   29                    1                    0                    0                    0
85200                  222                   78                   29                    1                    0                    0                    0
85250                  222                   78                   29                    1                    0                    0                    0
85300                  222                   78                   29                    1                    0                    0                    0
85350                  222                   78                   29                    1                    0                    0                    0
85400                  222                   78                   29                    1                    0                    0                    0
85450                  223                   77                   29                    1                    0                    0                    0
85500                  223                   77                   29                    1                    0                    0                    0
85550                  223                   77                   29                    1                    0                    0                    0
85600                  220                   80                   29                    1                    0                    0                    0
85650                  219                   81                   29                    1                    0                    0                    0
85700                  218                   82                   29                    1                    0                    0                    0
85750                  218                   82                   29                    1                    0                    0                    0
85800                  219                   81                   29                    1                    0                    0                    0
85850                  218                   82                   29                    1                    0                    0                    0
85900                  219                   81                   29                    1                    0                    0                    0
85950                  219                   81                   29                    1                    0                    0                    0
86000                  219                   81                   29                    1                    0                    0                    0
86050                  219                   81                   29                    1                    0                    0                    0
86100                  220                   80                   29                    1                    0                    0                    0
86150                  220                   80                   29                    1                    0                    0                    0
86200                  220                   80                   29                    1                    0                    0                    0
86250                  219                   81                   29                    1                    0                    0                    0
86300                  219                   81                   28                    2                    0                    0                    0
86350                  219                   81                   28                    2                    0                    0                    0
86400                  219                   81                   28                    2                    0                    0                    0
86450                  219                   81                   28                    2                    0                    0                    0
86500                  218                   82                   28                    2                    0                    0                    0
86550                  218                   82                   28                    2                    0                    0                    0
86600                  219                   81                   28                    2                    0                    0                    0
86650                  220                   80                   28                    2                    0                    0                    0
86700                  220                   80                   28                    2                    0                    0                    0
86750                  220                   80                   28                    2                    0                    0                    0
86800                  220                   80                   28                    2                    0                    0                    0
86850                  219                   81                   28                    2                    0                    0                    0
86900                  219                   81                   28                    2                    0                    0                    0
86950                  220                   80                   28                    2                    0                    0                    0
87000                  221                   79                   28                    2                    0                    0                    0
87050                  220                   80                   28                    2                    0                    0                    0
87100                  220                   80                   28                    2                    0                    0                    0
87150                  219                   81                   28                    2                    0                    0                    0
87200                  219                   81                   28                    2                    0                    0                    0
87250                  218                   82                   28                    2                    0                    0                    0
87300                  220                   80                   28                    2                    0                    0                    0
87350                  220                   80                   28                    2                    0                    0                    0
87400                  220                   80                   28                    2                    0                    0                    0
87450                  219                   81                   28                    2                    0                    0                    0
87500                  220                   80                   28                    2                    0                    0                    0
87550                  220                   80                   28                    2                    0                    0                    0
87600                  220                   80                   28                    2                    0                    0                    0
87650                  220                   80                   28                    2                    0                    0                    0
87700                  220                   80                   28                    2                    0                    0                    0
87750                  220                   80                   28                    2                    0                    0                    0
87800                  220                   80                   28                    2                    0                    0                    0
87850                  220                   80                   28                    2                    0                    0                    0
87900                  221                   79                   28                    2                    0                    0                    0
87950                  221                   79                   28                    2                    0                    0                    0
88000                  221                   79                   28                    2                    0                    0                    0
88050                  221                   79                   28                    2                    0                    0                    0
88100                  220                   80                   28                    2                    0                    0                    0
88150                  219                   81                   28                    2                    0                    0                    0
88200                  218                   82                   28                    2                    0                    0                    0
88250                  218                   82                   28                    2                    0                    0                    0
88300                  218                   82                   28                    2                    0                    0                    0
88350                  218                   82                   28                    2                    0                    0                    0
88400                  219                   81                   28                    2                    0                    0                    0
88450                  219                   81                   28                    2                    0                    0                    0
88500                  219                   81                   28                    2                    0                    0                    0
88550                  219                   81                   28                    2                    0                    0                    0
88600                  219                   81                   28                    2                    0                    0                    0
88650                  220                   80                   28                    2                    0                    0                    0
88700                  220                   80                   28                    2                    0                    0                    0
88750                  220                   80                   28                    2                    0                    0                    0
88800                  221                   79                   28                    2                    0                    0                    0
88850                  221                   79                   28                    2                    0                    0                    0
88900                  221                   79                   28                    2                    0                    0                    0
88950                  221                   79                   28                    2                    0                    0                    0
89000                  220                   80                   28                    2                    0                    0                    0
89050                  220                   80                   28                    2                    0                    0                    0
89100                  221                   79                   28                    2                    0                    0                    0
89150                  222                   78                   28                    2                    0                    0                    0
89200                  221                   79                   28                    2                    0                    0                    0
89250                  221                   79                   28                    2                    0                    0                    0
89300                  221                   79                   28                    2                    0                    0                    0
89350                  221                   79                   28                    2                    0                    0                    0
89400                  222                   78                   28                    2                    0                    0                    0
89450                  223                   77                   29                    1                    0                    0                    0
89500                  223                   77                   29                    1                    0                    0                    0
89550                  220                   80                   29                    1                    0                    0                    0
89600                  221                   79                   29                    1                    0                    0                    0
89650                  221                   79                   29                    1                    0                    0                    0
89700                  222                   78                   29                    1                    0                    0                    0
89750                  222                   78                   29                    1                    0                    0                    0
89800                  221                   79                   29                    1                    0                    0                    0
89850                  219                   81                   29                    1                    0                    0                    0
89900                  219                   81                   29                    1                    0                    0                    0
89950                  219                   81                   29                    1                    0                    0                    0
90000                  220                   80                   29                    1                    0                    0                    0
90050                  221                   79                   29                    1                    0                    0                    0
90100                  221                   79                   29                    1                    0                    0                    0
90150                  220                   80                   29                    1                    0                    0                    0
90200                  222                   78                   29                    1                    0                    0                    0
90250                  222                   78                   29                    1                    0                    0                    0
90300                  222                   78                   29                    1                    0                    0                    0
90350                  222                   78                   29                    1                    0                    0                    0
90400                  221                   79                   29                    1                    0                    0                    0
90450                  220                   80                   29                    1                    0                    0                    0
90500                  219                   81                   29                    1                    0                    0                    0
90550                  219                   81                   29                    1                    0                    0                    0
90600                  218                   82                   29                    1                    0                    0                    0
90650                  218                   82                   29                    1                    0                    0                    0
90700                  218                   82                   29                    1                    0                    0                    0
90750                  217                   83                   29                    1                    0                    0                    0
90800                  217                   83                   29                    1                    0                    0                    0
90850                  218                   82                   29                    1                    0                    0                    0
90900                  219                   81                   29                    1                    0                    0                    0
90950                  219                   81                   29                    1                    0                    0                    0
91000                  219                   81                   29                    1                    0                    0                    0
91050                  220                   80                   29                    1                    0                    0                    0
91100                  222                   78                   29                    1                    0                    0                    0
91150                  222                   78                   29                    1                    0                    0                    0
91200                  221                   79                   29                    1                    0                    0                    0
91250                  222                   78                   29                    1                    0                    0                    0
91300                  222                   78                   29                    1                    0                    0                    0
91350                  222                   78                   29                    1                    0                    0                    0
91400                  224                   76                   29                    1                    0                    0                    0
91450                  224                   76                   29                    1                    0                    0                    0
91500                  224                   76                   29                    1                    0                    0                    0
91550                  224                   76                   29                    1                    0                    0                    0
91600                  224                   76                   29                    1                    0                    0                    0
91650                  224                   76                   29                    1                    0                    0                    0
91700                  225                   75                   29                    1                    0                    0                    0
91750                  223                   77                   29                    1                    0                    0                    0
91800                  222                   78                   29                    1                    0                    0                    0
91850                  221                   79                   29                    1                    0                    0                    0
91900                  220                   80                   29                    1                    0                    0                    0
91950                  220                   80                   29                    1                    0                    0                    0
92000                  220                   80                   29                    1                    0                    0                    0
92050                  220                   80                   29                    1                    0                    0                    0
92100                  220                   80                   29                    1                    0                    0                    0
92150                  220                   80                   29                    1                    0                    0                    0
92200                  220                   80                   29                    1                    0                    0                    0
92250                  221                   79                   29                    1                    0                    0                    0
92300                  222                   78                   29                    1                    0                    0                    0
92350                  223                   77                   29                    1                    0                    0                    0
92400                  222                   78                   29                    1                    0                    0                    0
92450                  221                   79                   28                    2                    0                    0                    0
92500                  221                   79                   28                    2                    0                    0                    0
92550                  221                   79                   28                    2                    0                    0                    0
92600                  222                   78                   28                    2                    0                    0                    0
92650                  222                   78                   28                    2                    0                    0                    0
92700                  222                   78                   28                    2                    0                    0                    0
92750                  222                   78                   28                    2                    0                    0                    0
92800                  221                   79                   28                    2                    0                    0                    0
92850                  220                   80                   28                    2                    0                    0                    0
92900                  220                   80                   28                    2                    0                    0                    0
92950                  222                   78                   28                    2                    0                    0                    0
93000                  220                   80                   28                    2                    0                    0                    0
93050                  220                   80                   28                    2                    0                    0                    0
93100                  220                   80                   28                    2                    0                    0                    0
93150                  220                   80                   28                    2                    0                    0                    0
93200                  219                   81                   28                    2                    0                    0                    0
93250                  219                   81                   28                    2                    0                    0                    0
93300                  219                   81                   28                    2                    0                    0                    0
93350                  219                   81                   28                    2                    0                    0                    0
93400                  219                   81                   28                    2                    0                    0                    0
93450                  219                   81                   28                    2                    0                    0                    0
93500                  220                   80                   28                    2                    0                    0                    0
93550                  218                   82                   28                    2                    0                    0                    0
93600                  218                   82                   28                    2                    0                    0                    0
93650                  218                   82                   28                    2                    0                    0                    0
93700                  220                   80                   29                    1                    0                    0                    0
93750                  220                   80                   29                    1                    0                    0                    0
93800                  222                   78                   29                    1                    0                    0                    0
93850                  223                   77                   29                    1                    0                    0                    0
93900                  224                   76                   29                    1                    0                    0                    0
93950                  224                   76                   29                    1                    0                    0                    0
94000                  223                   77                   29                    1                    0                    0                    0
94050                  224                   76                   29                    1                    0                    0                    0
94100                  223                   77                   29                    1                    0                    0                    0
94150                  224                   76                   29                    1                    0                    0                    0
94200                  224                   76                   29                    1                    0                    0                    0
94250                  224                   76                   29                    1                    0                    0                    0
94300                  224                   76                   29                    1                    0                    0                    0
94350                  225                   75                   29                    1                    0                    0                    0
94400                  224                   76                   29                    1                    0                    0                    0
94450                  224                   76                   29                    1                    0                    0                    0
94500                  224                   76                   29                    1                    0                    0                    0
94550                  224                   76                   29                    1                    0                    0                    0
94600                  224                   76                   29                    1                    0                    0                    0
94650                  223                   77                   29                    1                    0                    0                    0
94700                  223                   77                   29                    1                    0                    0                    0
94750                  223                   77                   29                    1                    0                    0                    0
94800                  223                   77                   29                    1                    0                    0                    0
94850                  223                   77                   29                    1                    0                    0                    0
94900                  221                   79                   29                    1                    0                    0                    0
94950                  221                   79                   29                    1                    0                    0                    0
95000                  221                   79                   29                    1                    0                    0                    0
95050                  219                   81                   29                    1                    0                    0                    0
95100                  219                   81                   29                    1                    0                    0                    0
95150                  219                   81                   29                    1                    0                    0                    0
95200                  219                   81                   29                    1                    0                    0                    0
95250                  219                   81                   29                    1                    0                    0                    0
95300                  220                   80                   29                    1                    0                    0                    0
95350                  220                   80                   29                    1                    0                    0                    0
95400                  219                   81                   29                    1                    0                    0                    0
95450                  219                   81                   29                    1                    0                    0                    0
95500                  218                   82                   29                    1                    0                    0                    0
95550                  219                   81                   29                    1                    0                    0                    0
95600                  218                   82                   29                    1                    0                    0                    0
95650                  218                   82                   29                    1                    0                    0                    0
95700                  217                   83                   29                    1                    0                    0                    0
95750                  217                   83                   29                    1                    0                    0                    0
95800                  217                   83                   29                    1                    0                    0                    0
95850                  217                   83                   29                    1                    0                    0                    0
95900                  217                   83                   29                    1                    0                    0                    0
95950                  216                   84                   29                    1                    0                    0                    0
96000                  216                   84                   29                    1                    0                    0                    0
96050                  215                   85                   29                    1                    0                    0                    0
96100                  215                   85                   29                    1                    0                    0                    0
96150                  216                   84                   29                    1                    0                    0                    0
96200                  216                   84                   29                    1                    0                    0                    0
96250                  216                   84                   29                    1                    0                    0                    0
96300                  216                   84                   29                    1                    0                    0                    0
96350                  216                   84                   29                    1                    0                    0                    0
96400                  216                   84                   29                    1                    0                    0                    0
96450                  215                   85                   29                    1                    0                    0                    0
96500                  216                   84                   29                    1                    0                    0                    0
96550                  216                   84                   29                    1                    0                    0                    0
96600                  216                   84                   29                    1                    0                    0                    0
96650                  215                   85                   29                    1                    0                    0                    0
96700                  215                   85                   29                    1                    0                    0                    0
96750                  216                   84                   29                    1                    0                    0                    0
96800                  217                   83                   29                    1                    0                    0                    0
96850                  217                   83                   29                    1                    0                    0                    0
96900                  217                   83                   29                    1                    0                    0                    0
96950                  216                   84                   29                    1                    0                    0                    0
97000                  216                   84                   29                    1                    0                    0                    0
97050                  216                   84                   29                    1                    0                    0                    0
97100                  216                   84                   29                    1                    0                    0                    0
97150                  215                   85                   29                    1                    0                    0                    0
97200                  215                   85                   29                    1                    0                    0                    0
97250                  214                   86                   29                    1                    0                    0                    0
97300                  214                   86                   29                    1                    0                    0                    0
97350                  215                   85                   29                    1                    0                    0                    0
97400                  215                   85                   29                    1                    0                    0                    0
97450                  217                   83                   29                    1                    0                    0                    0
97500                  217                   83                   29                    1                    0                    0                    0
97550                  217                   83                   29                    1                    0                    0                    0
97600                  217                   83                   29                    1                    0                    0                    0
97650                  219                   81                   29                    1                    0                    0                    0
97700                  219                   81                   29                    1                    0                    0                    0
97750                  218                   82                   29                    1                    0                    0                    0
97800                  218                   82                   29                    1                    0                    0                    0
97850                  218                   82                   29                    1                    0                    0                    0
97900                  218                   82                   29                    1                    0                    0                    0
97950                  219                   81                   29                    1                    0                    0                    0
98000                  219                   81                   29                    1                    0                    0                    0
98050                  219                   81                   29                    1                    0                    0                    0
98100                  220                   80                   29                    1                    0                    0                    0
98150                  220                   80                   29                    1                    0                    0                    0
98200                  220                   80                   29                    1                    0                    0                    0
98250                  220                   80                   29                    1                    0                    0                    0
98300                  219                   81                   29                    1                    0                    0                    0
98350                  220                   80                   29                    1                    0                    0                    0
98400                  220                   80                   29                    1                    0                    0                    0
98450                  220                   80                   29                    1                    0                    0                    0
98500                  219                   81                   29                    1                    0                    0                    0
98550                  219                   81                   29                    1                    0                    0                    0
98600                  221                   79                   29                    1                    0                    0                    0
98650                  221                   79                   29                    1                    0                    0                    0
98700                  221                   79                   29                    1                    0                    0                    0
98750                  222                   78                   29                    1                    0                    0                    0
98800                  222                   78                   29                    1                    0                    0                    0
98850                  223                   77                   29                    1                    0                    0                    0
98900                  224                   76                   29                    1                    0                    0                    0
98950                  224                   76                   29                    1                    0                    0                    0
99000                  222                   78                   29                    1                    0                    0                    0
99050                  222                   78                   29                    1                    0                    0                    0
99100                  221                   79                   29                    1                    0                    0                    0
99150                  221                   79                   29                    1                    0                    0                    0
99200                  220                   80                   29                    1                    0                    0                    0
99250                  220                   80                   29                    1                    0                    0                    0
99300                  219                   81                   29                    1                    0                    0                    0
99350                  219                   81                   29                    1                    0                    0                    0
99400                  220                   80                   29                    1                    0                    0                    0
99450                  221                   79                   29                    1                    0                    0                    0
99500                  221                   79                   29                    1                    0                    0                    0
99550                  221                   79                   29                    1                    0                    0                    0
99600                  221                   79                   29                    1                    0                    0                    0
99650                  221                   79                   29                    1                    0                    0                    0
99700                  221                   79                   29                    1                    0                    0                    0
99750                  221                   79                   29                    1                    0                    0                    0
99800                  221                   79                   29                    1                    0                    0                    0
99850                  219                   81                   29                    1                    0                    0                    0
99900                  220                   80                   29                    1                    0                    0                    0
99950                  220                   80                   29                    1                    0                    0                    0
100000                  219                   81                   29                    1                    0                    0                    0
