# Supplementary material for: Rule-based spatial modeling with diffusing, geometrically constrained molecules
Source: BMC Bioinformatics. 2010 Jun 7;11:307. doi: 10.1186/1471-2105-11-307 (PMC2911456; doi:10.1186/1471-2105-11-307)
Supplement: Additional file 3 — Contains the source files for the simulations presented in the Results Section. Makefiles to run the simulations are readily included. [file 1471-2105-11-307-S3.ZIP › 001.scaffold/001.onlyModification/spass_wo.net]

# Created by BioNetGen 2.0.44
substanceUnits("Number");
begin parameters
    1 SCF0 30
    2 A0 300
    3 B0 300
    4 AB0 0
    5 d1_on 0.0001
    6 d1_off 0.1
    7 d2_on 0.00
    8 d2_off 0.001
    9 d3_on 0.00001
   10 d3_off 0.9
end parameters
begin molecule types
  1 A(r~nP~P,s)
  2 S(t,t,t,t)
end molecule types 
begin species
    1 S(t,t,t,t)                                            SCF0
    2 A(r~nP,s)                                             A0
    3 A(r~P,s)                                              0
    4 A(r~nP,s!1).S(t!1,t,t,t)                              0
    5 A(r~P,s!1).S(t!1,t,t,t)                               0
    6 A(r~nP,s!1).A(r~nP,s!2).S(t!2,t!1,t,t)                0
    7 A(r~P,s!1).A(r~nP,s!2).S(t!2,t!1,t,t)                 0
    8 A(r~P,s!1).A(r~P,s!2).S(t!2,t!1,t,t)                  0
    9 A(r~nP,s!1).A(r~nP,s!2).A(r~nP,s!3).S(t!3,t!2,t!1,t)  0
   10 A(r~P,s!1).A(r~nP,s!2).A(r~nP,s!3).S(t!3,t!1,t!2,t)   0
   11 A(r~P,s!1).A(r~P,s!2).A(r~nP,s!3).S(t!3,t!2,t!1,t)    0
end species
begin reaction rules
    1 A(r) + A(r~nP) -> A(r) + A(r~P) d1_on
# StateChange(1.0.0,nP->P)
    1 A(r~P) -> A(r~nP) d1_off
# StateChange(0.0.0,P->nP)
    2 A(r~nP,s) + S(t) <-> A(r~nP,s!1).S(t!1) d2_on, d2_off
# Bind(0.0.1,0.1.0)
# Reverse
# Unbind(0.0.1,0.1.0)
    3 A(r~P,s) + S(t) <-> A(r~P,s!1).S(t!1) d3_on, d3_off
# Bind(0.0.1,0.1.0)
# Reverse
# Unbind(0.0.1,0.1.0)
end reaction rules
begin observables
    1 Molecules nA A(r~nP)
    2 Molecules nAP A(r~P)
    3 Molecules nS S(t,t,t,t)
    4 Molecules nSb S(t!+,t,t,t)
    5 Molecules nSbb S(t!+,t!+,t,t)
    6 Molecules nSbbb S(t!+,t!+,t!+,t)
    7 Molecules nSbbbb S(t!+,t!+,t!+,t!+)
end observables
begin reactions
    1 2,2 2,3 d1_on #1
    2 1,2 4 4*d2_on #2
    3 2,4 2,5 d1_on #1
    4 2,3 3,3 d1_on #1
    5 3,4 3,5 d1_on #1
    6 2,4 3,4 d1_on #1
    7 4,4 4,5 d1_on #1
    8 3 2 d1_off #1
    9 2,4 6 3*d2_on #2
   10 4 1,2 d2_off #2(reverse)
   11 1,3 5 4*d3_on #3
   12 3,4 7 3*d3_on #3
   13 2,6 2,7 2*d1_on #1
   14 2,7 2,8 d1_on #1
   15 3,6 3,7 2*d1_on #1
   16 3,7 3,8 d1_on #1
   17 4,6 4,7 2*d1_on #1
   18 4,7 4,8 d1_on #1
   19 2,5 3,5 d1_on #1
   20 4,5 5,5 d1_on #1
   21 5,6 5,7 2*d1_on #1
   22 5,7 5,8 d1_on #1
   23 2,6 3,6 2*d1_on #1
   24 4,6 5,6 2*d1_on #1
   25 6,6 6,7 4*d1_on #1
   26 6,7 6,8 2*d1_on #1
   27 2,7 3,7 2*d1_on #1
   28 4,7 5,7 2*d1_on #1
   29 6,7 7,7 4*d1_on #1
   30 7,7 7,8 2*d1_on #1
   31 5 4 d1_off #1
   32 7 6 d1_off #1
   33 2,5 7 3*d2_on #2
   34 2,6 9 2*d2_on #2
   35 2,7 10 2*d2_on #2
   36 6 2,4 2*d2_off #2(reverse)
   37 7 2,5 d2_off #2(reverse)
   38 3,5 8 3*d3_on #3
   39 3,6 10 2*d3_on #3
   40 3,7 11 2*d3_on #3
   41 5 1,3 d3_off #3(reverse)
   42 7 3,4 d3_off #3(reverse)
end reactions
begin groups
    1 nA                   2,4,2*6,7
    2 nAP                  3,5,7
    3 nS                   24*1
    4 nSb                  6*4,6*5
    5 nSbb                 4*6,4*7
    6 nSbbb                
    7 nSbbbb               
end groups
