# Supplementary material for: Rule-based spatial modeling with diffusing, geometrically constrained molecules
Source: BMC Bioinformatics. 2010 Jun 7;11:307. doi: 10.1186/1471-2105-11-307 (PMC2911456; doi:10.1186/1471-2105-11-307)
Supplement: Additional file 3 — Contains the source files for the simulations presented in the Results Section. Makefiles to run the simulations are readily included. [file 1471-2105-11-307-S3.ZIP › 001.scaffold/001.onlyModification/spass.tgeo]

<?xml version="1.0"?> 
   <template-geometry-definition> 

      <template id="0" name="S(t,t,t,t)"> 
         <mol id="0" x="0.0" y="0.0" z="0.0" /> 
      </template> 

      <template id="1" name="A(s,r~nP)"> 
         <mol id="0" x="0.0" y="0.0" z="0.0" /> 
      </template> 

   </template-geometry-definition> 
