# Supplementary material for: Rule-based spatial modeling with diffusing, geometrically constrained molecules
Source: BMC Bioinformatics. 2010 Jun 7;11:307. doi: 10.1186/1471-2105-11-307 (PMC2911456; doi:10.1186/1471-2105-11-307)
Supplement: Additional file 3 — Contains the source files for the simulations presented in the Results Section. Makefiles to run the simulations are readily included. [file 1471-2105-11-307-S3.ZIP › 001.scaffold/001.onlyModification/spass.geo]

<?xml version="1.0"?> 
<molecule-geometry-definition> 

  <ReaktionGeometry>
     <DistanceDeviation value="0.5" />
     <AngularDeviation value="180" />
  </ReaktionGeometry>


  <molecule name="S" >
     <mass   value="5.0" />
     <radius value="8.0" />
     <site name="t" phi="  0" theta="0" dist="8.0" />
     <site name="t" phi=" 72" theta="0" dist="8.0" />
     <site name="t" phi="144" theta="0" dist="8.0" />
     <site name="t" phi="216" theta="0" dist="8.0" />
  </molecule>

  <molecule name="A" >
     <mass   value="1.0" />
     <radius value="1.0" />
     <site name="r" phi="0" theta="0" dist="1.0" />
     <site name="s" phi="0" theta="100" dist="1.0" />
  </molecule>

</molecule-geometry-definition> 
