# Supplementary material for: Rule-based spatial modeling with diffusing, geometrically constrained molecules
Source: BMC Bioinformatics. 2010 Jun 7;11:307. doi: 10.1186/1471-2105-11-307 (PMC2911456; doi:10.1186/1471-2105-11-307)
Supplement: Additional file 3 — Contains the source files for the simulations presented in the Results Section. Makefiles to run the simulations are readily included. [file 1471-2105-11-307-S3.ZIP › 001.scaffold/001.onlyModification/spass.bngl.gnuplot]

set terminal postscript
set output "spass.graph.ps"

set title "with / without scaffold protein"
plot "spass.gdat" using 1:2 with lines ti "A-nP",\
     "spass.gdat" using 1:3 with lines ti "A-P",\
     "spass.gdat" using 1:4 with lines ti "S",\
     "spass.gdat" using 1:5 with lines ti "Sb",\
     "spass.gdat" using 1:6 with lines ti "Sbb",\
     "spass.gdat" using 1:7 with lines ti "Sbbb",\
     "spass.gdat" using 1:8 with lines ti "Sbbbb"
set output
set terminal x11  
replot

     
pause mouse
