# Supplementary material for: Rule-based spatial modeling with diffusing, geometrically constrained molecules
Source: BMC Bioinformatics. 2010 Jun 7;11:307. doi: 10.1186/1471-2105-11-307 (PMC2911456; doi:10.1186/1471-2105-11-307)
Supplement: Additional file 3 — Contains the source files for the simulations presented in the Results Section. Makefiles to run the simulations are readily included. [file 1471-2105-11-307-S3.ZIP › 001.scaffold/001.onlyModification/spass_w.net]

# Created by BioNetGen 2.0.44
substanceUnits("Number");
begin parameters
    1 SCF0 30
    2 A0 300
    3 B0 300
    4 AB0 0
    5 d1_on 0.0001
    6 d1_off 0.1
    7 d2_on 0.05
    8 d2_off 0.001
    9 d3_on 0.00001
   10 d3_off 0.9
end parameters
begin molecule types
  1 A(r~nP~P,s)
  2 S(t,t,t,t)
end molecule types 
begin species
    1 S(t,t,t,t)                                                          SCF0
    2 A(r~nP,s)                                                           A0
    3 A(r~P,s)                                                            0
    4 A(r~nP,s!1).S(t!1,t,t,t)                                            0
    5 A(r~P,s!1).S(t!1,t,t,t)                                             0
    6 A(r~nP,s!1).A(r~nP,s!2).S(t!2,t!1,t,t)                              0
    7 A(r~P,s!1).A(r~nP,s!2).S(t!2,t!1,t,t)                               0
    8 A(r~P,s!1).A(r~P,s!2).S(t!2,t!1,t,t)                                0
    9 A(r~nP,s!1).A(r~nP,s!2).A(r~nP,s!3).S(t!3,t!2,t!1,t)                0
   10 A(r~P,s!1).A(r~nP,s!2).A(r~nP,s!3).S(t!3,t!1,t!2,t)                 0
   11 A(r~P,s!1).A(r~P,s!2).A(r~nP,s!3).S(t!3,t!2,t!1,t)                  0
   12 A(r~nP,s!1).A(r~nP,s!2).A(r~nP,s!3).A(r~nP,s!4).S(t!4,t!3,t!2,t!1)  0
   13 A(r~P,s!1).A(r~nP,s!2).A(r~nP,s!3).A(r~nP,s!4).S(t!4,t!3,t!2,t!1)   0
   14 A(r~P,s!1).A(r~P,s!2).A(r~nP,s!3).A(r~nP,s!4).S(t!4,t!3,t!2,t!1)    0
   15 A(r~P,s!1).A(r~P,s!2).A(r~P,s!3).A(r~nP,s!4).S(t!4,t!3,t!2,t!1)     0
end species
begin reaction rules
    1 A(r) + A(r~nP) -> A(r) + A(r~P) d1_on
# StateChange(1.0.0,nP->P)
    1 A(r~P) -> A(r~nP) d1_off
# StateChange(0.0.0,P->nP)
    2 A(r~nP,s) + S(t) <-> A(r~nP,s!1).S(t!1) d2_on, d2_off
# Bind(0.0.1,0.1.0)
# Reverse
# Unbind(0.0.1,0.1.0)
    3 A(r~P,s) + S(t) <-> A(r~P,s!1).S(t!1) d3_on, d3_off
# Bind(0.0.1,0.1.0)
# Reverse
# Unbind(0.0.1,0.1.0)
end reaction rules
begin observables
    1 Molecules nA A(r~nP)
    2 Molecules nAP A(r~P)
    3 Molecules nS S(t,t,t,t)
    4 Molecules nSb S(t!+,t,t,t)
    5 Molecules nSbb S(t!+,t!+,t,t)
    6 Molecules nSbbb S(t!+,t!+,t!+,t)
    7 Molecules nSbbbb S(t!+,t!+,t!+,t!+)
end observables
begin reactions
    1 2,2 2,3 d1_on #1
    2 1,2 4 4*d2_on #2
    3 2,4 2,5 d1_on #1
    4 2,3 3,3 d1_on #1
    5 3,4 3,5 d1_on #1
    6 2,4 3,4 d1_on #1
    7 4,4 4,5 d1_on #1
    8 3 2 d1_off #1
    9 2,4 6 3*d2_on #2
   10 4 1,2 d2_off #2(reverse)
   11 1,3 5 4*d3_on #3
   12 3,4 7 3*d3_on #3
   13 2,6 2,7 2*d1_on #1
   14 2,7 2,8 d1_on #1
   15 3,6 3,7 2*d1_on #1
   16 3,7 3,8 d1_on #1
   17 4,6 4,7 2*d1_on #1
   18 4,7 4,8 d1_on #1
   19 2,5 3,5 d1_on #1
   20 4,5 5,5 d1_on #1
   21 5,6 5,7 2*d1_on #1
   22 5,7 5,8 d1_on #1
   23 2,6 3,6 2*d1_on #1
   24 4,6 5,6 2*d1_on #1
   25 6,6 6,7 4*d1_on #1
   26 6,7 6,8 2*d1_on #1
   27 2,7 3,7 2*d1_on #1
   28 4,7 5,7 2*d1_on #1
   29 6,7 7,7 4*d1_on #1
   30 7,7 7,8 2*d1_on #1
   31 5 4 d1_off #1
   32 7 6 d1_off #1
   33 2,5 7 3*d2_on #2
   34 2,6 9 2*d2_on #2
   35 2,7 10 2*d2_on #2
   36 6 2,4 2*d2_off #2(reverse)
   37 7 2,5 d2_off #2(reverse)
   38 3,5 8 3*d3_on #3
   39 3,6 10 2*d3_on #3
   40 3,7 11 2*d3_on #3
   41 5 1,3 d3_off #3(reverse)
   42 7 3,4 d3_off #3(reverse)
   43 2,9 2,10 3*d1_on #1
   44 3,9 3,10 3*d1_on #1
   45 4,9 4,10 3*d1_on #1
   46 5,9 5,10 3*d1_on #1
   47 6,9 6,10 6*d1_on #1
   48 7,9 7,10 6*d1_on #1
   49 2,9 3,9 3*d1_on #1
   50 4,9 5,9 3*d1_on #1
   51 6,9 7,9 6*d1_on #1
   52 7,9 8,9 3*d1_on #1
   53 9,9 9,10 9*d1_on #1
   54 2,9 12 d2_on #2
   55 9 2,6 3*d2_off #2(reverse)
   56 3,9 13 d3_on #3
   57 2,12 2,13 4*d1_on #1
   58 3,12 3,13 4*d1_on #1
   59 4,12 4,13 4*d1_on #1
   60 5,12 5,13 4*d1_on #1
   61 6,12 6,13 8*d1_on #1
   62 7,12 7,13 8*d1_on #1
   63 9,12 9,13 12*d1_on #1
   64 2,12 3,12 4*d1_on #1
   65 4,12 5,12 4*d1_on #1
   66 6,12 7,12 8*d1_on #1
   67 7,12 8,12 4*d1_on #1
   68 9,12 10,12 12*d1_on #1
   69 12,12 12,13 16*d1_on #1
   70 12 2,9 4*d2_off #2(reverse)
   71 2,13 2,14 3*d1_on #1
   72 3,13 3,14 3*d1_on #1
   73 4,13 4,14 3*d1_on #1
   74 5,13 5,14 3*d1_on #1
   75 6,13 6,14 6*d1_on #1
   76 7,13 7,14 6*d1_on #1
   77 9,13 9,14 9*d1_on #1
   78 12,13 12,14 12*d1_on #1
   79 2,13 3,13 4*d1_on #1
   80 4,13 5,13 4*d1_on #1
   81 6,13 7,13 8*d1_on #1
   82 7,13 8,13 4*d1_on #1
   83 9,13 10,13 12*d1_on #1
   84 12,13 13,13 16*d1_on #1
   85 13,13 13,14 12*d1_on #1
   86 13 12 d1_off #1
   87 13 2,10 3*d2_off #2(reverse)
   88 13 3,9 d3_off #3(reverse)
   89 2,14 2,15 2*d1_on #1
   90 3,14 3,15 2*d1_on #1
   91 4,14 4,15 2*d1_on #1
   92 5,14 5,15 2*d1_on #1
   93 6,14 6,15 4*d1_on #1
   94 7,14 7,15 4*d1_on #1
   95 9,14 9,15 6*d1_on #1
   96 12,14 12,15 8*d1_on #1
   97 13,14 13,15 8*d1_on #1
   98 2,14 3,14 4*d1_on #1
   99 4,14 5,14 4*d1_on #1
  100 6,14 7,14 8*d1_on #1
  101 7,14 8,14 4*d1_on #1
  102 9,14 10,14 12*d1_on #1
  103 12,14 13,14 16*d1_on #1
  104 13,14 14,14 12*d1_on #1
  105 14,14 14,15 8*d1_on #1
  106 14 13 2*d1_off #1
  107 14 2,11 2*d2_off #2(reverse)
  108 14 3,10 2*d3_off #3(reverse)
  109 2,10 2,11 2*d1_on #1
  110 3,10 3,11 2*d1_on #1
  111 4,10 4,11 2*d1_on #1
  112 5,10 5,11 2*d1_on #1
  113 6,10 6,11 4*d1_on #1
  114 7,10 7,11 4*d1_on #1
  115 9,10 9,11 6*d1_on #1
  116 10,12 11,12 8*d1_on #1
  117 10,13 11,13 8*d1_on #1
  118 10,14 11,14 8*d1_on #1
  119 2,10 3,10 3*d1_on #1
  120 4,10 5,10 3*d1_on #1
  121 6,10 7,10 6*d1_on #1
  122 7,10 8,10 3*d1_on #1
  123 9,10 10,10 9*d1_on #1
  124 10,12 10,13 12*d1_on #1
  125 10,13 10,14 9*d1_on #1
  126 10,14 10,15 6*d1_on #1
  127 10,10 10,11 6*d1_on #1
  128 10 9 d1_off #1
  129 2,10 13 d2_on #2
  130 10 2,7 2*d2_off #2(reverse)
  131 3,10 14 d3_on #3
  132 10 3,6 d3_off #3(reverse)
end reactions
begin groups
    1 nA                   2,4,2*6,7,3*9,2*10,4*12,3*13,2*14
    2 nAP                  3,5,7,10,13,2*14
    3 nS                   24*1
    4 nSb                  6*4,6*5
    5 nSbb                 4*6,4*7
    6 nSbbb                6*9,6*10
    7 nSbbbb               24*12,24*13,24*14
end groups
