# Supplementary material for: Rule-based spatial modeling with diffusing, geometrically constrained molecules
Source: BMC Bioinformatics. 2010 Jun 7;11:307. doi: 10.1186/1471-2105-11-307 (PMC2911456; doi:10.1186/1471-2105-11-307)
Supplement: Additional file 3 — Contains the source files for the simulations presented in the Results Section. Makefiles to run the simulations are readily included. [file 1471-2105-11-307-S3.ZIP › 001.scaffold/001.onlyModification/spass_wo.in]

# let's have a two-mol collision:

dimension	3
boundary	p p p 
units		real
newton          on

atom_style	srsim spass_wo.bngl spass.geo spass.tgeo 23456


## read_data data.gerdl
lattice none
region		        Nukleus block 0 100.0 0 100.0 0 100.0 units box
create_box	        10 Nukleus

#                       name   fRepulsion fBond   fAngle
start_state_srsim       coeffs    5.0      5.0     0.0

start_state_srsim       atoms

# Stimulation:
#                              Brownian Temp Temp damping randomSeed
fix 		     2   all   langevin  300  300  200.0   34567
fix		     1   all   nve

#  SRSim Reactions:  id  group fixName | nEvery  randomSeed  preFactBindR preFactBreakR preFactExchangeR preFactModifyR_1 preFactModifyR_2 refractoryTime 
fix 		     3   all   srsim     1       45678          4.7           1e-3           1.0                1.0e-3           4.7           50

# da primal big deeest!

# neighbour lists:
# neigh_modify	exclude molecule ABC

# Dumps:
timestep	1.0
thermo		500

dump            2 all srsim 50 wo_scf.srsim.gdat

dump           1 all atom 10 spass.lammpstrj
dump_modify    1 scale yes
#dump_modify    1 every 50


# Stimulation
run 		100000
