# Supplementary material for: Rule-based spatial modeling with diffusing, geometrically constrained molecules
Source: BMC Bioinformatics. 2010 Jun 7;11:307. doi: 10.1186/1471-2105-11-307 (PMC2911456; doi:10.1186/1471-2105-11-307)
Supplement: Additional file 3 — Contains the source files for the simulations presented in the Results Section. Makefiles to run the simulations are readily included. [file 1471-2105-11-307-S3.ZIP › 001.scaffold/001.onlyModification/spass.all.gnuplot]

set terminal postscript
set output "spass.graph.ps"

set title "with / without scaffold protein"
plot "with_scaffold_155.srsim.gdat" using 1:2 with lines ti "w/ 155",\
       "wo_scaffold_155.srsim.gdat" using 1:2 with lines ti "wo/ 155",\
       "wo_scaffold_150.srsim.gdat" using 1:2 with lines ti "wo/ 150",\
       "with_scaffold_57.5.srsim.gdat" using 1:2 with lines ti "w/ 57.5",\
       "wo_scaffold_57.5.srsim.gdat" using 1:2 with lines ti "wo/ 57.5",\
       "wo_scaffold_50.srsim.gdat" using 1:2 with lines ti "wo/ 50"
set output
set terminal x11  
replot

     
pause mouse
