# Supplementary material for: Rule-based spatial modeling with diffusing, geometrically constrained molecules
Source: BMC Bioinformatics. 2010 Jun 7;11:307. doi: 10.1186/1471-2105-11-307 (PMC2911456; doi:10.1186/1471-2105-11-307)
Supplement: Additional file 3 — Contains the source files for the simulations presented in the Results Section. Makefiles to run the simulations are readily included. [file 1471-2105-11-307-S3.ZIP › 001.scaffold/001.onlyModification/spass_wo.bngl]

begin parameters
  SCF0    30
  A0      300
  B0      300
  AB0     0
  d1_on   0.0001
  d1_off  0.1
  d2_on   0.00
  d2_off  0.001
  d3_on   0.00001
  d3_off  0.9
end parameters
#  d2_on   0.05
#  d2_on   0.0
#  d_on    0.005   Max

begin species
  S(t,t,t,t)        SCF0         # Scaffold Prot
  A(s,r~nP)           A0
end species


begin reaction rules
  1 A(r)      + A(r~nP)     ->     A(r) + A(r~P)         d1_on
  1             A(r~P)      ->     A(r~nP)               d1_off
  2 A(r~nP,s) + S(t)       <->     A(r~nP,s!1).S(t!1)    d2_on, d2_off
  3 A(r~P,s)  + S(t)       <->     A(r~P,s!1).S(t!1)     d3_on, d3_off
end reaction rules


begin observables
  Molecules    nA     A(r~nP)
  Molecules    nAP    A(r~P)
  Molecules    nS     S(t,t,t,t)
  Molecules    nSb    S(t!+,t,t,t)
  Molecules    nSbb   S(t!+,t!+,t,t)
  Molecules    nSbbb  S(t!+,t!+,t!+,t)
  Molecules    nSbbbb S(t!+,t!+,t!+,t!+)
end observables


generate_network({overwrite=>1,max_iter=>3});

simulate_ssa({t_end=>100,n_steps=>500});
# simulate_ode({t_end=>100,n_steps=>500,atol=>1e-8,rtol=>1e-8});
