# Supplementary material for: Rule-based spatial modeling with diffusing, geometrically constrained molecules
Source: BMC Bioinformatics. 2010 Jun 7;11:307. doi: 10.1186/1471-2105-11-307 (PMC2911456; doi:10.1186/1471-2105-11-307)
Supplement: Additional file 3 — Contains the source files for the simulations presented in the Results Section. Makefiles to run the simulations are readily included. [file 1471-2105-11-307-S3.ZIP › 001.scaffold/001.onlyModification/spass.gnuplot]

set terminal postscript 25 color solid
set output "spass.graph.ps"

set xlabel "time x 1000 ts"
set ylabel "phosphorylated A"
set title "no angular force"
set key right bottom

plot \
     "w_scf.srsim.gdat" using ($1/1000):3 with lines ti "SRSim w-Scf",\
     "wo_scf.srsim.gdat" using ($1/1000):3 with lines ti "SRSim wo-Scf",\
     "w_scf.gdat" using ($1*1):3 with lines ti "BNG w-Scf",\
     "wo_scf.gdat" using ($1*1):3 with lines ti "BNG wo-Scf"
set output
set terminal x11  
replot

     
pause mouse
