# Supplementary material for: Rule-based spatial modeling with diffusing, geometrically constrained molecules
Source: BMC Bioinformatics. 2010 Jun 7;11:307. doi: 10.1186/1471-2105-11-307 (PMC2911456; doi:10.1186/1471-2105-11-307)
Supplement: Additional file 3 — Contains the source files for the simulations presented in the Results Section. Makefiles to run the simulations are readily included. [file 1471-2105-11-307-S3.ZIP › 001.scaffold/001.onlyModification/w_scf.srsim.gdat]

#time                   nA                  nAP                   nS                  nSb                 nSbb                nSbbb               nSbbbb
    0                  300                    0                   30                    0                    0                    0                    0
   50                  297                    3                   14                   12                    4                    0                    0
  100                  296                    4                    8                   13                    7                    2                    0
  150                  295                    5                    6                   13                    8                    1                    2
  200                  295                    5                    4                   15                    8                    1                    2
  250                  294                    6                    4                   14                    8                    1                    3
  300                  294                    6                    3                   15                    7                    3                    2
  350                  292                    8                    2                   16                    6                    4                    2
  400                  291                    9                    1                   15                    6                    6                    2
  450                  291                    9                    1                   15                    6                    6                    2
  500                  290                   10                    1                   15                    5                    7                    2
  550                  290                   10                    1                   14                    5                    7                    3
  600                  289                   11                    1                   14                    5                    7                    3
  650                  289                   11                    1                   14                    5                    8                    2
  700                  289                   11                    1                   13                    6                    8                    2
  750                  287                   13                    1                   12                    6                    9                    2
  800                  287                   13                    1                   11                    7                    9                    2
  850                  287                   13                    1                   11                    6                   10                    2
  900                  287                   13                    1                   11                    6                   10                    2
  950                  287                   13                    1                   11                    6                    9                    3
 1000                  286                   14                    1                   11                    4                   11                    3
 1050                  284                   16                    1                   11                    4                   11                    3
 1100                  282                   18                    1                   11                    4                   10                    4
 1150                  282                   18                    1                   10                    4                   11                    4
 1200                  280                   20                    1                   10                    4                   10                    5
 1250                  280                   20                    1                   10                    4                    8                    7
 1300                  279                   21                    1                    9                    5                    8                    7
 1350                  279                   21                    1                    7                    7                    8                    7
 1400                  279                   21                    1                    6                    7                    8                    8
 1450                  278                   22                    1                    6                    6                    9                    8
 1500                  278                   22                    1                    5                    7                    9                    8
 1550                  277                   23                    1                    5                    6                   10                    8
 1600                  277                   23                    1                    4                    7                   10                    8
 1650                  278                   22                    1                    4                    7                   10                    8
 1700                  280                   20                    1                    4                    6                   11                    8
 1750                  278                   22                    1                    4                    5                   12                    8
 1800                  278                   22                    1                    4                    4                   13                    8
 1850                  278                   22                    1                    4                    4                   13                    8
 1900                  277                   23                    1                    4                    4                   13                    8
 1950                  275                   25                    1                    3                    5                   10                   11
 2000                  275                   25                    1                    2                    6                   10                   11
 2050                  275                   25                    1                    2                    5                   10                   12
 2100                  275                   25                    1                    2                    5                    9                   13
 2150                  274                   26                    1                    2                    5                    8                   14
 2200                  273                   27                    1                    2                    5                    8                   14
 2250                  271                   29                    1                    1                    5                    9                   14
 2300                  270                   30                    1                    1                    5                    9                   14
 2350                  271                   29                    1                    1                    5                    9                   14
 2400                  269                   31                    1                    1                    6                    8                   14
 2450                  270                   30                    1                    1                    6                    8                   14
 2500                  270                   30                    1                    1                    5                    9                   14
 2550                  269                   31                    1                    1                    4                   10                   14
 2600                  266                   34                    1                    1                    4                   11                   13
 2650                  266                   34                    1                    1                    4                   11                   13
 2700                  266                   34                    1                    1                    3                   13                   12
 2750                  265                   35                    1                    1                    3                   11                   14
 2800                  265                   35                    1                    1                    3                   11                   14
 2850                  264                   36                    1                    1                    3                   12                   13
 2900                  263                   37                    1                    1                    3                   12                   13
 2950                  263                   37                    1                    1                    3                   12                   13
 3000                  263                   37                    1                    1                    2                   12                   14
 3050                  263                   37                    1                    1                    2                   12                   14
 3100                  263                   37                    1                    1                    2                   12                   14
 3150                  263                   37                    1                    1                    2                   11                   15
 3200                  262                   38                    1                    1                    2                   10                   16
 3250                  262                   38                    0                    2                    2                    9                   17
 3300                  261                   39                    0                    2                    2                   10                   16
 3350                  260                   40                    0                    2                    2                   10                   16
 3400                  260                   40                    0                    2                    2                   10                   16
 3450                  259                   41                    0                    2                    2                    9                   17
 3500                  259                   41                    0                    2                    2                    9                   17
 3550                  259                   41                    0                    2                    2                    8                   18
 3600                  260                   40                    0                    1                    3                    8                   18
 3650                  258                   42                    0                    1                    3                    8                   18
 3700                  257                   43                    0                    1                    3                    8                   18
 3750                  257                   43                    0                    1                    3                    8                   18
 3800                  257                   43                    0                    1                    3                    8                   18
 3850                  257                   43                    0                    0                    4                    7                   19
 3900                  258                   42                    0                    0                    4                    7                   19
 3950                  258                   42                    0                    0                    4                    8                   18
 4000                  256                   44                    0                    0                    4                    6                   20
 4050                  255                   45                    0                    0                    4                    6                   20
 4100                  256                   44                    0                    0                    4                    6                   20
 4150                  257                   43                    0                    0                    4                    6                   20
 4200                  256                   44                    0                    0                    4                    6                   20
 4250                  256                   44                    0                    0                    4                    6                   20
 4300                  256                   44                    0                    0                    4                    5                   21
 4350                  255                   45                    0                    0                    3                    7                   20
 4400                  255                   45                    0                    0                    3                    7                   20
 4450                  255                   45                    0                    0                    3                    7                   20
 4500                  255                   45                    0                    0                    3                    7                   20
 4550                  255                   45                    0                    0                    3                    6                   21
 4600                  254                   46                    0                    0                    3                    7                   20
 4650                  254                   46                    0                    0                    3                    6                   21
 4700                  254                   46                    0                    0                    2                    6                   22
 4750                  254                   46                    0                    0                    1                    7                   22
 4800                  254                   46                    0                    0                    1                    7                   22
 4850                  254                   46                    0                    0                    1                    7                   22
 4900                  254                   46                    0                    0                    1                    7                   22
 4950                  254                   46                    0                    0                    1                    6                   23
 5000                  253                   47                    0                    0                    1                    6                   23
 5050                  251                   49                    0                    0                    1                    6                   23
 5100                  252                   48                    0                    0                    1                    6                   23
 5150                  251                   49                    0                    0                    1                    6                   23
 5200                  249                   51                    0                    0                    1                    6                   23
 5250                  250                   50                    0                    0                    1                    6                   23
 5300                  248                   52                    0                    0                    1                    7                   22
 5350                  248                   52                    0                    0                    1                    7                   22
 5400                  248                   52                    0                    0                    1                    7                   22
 5450                  248                   52                    0                    0                    1                    7                   22
 5500                  250                   50                    0                    0                    1                    7                   22
 5550                  250                   50                    0                    0                    1                    7                   22
 5600                  250                   50                    0                    0                    1                    8                   21
 5650                  248                   52                    0                    0                    1                    8                   21
 5700                  248                   52                    0                    0                    1                    7                   22
 5750                  248                   52                    0                    0                    1                    7                   22
 5800                  248                   52                    0                    0                    1                    8                   21
 5850                  248                   52                    0                    0                    1                    8                   21
 5900                  248                   52                    0                    0                    1                    7                   22
 5950                  248                   52                    0                    0                    1                    7                   22
 6000                  248                   52                    0                    0                    1                    7                   22
 6050                  248                   52                    0                    0                    1                    6                   23
 6100                  248                   52                    0                    0                    1                    6                   23
 6150                  248                   52                    0                    0                    1                    6                   23
 6200                  244                   56                    0                    0                    1                    5                   24
 6250                  244                   56                    0                    0                    1                    4                   25
 6300                  244                   56                    0                    0                    1                    4                   25
 6350                  244                   56                    0                    0                    1                    4                   25
 6400                  241                   59                    0                    0                    1                    4                   25
 6450                  241                   59                    0                    0                    1                    4                   25
 6500                  242                   58                    0                    0                    1                    4                   25
 6550                  243                   57                    0                    0                    1                    4                   25
 6600                  242                   58                    0                    0                    1                    5                   24
 6650                  241                   59                    0                    0                    1                    4                   25
 6700                  240                   60                    0                    0                    1                    4                   25
 6750                  238                   62                    0                    0                    1                    4                   25
 6800                  237                   63                    0                    0                    1                    4                   25
 6850                  235                   65                    0                    0                    1                    5                   24
 6900                  234                   66                    0                    0                    1                    6                   23
 6950                  235                   65                    0                    0                    1                    6                   23
 7000                  235                   65                    0                    0                    1                    6                   23
 7050                  234                   66                    0                    0                    1                    5                   24
 7100                  233                   67                    0                    0                    1                    3                   26
 7150                  233                   67                    0                    0                    1                    4                   25
 7200                  233                   67                    0                    0                    1                    3                   26
 7250                  233                   67                    0                    0                    3                    1                   26
 7300                  233                   67                    0                    0                    3                    1                   26
 7350                  231                   69                    0                    0                    3                    2                   25
 7400                  230                   70                    0                    0                    4                    2                   24
 7450                  230                   70                    0                    0                    4                    3                   23
 7500                  230                   70                    0                    0                    4                    2                   24
 7550                  230                   70                    0                    0                    3                    3                   24
 7600                  229                   71                    0                    0                    3                    7                   20
 7650                  228                   72                    0                    0                    3                    7                   20
 7700                  229                   71                    0                    0                    3                    7                   20
 7750                  229                   71                    0                    0                    3                    7                   20
 7800                  227                   73                    0                    0                    3                    6                   21
 7850                  227                   73                    0                    0                    3                    5                   22
 7900                  228                   72                    0                    0                    3                    5                   22
 7950                  228                   72                    0                    0                    3                    5                   22
 8000                  228                   72                    0                    0                    3                    5                   22
 8050                  229                   71                    0                    0                    3                    7                   20
 8100                  229                   71                    0                    0                    3                    8                   19
 8150                  228                   72                    0                    0                    3                    7                   20
 8200                  228                   72                    0                    0                    3                    6                   21
 8250                  228                   72                    0                    0                    3                    6                   21
 8300                  227                   73                    0                    0                    3                    6                   21
 8350                  225                   75                    0                    0                    3                    6                   21
 8400                  225                   75                    0                    0                    3                    7                   20
 8450                  225                   75                    0                    0                    3                    7                   20
 8500                  225                   75                    0                    0                    3                    7                   20
 8550                  225                   75                    0                    0                    3                    7                   20
 8600                  227                   73                    0                    0                    3                    7                   20
 8650                  228                   72                    0                    0                    3                    9                   18
 8700                  229                   71                    0                    0                    3                    9                   18
 8750                  229                   71                    0                    0                    3                    8                   19
 8800                  229                   71                    0                    0                    3                    8                   19
 8850                  230                   70                    0                    0                    3                    8                   19
 8900                  231                   69                    0                    0                    3                    8                   19
 8950                  230                   70                    0                    0                    3                    8                   19
 9000                  229                   71                    0                    0                    3                    8                   19
 9050                  229                   71                    0                    0                    3                    8                   19
 9100                  230                   70                    0                    0                    2                    9                   19
 9150                  231                   69                    0                    0                    2                   10                   18
 9200                  231                   69                    0                    0                    2                   10                   18
 9250                  232                   68                    0                    0                    3                    8                   19
 9300                  232                   68                    0                    0                    3                    8                   19
 9350                  232                   68                    0                    0                    3                    9                   18
 9400                  231                   69                    0                    0                    3                    8                   19
 9450                  231                   69                    0                    0                    3                    8                   19
 9500                  230                   70                    0                    0                    3                    6                   21
 9550                  230                   70                    0                    0                    3                    6                   21
 9600                  230                   70                    0                    0                    3                    6                   21
 9650                  230                   70                    0                    0                    3                    6                   21
 9700                  231                   69                    0                    0                    3                    6                   21
 9750                  231                   69                    0                    0                    3                    6                   21
 9800                  230                   70                    0                    0                    3                    6                   21
 9850                  230                   70                    0                    0                    2                    7                   21
 9900                  230                   70                    0                    0                    1                    8                   21
 9950                  230                   70                    0                    0                    1                    8                   21
10000                  230                   70                    0                    0                    1                    8                   21
10050                  230                   70                    0                    0                    1                    8                   21
10100                  229                   71                    0                    0                    1                    8                   21
10150                  230                   70                    0                    0                    1                    7                   22
10200                  230                   70                    0                    0                    1                    8                   21
10250                  230                   70                    0                    0                    1                    8                   21
10300                  230                   70                    0                    0                    1                    7                   22
10350                  231                   69                    0                    0                    1                    6                   23
10400                  231                   69                    0                    0                    1                    6                   23
10450                  230                   70                    0                    0                    1                    5                   24
10500                  231                   69                    0                    0                    1                    5                   24
10550                  232                   68                    0                    0                    1                    5                   24
10600                  232                   68                    0                    0                    1                    5                   24
10650                  232                   68                    0                    0                    1                    6                   23
10700                  231                   69                    0                    0                    1                    5                   24
10750                  232                   68                    0                    0                    1                    6                   23
10800                  231                   69                    0                    0                    0                    7                   23
10850                  231                   69                    0                    0                    0                    7                   23
10900                  230                   70                    0                    0                    0                    7                   23
10950                  230                   70                    0                    0                    0                    6                   24
11000                  230                   70                    0                    0                    0                    6                   24
11050                  229                   71                    0                    0                    0                    6                   24
11100                  228                   72                    0                    0                    0                    7                   23
11150                  228                   72                    0                    0                    0                    8                   22
11200                  228                   72                    0                    0                    0                    7                   23
11250                  227                   73                    0                    0                    0                    7                   23
11300                  226                   74                    0                    0                    0                    7                   23
11350                  226                   74                    0                    0                    0                    8                   22
11400                  225                   75                    0                    0                    0                    7                   23
11450                  226                   74                    0                    0                    0                    6                   24
11500                  226                   74                    0                    0                    0                    6                   24
11550                  225                   75                    0                    0                    0                    6                   24
11600                  225                   75                    0                    0                    0                    7                   23
11650                  225                   75                    0                    0                    0                    6                   24
11700                  224                   76                    0                    0                    0                    5                   25
11750                  225                   75                    0                    0                    0                    5                   25
11800                  225                   75                    0                    0                    1                    4                   25
11850                  225                   75                    0                    0                    1                    4                   25
11900                  224                   76                    0                    0                    1                    5                   24
11950                  225                   75                    0                    0                    1                    6                   23
12000                  225                   75                    0                    0                    1                    6                   23
12050                  222                   78                    0                    0                    1                    4                   25
12100                  225                   75                    0                    0                    1                    4                   25
12150                  225                   75                    0                    0                    1                    4                   25
12200                  226                   74                    0                    0                    1                    5                   24
12250                  226                   74                    0                    0                    1                    5                   24
12300                  227                   73                    0                    0                    1                    7                   22
12350                  226                   74                    0                    0                    1                    8                   21
12400                  228                   72                    0                    0                    1                    8                   21
12450                  227                   73                    0                    0                    1                    7                   22
12500                  227                   73                    0                    0                    1                    8                   21
12550                  227                   73                    0                    0                    1                    7                   22
12600                  228                   72                    0                    0                    1                    8                   21
12650                  226                   74                    0                    0                    1                    8                   21
12700                  225                   75                    0                    0                    1                    9                   20
12750                  225                   75                    0                    0                    1                    9                   20
12800                  225                   75                    0                    0                    1                    7                   22
12850                  225                   75                    0                    0                    1                    7                   22
12900                  227                   73                    0                    0                    1                    6                   23
12950                  226                   74                    0                    0                    1                    5                   24
13000                  227                   73                    0                    0                    1                    5                   24
13050                  228                   72                    0                    0                    1                    5                   24
13100                  228                   72                    0                    0                    1                    5                   24
13150                  228                   72                    0                    0                    1                    5                   24
13200                  230                   70                    0                    0                    1                    6                   23
13250                  230                   70                    0                    0                    1                    6                   23
13300                  230                   70                    0                    0                    1                    6                   23
13350                  230                   70                    0                    0                    1                    5                   24
13400                  231                   69                    0                    0                    1                    5                   24
13450                  231                   69                    0                    0                    1                    6                   23
13500                  232                   68                    0                    0                    1                    6                   23
13550                  232                   68                    0                    0                    1                    7                   22
13600                  232                   68                    0                    0                    1                    7                   22
13650                  233                   67                    0                    0                    2                    6                   22
13700                  233                   67                    0                    0                    1                    7                   22
13750                  233                   67                    0                    0                    1                    7                   22
13800                  232                   68                    0                    0                    1                    7                   22
13850                  229                   71                    0                    0                    1                    6                   23
13900                  229                   71                    0                    0                    1                    6                   23
13950                  228                   72                    0                    0                    1                    6                   23
14000                  225                   75                    0                    0                    1                    7                   22
14050                  224                   76                    0                    0                    2                    6                   22
14100                  223                   77                    0                    0                    2                    6                   22
14150                  223                   77                    0                    0                    2                    6                   22
14200                  223                   77                    0                    0                    2                    6                   22
14250                  223                   77                    0                    0                    2                    6                   22
14300                  222                   78                    0                    0                    2                    6                   22
14350                  221                   79                    0                    0                    2                    5                   23
14400                  220                   80                    0                    0                    2                    5                   23
14450                  220                   80                    0                    0                    2                    5                   23
14500                  221                   79                    0                    0                    2                    6                   22
14550                  221                   79                    0                    0                    2                    6                   22
14600                  221                   79                    0                    0                    2                    5                   23
14650                  220                   80                    0                    0                    2                    4                   24
14700                  220                   80                    0                    0                    2                    4                   24
14750                  221                   79                    0                    0                    2                    3                   25
14800                  220                   80                    0                    0                    1                    4                   25
14850                  220                   80                    0                    0                    1                    4                   25
14900                  221                   79                    0                    0                    1                    4                   25
14950                  220                   80                    0                    0                    1                    4                   25
15000                  220                   80                    0                    0                    1                    4                   25
15050                  221                   79                    0                    0                    1                    5                   24
15100                  221                   79                    0                    0                    1                    5                   24
15150                  222                   78                    0                    0                    1                    5                   24
15200                  223                   77                    0                    0                    1                    6                   23
15250                  224                   76                    0                    0                    1                    6                   23
15300                  224                   76                    0                    0                    1                    8                   21
15350                  224                   76                    0                    0                    1                    6                   23
15400                  225                   75                    0                    0                    1                    6                   23
15450                  226                   74                    0                    0                    1                    6                   23
15500                  226                   74                    0                    0                    1                    6                   23
15550                  226                   74                    0                    0                    1                    6                   23
15600                  226                   74                    0                    0                    1                    6                   23
15650                  226                   74                    0                    0                    1                    6                   23
15700                  224                   76                    0                    0                    1                    6                   23
15750                  224                   76                    0                    0                    2                    6                   22
15800                  224                   76                    0                    0                    2                    5                   23
15850                  225                   75                    0                    0                    2                    6                   22
15900                  225                   75                    0                    0                    2                    6                   22
15950                  224                   76                    0                    0                    2                    7                   21
16000                  225                   75                    0                    0                    2                    6                   22
16050                  224                   76                    0                    0                    1                    7                   22
16100                  223                   77                    0                    0                    1                    7                   22
16150                  222                   78                    0                    0                    1                    7                   22
16200                  222                   78                    0                    0                    1                    6                   23
16250                  222                   78                    0                    0                    1                    6                   23
16300                  223                   77                    0                    0                    1                    6                   23
16350                  222                   78                    0                    0                    1                    7                   22
16400                  222                   78                    0                    0                    1                    7                   22
16450                  222                   78                    0                    0                    1                    7                   22
16500                  222                   78                    0                    0                    1                    6                   23
16550                  221                   79                    0                    0                    1                    5                   24
16600                  222                   78                    0                    0                    1                    6                   23
16650                  221                   79                    0                    0                    1                    6                   23
16700                  220                   80                    0                    0                    0                    8                   22
16750                  219                   81                    0                    0                    0                    8                   22
16800                  220                   80                    0                    0                    0                    8                   22
16850                  221                   79                    0                    0                    0                    8                   22
16900                  221                   79                    0                    0                    0                    6                   24
16950                  219                   81                    0                    0                    0                    6                   24
17000                  218                   82                    0                    0                    0                    5                   25
17050                  218                   82                    0                    0                    0                    6                   24
17100                  218                   82                    0                    0                    0                    6                   24
17150                  218                   82                    0                    0                    0                    6                   24
17200                  218                   82                    0                    0                    0                    5                   25
17250                  218                   82                    0                    0                    0                    5                   25
17300                  218                   82                    0                    0                    0                    6                   24
17350                  218                   82                    0                    0                    0                    6                   24
17400                  218                   82                    0                    0                    0                    6                   24
17450                  218                   82                    0                    0                    0                    5                   25
17500                  218                   82                    0                    0                    0                    5                   25
17550                  218                   82                    0                    0                    0                    5                   25
17600                  218                   82                    0                    0                    1                    4                   25
17650                  217                   83                    0                    0                    1                    4                   25
17700                  217                   83                    0                    0                    1                    4                   25
17750                  217                   83                    0                    0                    1                    4                   25
17800                  217                   83                    0                    0                    1                    4                   25
17850                  217                   83                    0                    0                    1                    4                   25
17900                  219                   81                    0                    0                    1                    5                   24
17950                  220                   80                    0                    0                    1                    6                   23
18000                  219                   81                    0                    0                    1                    6                   23
18050                  220                   80                    0                    0                    1                    5                   24
18100                  220                   80                    0                    0                    1                    5                   24
18150                  221                   79                    0                    0                    0                    5                   25
18200                  221                   79                    0                    0                    0                    5                   25
18250                  221                   79                    0                    0                    0                    6                   24
18300                  221                   79                    0                    0                    0                    6                   24
18350                  222                   78                    0                    0                    0                    6                   24
18400                  222                   78                    0                    0                    0                    7                   23
18450                  222                   78                    0                    0                    0                    7                   23
18500                  222                   78                    0                    0                    0                    7                   23
18550                  221                   79                    0                    0                    0                    7                   23
18600                  221                   79                    0                    0                    0                    7                   23
18650                  221                   79                    0                    0                    0                    7                   23
18700                  222                   78                    0                    0                    0                    9                   21
18750                  222                   78                    0                    0                    0                    9                   21
18800                  221                   79                    0                    0                    0                    8                   22
18850                  221                   79                    0                    0                    0                    8                   22
18900                  221                   79                    0                    0                    0                    7                   23
18950                  220                   80                    0                    0                    0                    7                   23
19000                  222                   78                    0                    0                    0                    6                   24
19050                  223                   77                    0                    0                    0                    5                   25
19100                  223                   77                    0                    0                    0                    5                   25
19150                  223                   77                    0                    0                    0                    4                   26
19200                  222                   78                    0                    0                    0                    4                   26
19250                  222                   78                    0                    0                    0                    3                   27
19300                  222                   78                    0                    0                    0                    3                   27
19350                  222                   78                    0                    0                    0                    3                   27
19400                  220                   80                    0                    0                    0                    3                   27
19450                  220                   80                    0                    0                    0                    4                   26
19500                  219                   81                    0                    0                    0                    4                   26
19550                  219                   81                    0                    0                    0                    4                   26
19600                  221                   79                    0                    0                    0                    4                   26
19650                  221                   79                    0                    0                    0                    5                   25
19700                  222                   78                    0                    0                    0                    5                   25
19750                  222                   78                    0                    0                    0                    6                   24
19800                  220                   80                    0                    0                    0                    7                   23
19850                  221                   79                    0                    0                    0                    7                   23
19900                  221                   79                    0                    0                    0                    6                   24
19950                  221                   79                    0                    0                    0                    6                   24
20000                  220                   80                    0                    0                    0                    7                   23
20050                  219                   81                    0                    0                    0                    7                   23
20100                  219                   81                    0                    0                    0                    8                   22
20150                  220                   80                    0                    0                    0                    5                   25
20200                  219                   81                    0                    0                    0                    5                   25
20250                  219                   81                    0                    0                    0                    5                   25
20300                  218                   82                    0                    0                    0                    6                   24
20350                  218                   82                    0                    0                    0                    6                   24
20400                  219                   81                    0                    0                    0                    6                   24
20450                  219                   81                    0                    0                    0                    6                   24
20500                  219                   81                    0                    0                    0                    6                   24
20550                  218                   82                    0                    0                    0                    6                   24
20600                  218                   82                    0                    0                    0                    6                   24
20650                  219                   81                    0                    0                    0                    6                   24
20700                  219                   81                    0                    0                    0                    6                   24
20750                  219                   81                    0                    0                    0                    6                   24
20800                  219                   81                    0                    0                    0                    6                   24
20850                  220                   80                    0                    0                    0                    6                   24
20900                  220                   80                    0                    0                    0                    6                   24
20950                  220                   80                    0                    0                    0                    6                   24
21000                  219                   81                    0                    0                    0                    6                   24
21050                  218                   82                    0                    0                    0                    5                   25
21100                  218                   82                    0                    0                    1                    3                   26
21150                  218                   82                    0                    0                    1                    2                   27
21200                  218                   82                    0                    0                    1                    3                   26
21250                  218                   82                    0                    0                    1                    3                   26
21300                  219                   81                    0                    0                    1                    3                   26
21350                  219                   81                    0                    0                    1                    3                   26
21400                  219                   81                    0                    1                    0                    4                   25
21450                  218                   82                    0                    1                    0                    4                   25
21500                  217                   83                    0                    1                    0                    4                   25
21550                  217                   83                    0                    1                    0                    4                   25
21600                  217                   83                    0                    1                    0                    5                   24
21650                  217                   83                    0                    1                    0                    5                   24
21700                  216                   84                    0                    1                    0                    5                   24
21750                  216                   84                    0                    1                    0                    4                   25
21800                  214                   86                    0                    1                    0                    5                   24
21850                  216                   84                    0                    1                    0                    5                   24
21900                  215                   85                    0                    1                    0                    4                   25
21950                  215                   85                    0                    1                    0                    4                   25
22000                  213                   87                    0                    1                    0                    5                   24
22050                  214                   86                    0                    1                    0                    5                   24
22100                  212                   88                    0                    1                    0                    5                   24
22150                  212                   88                    0                    1                    0                    5                   24
22200                  212                   88                    0                    1                    0                    5                   24
22250                  211                   89                    0                    1                    0                    5                   24
22300                  211                   89                    0                    1                    0                    5                   24
22350                  211                   89                    0                    1                    0                    4                   25
22400                  211                   89                    0                    1                    0                    5                   24
22450                  212                   88                    0                    1                    0                    5                   24
22500                  213                   87                    0                    0                    1                    5                   24
22550                  214                   86                    0                    0                    1                    5                   24
22600                  214                   86                    0                    0                    1                    5                   24
22650                  213                   87                    0                    0                    1                    5                   24
22700                  213                   87                    0                    0                    1                    5                   24
22750                  213                   87                    0                    0                    1                    5                   24
22800                  211                   89                    0                    0                    1                    5                   24
22850                  212                   88                    0                    0                    1                    7                   22
22900                  214                   86                    0                    0                    1                    7                   22
22950                  214                   86                    0                    0                    1                    6                   23
23000                  213                   87                    0                    0                    1                    7                   22
23050                  215                   85                    0                    0                    1                    7                   22
23100                  215                   85                    0                    0                    1                    7                   22
23150                  216                   84                    0                    0                    1                    6                   23
23200                  216                   84                    0                    0                    1                    6                   23
23250                  215                   85                    0                    0                    1                    6                   23
23300                  215                   85                    0                    0                    1                    6                   23
23350                  214                   86                    0                    0                    1                    6                   23
23400                  214                   86                    0                    0                    1                    7                   22
23450                  213                   87                    0                    0                    1                    7                   22
23500                  213                   87                    0                    0                    1                    6                   23
23550                  214                   86                    0                    0                    1                    7                   22
23600                  214                   86                    0                    0                    1                    7                   22
23650                  214                   86                    0                    0                    1                    7                   22
23700                  213                   87                    0                    0                    1                    6                   23
23750                  214                   86                    0                    0                    1                    6                   23
23800                  213                   87                    0                    0                    1                    6                   23
23850                  211                   89                    0                    0                    1                    6                   23
23900                  211                   89                    0                    0                    1                    5                   24
23950                  210                   90                    0                    0                    1                    5                   24
24000                  210                   90                    0                    0                    1                    5                   24
24050                  209                   91                    0                    0                    0                    5                   25
24100                  208                   92                    0                    0                    0                    5                   25
24150                  208                   92                    0                    0                    0                    5                   25
24200                  207                   93                    0                    0                    0                    4                   26
24250                  208                   92                    0                    0                    0                    2                   28
24300                  209                   91                    0                    0                    0                    2                   28
24350                  210                   90                    0                    0                    0                    2                   28
24400                  210                   90                    0                    0                    0                    3                   27
24450                  210                   90                    0                    0                    0                    2                   28
24500                  209                   91                    0                    0                    0                    2                   28
24550                  209                   91                    0                    0                    0                    2                   28
24600                  208                   92                    0                    0                    0                    2                   28
24650                  211                   89                    0                    0                    0                    3                   27
24700                  210                   90                    0                    0                    0                    3                   27
24750                  211                   89                    0                    0                    0                    3                   27
24800                  210                   90                    0                    0                    0                    4                   26
24850                  210                   90                    0                    0                    0                    3                   27
24900                  209                   91                    0                    0                    0                    3                   27
24950                  209                   91                    0                    0                    0                    3                   27
25000                  208                   92                    0                    0                    0                    4                   26
25050                  207                   93                    0                    0                    0                    5                   25
25100                  208                   92                    0                    0                    0                    5                   25
25150                  212                   88                    0                    0                    0                    6                   24
25200                  213                   87                    0                    0                    0                    5                   25
25250                  213                   87                    0                    0                    1                    4                   25
25300                  213                   87                    0                    0                    1                    4                   25
25350                  212                   88                    0                    0                    0                    5                   25
25400                  213                   87                    0                    0                    0                    6                   24
25450                  215                   85                    0                    0                    1                    5                   24
25500                  217                   83                    0                    0                    1                    5                   24
25550                  217                   83                    0                    0                    1                    5                   24
25600                  218                   82                    0                    0                    1                    6                   23
25650                  218                   82                    0                    0                    1                    6                   23
25700                  217                   83                    0                    0                    1                    5                   24
25750                  218                   82                    0                    0                    1                    5                   24
25800                  218                   82                    0                    0                    1                    5                   24
25850                  218                   82                    0                    0                    1                    5                   24
25900                  217                   83                    0                    0                    1                    5                   24
25950                  216                   84                    0                    0                    1                    5                   24
26000                  216                   84                    0                    0                    1                    5                   24
26050                  216                   84                    0                    0                    1                    5                   24
26100                  216                   84                    0                    0                    1                    6                   23
26150                  216                   84                    0                    0                    0                    7                   23
26200                  216                   84                    0                    0                    0                    7                   23
26250                  217                   83                    0                    0                    0                    7                   23
26300                  216                   84                    0                    0                    0                    9                   21
26350                  216                   84                    0                    0                    0                    8                   22
26400                  217                   83                    0                    0                    0                    7                   23
26450                  218                   82                    0                    0                    0                    7                   23
26500                  218                   82                    0                    0                    0                    7                   23
26550                  218                   82                    0                    0                    0                    7                   23
26600                  218                   82                    0                    0                    0                    7                   23
26650                  218                   82                    0                    0                    0                    7                   23
26700                  218                   82                    0                    0                    0                    5                   25
26750                  217                   83                    0                    0                    0                    6                   24
26800                  217                   83                    0                    0                    0                    6                   24
26850                  217                   83                    0                    0                    0                    6                   24
26900                  216                   84                    0                    0                    0                    7                   23
26950                  216                   84                    0                    0                    0                    7                   23
27000                  217                   83                    0                    0                    0                    5                   25
27050                  215                   85                    0                    0                    0                    5                   25
27100                  217                   83                    0                    0                    0                    5                   25
27150                  217                   83                    0                    0                    0                    5                   25
27200                  215                   85                    0                    0                    0                    5                   25
27250                  214                   86                    0                    0                    0                    5                   25
27300                  214                   86                    0                    0                    0                    5                   25
27350                  214                   86                    0                    0                    0                    5                   25
27400                  213                   87                    0                    0                    0                    6                   24
27450                  214                   86                    0                    0                    0                    6                   24
27500                  214                   86                    0                    0                    0                    6                   24
27550                  213                   87                    0                    0                    0                    7                   23
27600                  212                   88                    0                    0                    0                    8                   22
27650                  212                   88                    0                    0                    0                    8                   22
27700                  212                   88                    0                    0                    0                    8                   22
27750                  211                   89                    0                    0                    0                    7                   23
27800                  210                   90                    0                    0                    0                    7                   23
27850                  211                   89                    0                    0                    0                    7                   23
27900                  211                   89                    0                    0                    0                    8                   22
27950                  211                   89                    0                    0                    0                    8                   22
28000                  210                   90                    0                    0                    0                    9                   21
28050                  210                   90                    0                    0                    0                    9                   21
28100                  210                   90                    0                    0                    0                    9                   21
28150                  209                   91                    0                    0                    0                    9                   21
28200                  210                   90                    0                    0                    0                    9                   21
28250                  211                   89                    0                    0                    0                   10                   20
28300                  211                   89                    0                    0                    0                   11                   19
28350                  211                   89                    0                    0                    0                   11                   19
28400                  210                   90                    0                    0                    0                   12                   18
28450                  213                   87                    0                    0                    0                   12                   18
28500                  212                   88                    0                    0                    0                   11                   19
28550                  212                   88                    0                    0                    0                   12                   18
28600                  212                   88                    0                    0                    0                   10                   20
28650                  213                   87                    0                    0                    0                   10                   20
28700                  213                   87                    0                    0                    0                   10                   20
28750                  212                   88                    0                    0                    0                   10                   20
28800                  212                   88                    0                    0                    0                   10                   20
28850                  211                   89                    0                    0                    0                   10                   20
28900                  212                   88                    0                    0                    0                   10                   20
28950                  211                   89                    0                    0                    0                   10                   20
29000                  212                   88                    0                    0                    0                    9                   21
29050                  213                   87                    0                    0                    0                    9                   21
29100                  212                   88                    0                    0                    0                   10                   20
29150                  212                   88                    0                    0                    0                   10                   20
29200                  212                   88                    0                    0                    0                   10                   20
29250                  212                   88                    0                    0                    0                    9                   21
29300                  211                   89                    0                    0                    0                   10                   20
29350                  211                   89                    0                    0                    1                    9                   20
29400                  210                   90                    0                    0                    1                    9                   20
29450                  209                   91                    0                    0                    1                    8                   21
29500                  209                   91                    0                    0                    1                    8                   21
29550                  208                   92                    0                    0                    1                    8                   21
29600                  207                   93                    0                    0                    1                    9                   20
29650                  208                   92                    0                    0                    1                   10                   19
29700                  207                   93                    0                    0                    1                   11                   18
29750                  208                   92                    0                    0                    1                   11                   18
29800                  208                   92                    0                    0                    1                    9                   20
29850                  209                   91                    0                    0                    1                    8                   21
29900                  209                   91                    0                    0                    1                    7                   22
29950                  209                   91                    0                    0                    1                    8                   21
30000                  208                   92                    0                    0                    1                    8                   21
30050                  206                   94                    0                    0                    1                    9                   20
30100                  206                   94                    0                    0                    1                    9                   20
30150                  206                   94                    0                    0                    1                    9                   20
30200                  205                   95                    0                    0                    1                    8                   21
30250                  206                   94                    0                    0                    1                    9                   20
30300                  205                   95                    0                    0                    1                    9                   20
30350                  205                   95                    0                    0                    1                    9                   20
30400                  206                   94                    0                    0                    1                    8                   21
30450                  206                   94                    0                    0                    1                    8                   21
30500                  206                   94                    0                    0                    1                    8                   21
30550                  206                   94                    0                    0                    1                    8                   21
30600                  206                   94                    0                    0                    1                    8                   21
30650                  207                   93                    0                    0                    1                    8                   21
30700                  207                   93                    0                    0                    1                    8                   21
30750                  207                   93                    0                    0                    1                    8                   21
30800                  207                   93                    0                    0                    1                    8                   21
30850                  208                   92                    0                    0                    1                    7                   22
30900                  209                   91                    0                    0                    1                    7                   22
30950                  209                   91                    0                    0                    1                    7                   22
31000                  210                   90                    0                    0                    1                    7                   22
31050                  211                   89                    0                    0                    1                    7                   22
31100                  210                   90                    0                    0                    1                    8                   21
31150                  210                   90                    0                    0                    1                    8                   21
31200                  209                   91                    0                    0                    1                    7                   22
31250                  207                   93                    0                    0                    1                    7                   22
31300                  204                   96                    0                    0                    2                    6                   22
31350                  202                   98                    0                    0                    2                    7                   21
31400                  202                   98                    0                    0                    2                    7                   21
31450                  203                   97                    0                    0                    2                    7                   21
31500                  203                   97                    0                    0                    2                    6                   22
31550                  203                   97                    0                    0                    3                    6                   21
31600                  203                   97                    0                    0                    3                    7                   20
31650                  204                   96                    0                    0                    3                    7                   20
31700                  202                   98                    0                    0                    3                    7                   20
31750                  203                   97                    0                    0                    3                    7                   20
31800                  202                   98                    0                    0                    3                    7                   20
31850                  202                   98                    0                    0                    3                    8                   19
31900                  198                  102                    0                    0                    3                    8                   19
31950                  199                  101                    0                    0                    3                    8                   19
32000                  200                  100                    0                    0                    3                    6                   21
32050                  200                  100                    0                    0                    3                    7                   20
32100                  201                   99                    0                    0                    3                    6                   21
32150                  202                   98                    0                    0                    3                    8                   19
32200                  201                   99                    0                    0                    3                    7                   20
32250                  200                  100                    0                    0                    3                    7                   20
32300                  200                  100                    0                    0                    3                    7                   20
32350                  199                  101                    0                    0                    3                    7                   20
32400                  200                  100                    0                    0                    3                    6                   21
32450                  199                  101                    0                    0                    3                    7                   20
32500                  199                  101                    0                    0                    3                    7                   20
32550                  199                  101                    0                    0                    3                    7                   20
32600                  201                   99                    0                    0                    3                    7                   20
32650                  201                   99                    0                    0                    3                    7                   20
32700                  202                   98                    0                    0                    3                    7                   20
32750                  203                   97                    0                    0                    2                    8                   20
32800                  204                   96                    0                    0                    1                    9                   20
32850                  203                   97                    0                    0                    1                    9                   20
32900                  203                   97                    0                    0                    1                   10                   19
32950                  203                   97                    0                    0                    1                    9                   20
33000                  203                   97                    0                    0                    1                    8                   21
33050                  203                   97                    0                    1                    0                    9                   20
33100                  202                   98                    0                    1                    1                    8                   20
33150                  202                   98                    0                    1                    1                    9                   19
33200                  202                   98                    0                    1                    1                    9                   19
33250                  201                   99                    0                    1                    1                    9                   19
33300                  202                   98                    0                    1                    1                    9                   19
33350                  203                   97                    0                    1                    1                   10                   18
33400                  203                   97                    0                    1                    1                   10                   18
33450                  202                   98                    0                    1                    1                   11                   17
33500                  203                   97                    0                    1                    1                   10                   18
33550                  204                   96                    0                    1                    1                   11                   17
33600                  207                   93                    0                    0                    3                    9                   18
33650                  207                   93                    0                    0                    3                    9                   18
33700                  207                   93                    0                    0                    3                    9                   18
33750                  208                   92                    0                    0                    3                    9                   18
33800                  207                   93                    0                    0                    3                    9                   18
33850                  206                   94                    0                    0                    3                    9                   18
33900                  207                   93                    0                    0                    3                    9                   18
33950                  207                   93                    0                    0                    3                    9                   18
34000                  207                   93                    0                    0                    3                    9                   18
34050                  207                   93                    0                    0                    3                    9                   18
34100                  205                   95                    0                    0                    3                    9                   18
34150                  205                   95                    0                    0                    3                   10                   17
34200                  204                   96                    0                    0                    2                    9                   19
34250                  204                   96                    0                    0                    2                   10                   18
34300                  204                   96                    0                    0                    2                   10                   18
34350                  205                   95                    0                    0                    2                   10                   18
34400                  206                   94                    0                    0                    2                   10                   18
34450                  206                   94                    0                    0                    2                   10                   18
34500                  206                   94                    0                    0                    2                   10                   18
34550                  206                   94                    0                    0                    2                    9                   19
34600                  206                   94                    0                    0                    2                   10                   18
34650                  206                   94                    0                    0                    2                   11                   17
34700                  205                   95                    0                    0                    2                   11                   17
34750                  206                   94                    0                    0                    2                   10                   18
34800                  207                   93                    0                    0                    2                   10                   18
34850                  207                   93                    0                    0                    2                   10                   18
34900                  207                   93                    0                    0                    2                   10                   18
34950                  206                   94                    0                    0                    2                    9                   19
35000                  206                   94                    0                    0                    3                    9                   18
35050                  207                   93                    0                    0                    3                    9                   18
35100                  207                   93                    0                    0                    3                   10                   17
35150                  207                   93                    0                    0                    3                    9                   18
35200                  207                   93                    0                    0                    2                   11                   17
35250                  205                   95                    0                    0                    2                    9                   19
35300                  206                   94                    0                    0                    2                    9                   19
35350                  207                   93                    0                    0                    2                   10                   18
35400                  207                   93                    0                    0                    3                    8                   19
35450                  207                   93                    0                    0                    4                    8                   18
35500                  207                   93                    0                    0                    4                    8                   18
35550                  207                   93                    0                    0                    4                    8                   18
35600                  207                   93                    0                    0                    4                    8                   18
35650                  206                   94                    0                    0                    4                    8                   18
35700                  204                   96                    0                    0                    4                    8                   18
35750                  202                   98                    0                    0                    4                    8                   18
35800                  202                   98                    0                    0                    4                    9                   17
35850                  202                   98                    0                    0                    4                    8                   18
35900                  202                   98                    0                    0                    4                    8                   18
35950                  201                   99                    0                    0                    4                    7                   19
36000                  201                   99                    0                    0                    4                    7                   19
36050                  198                  102                    0                    0                    3                    8                   19
36100                  197                  103                    0                    0                    3                    8                   19
36150                  197                  103                    0                    0                    3                    8                   19
36200                  198                  102                    0                    0                    3                    8                   19
36250                  198                  102                    0                    0                    3                    9                   18
36300                  198                  102                    0                    0                    3                   10                   17
36350                  198                  102                    0                    0                    3                    9                   18
36400                  199                  101                    0                    0                    3                    9                   18
36450                  198                  102                    0                    0                    3                    8                   19
36500                  198                  102                    0                    0                    3                    9                   18
36550                  199                  101                    0                    0                    3                    8                   19
36600                  199                  101                    0                    0                    3                    8                   19
36650                  200                  100                    0                    0                    3                    8                   19
36700                  200                  100                    0                    0                    3                    7                   20
36750                  200                  100                    0                    0                    3                    7                   20
36800                  199                  101                    0                    0                    3                    6                   21
36850                  198                  102                    0                    0                    3                    5                   22
36900                  197                  103                    0                    0                    3                    5                   22
36950                  196                  104                    0                    0                    3                    4                   23
37000                  194                  106                    0                    0                    4                    3                   23
37050                  191                  109                    0                    0                    4                    3                   23
37100                  190                  110                    0                    1                    3                    3                   23
37150                  189                  111                    0                    1                    3                    3                   23
37200                  186                  114                    0                    1                    3                    5                   21
37250                  186                  114                    0                    1                    4                    5                   20
37300                  186                  114                    0                    1                    4                    5                   20
37350                  187                  113                    0                    1                    4                    5                   20
37400                  186                  114                    0                    1                    4                    4                   21
37450                  186                  114                    0                    1                    4                    5                   20
37500                  186                  114                    0                    1                    4                    5                   20
37550                  187                  113                    0                    1                    4                    4                   21
37600                  186                  114                    0                    1                    4                    6                   19
37650                  185                  115                    0                    0                    5                    5                   20
37700                  185                  115                    0                    0                    5                    5                   20
37750                  184                  116                    0                    0                    5                    5                   20
37800                  185                  115                    0                    0                    5                    5                   20
37850                  186                  114                    0                    0                    5                    5                   20
37900                  185                  115                    0                    0                    6                    5                   19
37950                  186                  114                    0                    0                    6                    5                   19
38000                  186                  114                    0                    0                    6                    6                   18
38050                  186                  114                    0                    1                    5                    6                   18
38100                  186                  114                    0                    1                    5                    6                   18
38150                  186                  114                    0                    1                    5                    6                   18
38200                  186                  114                    0                    1                    5                    7                   17
38250                  186                  114                    0                    1                    4                    8                   17
38300                  186                  114                    0                    1                    4                    8                   17
38350                  188                  112                    0                    1                    3                    9                   17
38400                  189                  111                    0                    1                    3                    8                   18
38450                  191                  109                    0                    1                    3                    8                   18
38500                  191                  109                    0                    1                    3                    7                   19
38550                  190                  110                    0                    1                    3                    6                   20
38600                  191                  109                    0                    0                    4                    6                   20
38650                  191                  109                    0                    0                    4                    5                   21
38700                  190                  110                    0                    0                    4                    4                   22
38750                  188                  112                    0                    0                    4                    5                   21
38800                  188                  112                    0                    0                    4                    5                   21
38850                  190                  110                    0                    0                    4                    4                   22
38900                  190                  110                    0                    0                    4                    4                   22
38950                  191                  109                    0                    0                    4                    5                   21
39000                  191                  109                    0                    0                    4                    5                   21
39050                  193                  107                    0                    0                    4                    5                   21
39100                  194                  106                    0                    0                    4                    5                   21
39150                  194                  106                    0                    0                    4                    5                   21
39200                  196                  104                    0                    0                    3                    7                   20
39250                  196                  104                    0                    0                    3                    7                   20
39300                  196                  104                    0                    0                    3                    6                   21
39350                  196                  104                    0                    0                    2                    7                   21
39400                  195                  105                    0                    0                    1                    8                   21
39450                  195                  105                    0                    0                    1                    8                   21
39500                  195                  105                    0                    0                    1                    6                   23
39550                  195                  105                    0                    0                    1                    7                   22
39600                  195                  105                    0                    0                    1                    7                   22
39650                  197                  103                    0                    0                    1                    8                   21
39700                  195                  105                    0                    0                    1                    8                   21
39750                  194                  106                    0                    0                    0                    8                   22
39800                  194                  106                    0                    0                    0                    9                   21
39850                  194                  106                    0                    0                    0                    9                   21
39900                  194                  106                    0                    0                    0                    9                   21
39950                  193                  107                    0                    0                    1                    7                   22
40000                  193                  107                    0                    0                    1                    7                   22
40050                  193                  107                    0                    0                    1                    7                   22
40100                  193                  107                    0                    0                    1                    7                   22
40150                  193                  107                    0                    0                    1                    6                   23
40200                  191                  109                    0                    0                    1                    6                   23
40250                  192                  108                    0                    0                    1                    6                   23
40300                  193                  107                    0                    0                    1                    6                   23
40350                  193                  107                    0                    0                    1                    6                   23
40400                  192                  108                    0                    0                    1                    6                   23
40450                  193                  107                    0                    0                    1                    5                   24
40500                  192                  108                    0                    0                    1                    5                   24
40550                  192                  108                    0                    0                    1                    6                   23
40600                  191                  109                    0                    0                    1                    7                   22
40650                  190                  110                    0                    0                    1                    7                   22
40700                  190                  110                    0                    1                    0                    7                   22
40750                  187                  113                    0                    1                    0                    7                   22
40800                  186                  114                    0                    1                    0                    7                   22
40850                  187                  113                    0                    1                    0                    7                   22
40900                  187                  113                    0                    1                    0                    7                   22
40950                  188                  112                    0                    1                    0                    7                   22
41000                  188                  112                    0                    1                    1                    6                   22
41050                  188                  112                    0                    1                    1                    6                   22
41100                  190                  110                    0                    1                    1                    6                   22
41150                  190                  110                    0                    1                    1                    6                   22
41200                  190                  110                    0                    1                    1                    7                   21
41250                  190                  110                    0                    1                    1                    7                   21
41300                  188                  112                    0                    1                    1                    7                   21
41350                  188                  112                    0                    1                    1                    7                   21
41400                  188                  112                    0                    1                    1                    8                   20
41450                  188                  112                    0                    1                    2                    6                   21
41500                  189                  111                    0                    1                    2                    6                   21
41550                  189                  111                    0                    1                    2                    6                   21
41600                  190                  110                    0                    1                    2                    6                   21
41650                  189                  111                    0                    1                    3                    6                   20
41700                  189                  111                    0                    1                    2                    6                   21
41750                  190                  110                    0                    1                    2                    6                   21
41800                  190                  110                    0                    1                    2                    6                   21
41850                  189                  111                    0                    1                    2                    6                   21
41900                  190                  110                    0                    1                    2                    5                   22
41950                  191                  109                    0                    1                    2                    5                   22
42000                  192                  108                    0                    1                    2                    5                   22
42050                  192                  108                    0                    1                    2                    4                   23
42100                  192                  108                    0                    1                    2                    4                   23
42150                  192                  108                    0                    1                    2                    3                   24
42200                  193                  107                    0                    1                    2                    3                   24
42250                  193                  107                    0                    1                    2                    3                   24
42300                  194                  106                    0                    1                    2                    3                   24
42350                  194                  106                    0                    1                    2                    3                   24
42400                  194                  106                    0                    1                    2                    3                   24
42450                  194                  106                    0                    1                    2                    2                   25
42500                  194                  106                    0                    1                    2                    2                   25
42550                  193                  107                    0                    1                    2                    3                   24
42600                  195                  105                    0                    1                    2                    3                   24
42650                  195                  105                    0                    1                    2                    3                   24
42700                  195                  105                    0                    1                    2                    4                   23
42750                  196                  104                    0                    1                    2                    3                   24
42800                  196                  104                    0                    1                    2                    4                   23
42850                  195                  105                    0                    1                    2                    6                   21
42900                  194                  106                    0                    1                    3                    4                   22
42950                  195                  105                    0                    1                    3                    4                   22
43000                  195                  105                    0                    1                    3                    4                   22
43050                  195                  105                    0                    1                    3                    4                   22
43100                  194                  106                    0                    1                    3                    3                   23
43150                  195                  105                    0                    1                    3                    3                   23
43200                  195                  105                    0                    1                    4                    3                   22
43250                  196                  104                    0                    1                    4                    3                   22
43300                  196                  104                    0                    1                    3                    4                   22
43350                  196                  104                    0                    1                    3                    4                   22
43400                  197                  103                    0                    1                    3                    4                   22
43450                  197                  103                    0                    1                    4                    3                   22
43500                  197                  103                    0                    1                    4                    3                   22
43550                  196                  104                    0                    1                    4                    3                   22
43600                  196                  104                    0                    1                    4                    3                   22
43650                  196                  104                    0                    1                    4                    3                   22
43700                  196                  104                    0                    1                    4                    3                   22
43750                  198                  102                    0                    1                    4                    3                   22
43800                  198                  102                    0                    1                    4                    3                   22
43850                  197                  103                    0                    1                    4                    3                   22
43900                  197                  103                    0                    1                    4                    3                   22
43950                  197                  103                    0                    1                    4                    3                   22
44000                  197                  103                    0                    1                    4                    3                   22
44050                  195                  105                    0                    1                    4                    4                   21
44100                  196                  104                    0                    1                    3                    5                   21
44150                  196                  104                    0                    1                    3                    5                   21
44200                  196                  104                    0                    1                    3                    5                   21
44250                  196                  104                    0                    1                    3                    5                   21
44300                  195                  105                    0                    1                    3                    6                   20
44350                  195                  105                    0                    1                    2                    7                   20
44400                  195                  105                    0                    1                    2                    7                   20
44450                  194                  106                    0                    1                    2                    6                   21
44500                  194                  106                    0                    1                    3                    5                   21
44550                  193                  107                    0                    1                    3                    5                   21
44600                  193                  107                    0                    1                    3                    5                   21
44650                  195                  105                    0                    1                    3                    5                   21
44700                  196                  104                    0                    1                    3                    5                   21
44750                  195                  105                    0                    1                    3                    5                   21
44800                  195                  105                    0                    2                    2                    5                   21
44850                  195                  105                    0                    2                    1                    6                   21
44900                  194                  106                    0                    2                    1                    6                   21
44950                  195                  105                    0                    2                    2                    5                   21
45000                  195                  105                    0                    2                    2                    5                   21
45050                  195                  105                    0                    2                    2                    5                   21
45100                  194                  106                    0                    2                    1                    6                   21
45150                  194                  106                    0                    1                    1                    8                   20
45200                  193                  107                    0                    1                    1                    8                   20
45250                  194                  106                    0                    1                    1                    8                   20
45300                  193                  107                    0                    1                    1                    8                   20
45350                  192                  108                    0                    1                    1                    8                   20
45400                  192                  108                    0                    1                    2                    7                   20
45450                  192                  108                    0                    1                    2                    8                   19
45500                  192                  108                    0                    1                    2                    8                   19
45550                  193                  107                    0                    1                    2                    7                   20
45600                  193                  107                    0                    1                    2                    7                   20
45650                  193                  107                    0                    1                    2                    7                   20
45700                  193                  107                    0                    1                    2                    7                   20
45750                  194                  106                    0                    1                    2                    7                   20
45800                  195                  105                    0                    1                    2                    8                   19
45850                  195                  105                    0                    1                    2                    8                   19
45900                  195                  105                    0                    1                    2                    8                   19
45950                  195                  105                    0                    1                    3                    7                   19
46000                  195                  105                    0                    1                    3                    7                   19
46050                  195                  105                    0                    1                    3                    8                   18
46100                  195                  105                    0                    1                    3                    8                   18
46150                  195                  105                    0                    1                    3                    7                   19
46200                  197                  103                    0                    1                    3                    7                   19
46250                  198                  102                    0                    1                    3                    7                   19
46300                  198                  102                    0                    1                    3                    7                   19
46350                  197                  103                    0                    1                    3                    7                   19
46400                  199                  101                    0                    1                    3                    7                   19
46450                  199                  101                    0                    1                    2                    8                   19
46500                  200                  100                    0                    1                    1                    9                   19
46550                  200                  100                    0                    1                    1                   10                   18
46600                  200                  100                    0                    1                    1                   10                   18
46650                  200                  100                    0                    1                    1                   10                   18
46700                  200                  100                    0                    1                    1                   10                   18
46750                  200                  100                    0                    1                    1                   10                   18
46800                  199                  101                    0                    1                    1                   11                   17
46850                  199                  101                    0                    1                    1                   10                   18
46900                  199                  101                    0                    1                    1                    9                   19
46950                  200                  100                    0                    1                    1                    9                   19
47000                  199                  101                    0                    1                    1                    9                   19
47050                  198                  102                    0                    1                    1                    9                   19
47100                  197                  103                    0                    1                    1                    8                   20
47150                  198                  102                    0                    1                    1                    8                   20
47200                  199                  101                    0                    1                    1                    8                   20
47250                  199                  101                    0                    1                    1                    8                   20
47300                  197                  103                    0                    1                    1                    8                   20
47350                  197                  103                    0                    1                    1                    8                   20
47400                  196                  104                    0                    1                    1                    8                   20
47450                  196                  104                    0                    1                    1                    8                   20
47500                  196                  104                    0                    1                    1                    8                   20
47550                  197                  103                    0                    1                    1                    8                   20
47600                  197                  103                    0                    1                    2                    7                   20
47650                  196                  104                    0                    1                    2                    7                   20
47700                  196                  104                    0                    1                    1                    8                   20
47750                  197                  103                    0                    1                    1                    8                   20
47800                  198                  102                    0                    1                    1                    8                   20
47850                  199                  101                    0                    1                    1                    8                   20
47900                  198                  102                    0                    1                    1                    8                   20
47950                  199                  101                    0                    1                    1                    8                   20
48000                  199                  101                    0                    1                    1                    7                   21
48050                  198                  102                    0                    1                    1                    7                   21
48100                  197                  103                    0                    1                    1                    8                   20
48150                  197                  103                    0                    1                    1                    8                   20
48200                  198                  102                    0                    1                    1                    8                   20
48250                  197                  103                    0                    1                    1                    8                   20
48300                  197                  103                    0                    1                    1                    8                   20
48350                  198                  102                    0                    1                    1                    9                   19
48400                  197                  103                    0                    1                    1                    9                   19
48450                  198                  102                    0                    1                    1                    8                   20
48500                  198                  102                    0                    1                    1                    8                   20
48550                  197                  103                    0                    1                    1                    7                   21
48600                  196                  104                    0                    1                    1                    7                   21
48650                  196                  104                    0                    1                    2                    6                   21
48700                  196                  104                    0                    1                    2                    6                   21
48750                  197                  103                    0                    1                    2                    6                   21
48800                  197                  103                    0                    1                    2                    6                   21
48850                  198                  102                    0                    1                    2                    6                   21
48900                  199                  101                    0                    1                    2                    6                   21
48950                  199                  101                    0                    1                    2                    6                   21
49000                  199                  101                    0                    1                    1                    8                   20
49050                  199                  101                    0                    1                    1                    8                   20
49100                  198                  102                    0                    1                    1                    7                   21
49150                  200                  100                    0                    1                    1                    7                   21
49200                  200                  100                    0                    1                    1                    7                   21
49250                  200                  100                    0                    1                    1                    7                   21
49300                  200                  100                    0                    1                    1                    7                   21
49350                  200                  100                    0                    1                    1                    7                   21
49400                  200                  100                    0                    1                    1                    7                   21
49450                  197                  103                    0                    1                    1                    7                   21
49500                  197                  103                    0                    1                    1                    9                   19
49550                  197                  103                    0                    1                    1                   10                   18
49600                  198                  102                    0                    1                    1                   11                   17
49650                  198                  102                    0                    1                    1                   11                   17
49700                  198                  102                    0                    1                    1                   10                   18
49750                  199                  101                    0                    1                    1                   10                   18
49800                  198                  102                    0                    1                    1                   10                   18
49850                  198                  102                    0                    1                    1                   10                   18
49900                  196                  104                    0                    1                    1                   10                   18
49950                  197                  103                    0                    1                    1                   11                   17
50000                  199                  101                    0                    0                    2                   11                   17
50050                  199                  101                    0                    0                    2                   11                   17
50100                  199                  101                    0                    0                    2                   11                   17
50150                  199                  101                    0                    0                    2                   12                   16
50200                  199                  101                    0                    0                    2                   10                   18
50250                  198                  102                    0                    0                    2                   10                   18
50300                  198                  102                    0                    0                    2                   11                   17
50350                  198                  102                    0                    0                    2                   11                   17
50400                  198                  102                    0                    0                    2                   11                   17
50450                  198                  102                    0                    0                    2                   11                   17
50500                  195                  105                    0                    0                    2                   10                   18
50550                  194                  106                    0                    0                    3                    8                   19
50600                  193                  107                    0                    0                    3                    9                   18
50650                  192                  108                    0                    0                    2                   12                   16
50700                  192                  108                    0                    0                    2                   11                   17
50750                  193                  107                    0                    0                    2                   12                   16
50800                  193                  107                    0                    0                    2                   13                   15
50850                  193                  107                    0                    0                    2                   12                   16
50900                  192                  108                    0                    0                    1                   12                   17
50950                  193                  107                    0                    0                    1                   12                   17
51000                  192                  108                    0                    0                    1                   13                   16
51050                  193                  107                    0                    0                    1                   13                   16
51100                  192                  108                    0                    0                    1                   12                   17
51150                  192                  108                    0                    0                    1                   12                   17
51200                  192                  108                    0                    0                    1                   10                   19
51250                  191                  109                    0                    0                    2                    9                   19
51300                  189                  111                    0                    0                    2                    9                   19
51350                  188                  112                    0                    0                    1                   11                   18
51400                  188                  112                    0                    0                    1                   11                   18
51450                  189                  111                    0                    0                    2                   12                   16
51500                  189                  111                    0                    0                    2                   11                   17
51550                  188                  112                    0                    0                    2                   13                   15
51600                  187                  113                    0                    0                    2                   13                   15
51650                  187                  113                    0                    0                    2                   13                   15
51700                  187                  113                    0                    0                    2                   13                   15
51750                  187                  113                    0                    0                    2                   13                   15
51800                  187                  113                    0                    0                    2                   14                   14
51850                  187                  113                    0                    0                    2                   14                   14
51900                  186                  114                    0                    0                    2                   13                   15
51950                  186                  114                    0                    0                    2                   13                   15
52000                  186                  114                    0                    0                    3                   11                   16
52050                  188                  112                    0                    0                    3                   12                   15
52100                  189                  111                    0                    0                    3                   12                   15
52150                  188                  112                    0                    0                    3                   12                   15
52200                  190                  110                    0                    0                    3                   11                   16
52250                  190                  110                    0                    0                    3                   11                   16
52300                  190                  110                    0                    0                    3                   11                   16
52350                  190                  110                    0                    0                    3                   11                   16
52400                  191                  109                    0                    0                    3                   11                   16
52450                  191                  109                    0                    0                    3                   12                   15
52500                  190                  110                    0                    0                    3                   12                   15
52550                  191                  109                    0                    0                    3                   11                   16
52600                  191                  109                    0                    0                    3                   11                   16
52650                  190                  110                    0                    0                    3                   11                   16
52700                  192                  108                    0                    0                    4                   10                   16
52750                  191                  109                    0                    0                    4                    9                   17
52800                  190                  110                    0                    0                    4                    9                   17
52850                  190                  110                    0                    0                    3                    9                   18
52900                  190                  110                    0                    0                    3                    9                   18
52950                  191                  109                    0                    0                    2                   10                   18
53000                  191                  109                    0                    0                    1                   10                   19
53050                  188                  112                    0                    1                    0                   10                   19
53100                  188                  112                    0                    1                    0                    9                   20
53150                  188                  112                    0                    1                    0                    9                   20
53200                  189                  111                    0                    1                    0                    9                   20
53250                  187                  113                    0                    1                    0                    9                   20
53300                  185                  115                    0                    1                    0                    8                   21
53350                  185                  115                    0                    1                    0                    9                   20
53400                  185                  115                    0                    1                    0                    8                   21
53450                  185                  115                    0                    1                    0                    8                   21
53500                  183                  117                    0                    1                    0                    8                   21
53550                  184                  116                    0                    1                    0                    8                   21
53600                  183                  117                    0                    0                    1                    8                   21
53650                  183                  117                    0                    0                    1                    8                   21
53700                  184                  116                    0                    0                    1                    9                   20
53750                  184                  116                    0                    0                    1                    8                   21
53800                  185                  115                    0                    0                    1                    8                   21
53850                  185                  115                    0                    0                    2                    7                   21
53900                  186                  114                    0                    0                    2                    7                   21
53950                  186                  114                    0                    0                    2                    7                   21
54000                  187                  113                    0                    0                    2                    7                   21
54050                  188                  112                    0                    0                    2                   10                   18
54100                  189                  111                    0                    0                    3                    9                   18
54150                  189                  111                    0                    0                    3                    9                   18
54200                  189                  111                    0                    0                    3                    9                   18
54250                  189                  111                    0                    0                    4                    9                   17
54300                  191                  109                    0                    0                    4                    9                   17
54350                  191                  109                    0                    0                    4                    9                   17
54400                  191                  109                    0                    0                    4                    9                   17
54450                  192                  108                    0                    0                    4                    8                   18
54500                  193                  107                    0                    0                    4                    9                   17
54550                  192                  108                    0                    1                    2                   10                   17
54600                  192                  108                    0                    1                    2                   10                   17
54650                  193                  107                    0                    1                    2                   10                   17
54700                  193                  107                    0                    1                    2                   10                   17
54750                  195                  105                    0                    1                    2                   10                   17
54800                  197                  103                    0                    1                    2                   10                   17
54850                  197                  103                    0                    1                    2                   10                   17
54900                  198                  102                    0                    0                    3                    9                   18
54950                  198                  102                    0                    0                    3                    6                   21
55000                  198                  102                    0                    0                    3                    5                   22
55050                  198                  102                    0                    0                    3                    5                   22
55100                  198                  102                    0                    0                    3                    5                   22
55150                  199                  101                    0                    0                    3                    5                   22
55200                  200                  100                    0                    0                    3                    4                   23
55250                  200                  100                    0                    0                    3                    4                   23
55300                  198                  102                    0                    0                    3                    5                   22
55350                  198                  102                    0                    0                    3                    5                   22
55400                  198                  102                    0                    0                    3                    5                   22
55450                  197                  103                    0                    0                    4                    3                   23
55500                  197                  103                    0                    0                    4                    4                   22
55550                  198                  102                    0                    0                    4                    4                   22
55600                  198                  102                    0                    0                    4                    4                   22
55650                  198                  102                    0                    0                    4                    4                   22
55700                  198                  102                    0                    0                    4                    5                   21
55750                  197                  103                    0                    0                    3                    6                   21
55800                  197                  103                    0                    0                    3                    6                   21
55850                  197                  103                    0                    0                    3                    6                   21
55900                  198                  102                    0                    0                    3                    6                   21
55950                  198                  102                    0                    0                    3                    6                   21
56000                  199                  101                    0                    0                    3                    6                   21
56050                  199                  101                    0                    0                    3                    5                   22
56100                  199                  101                    0                    0                    3                    5                   22
56150                  200                  100                    0                    0                    3                    5                   22
56200                  201                   99                    0                    0                    3                    5                   22
56250                  202                   98                    0                    0                    2                    6                   22
56300                  203                   97                    0                    0                    2                    6                   22
56350                  203                   97                    0                    0                    2                    6                   22
56400                  203                   97                    0                    0                    2                    5                   23
56450                  204                   96                    0                    0                    2                    5                   23
56500                  203                   97                    0                    0                    2                    5                   23
56550                  203                   97                    0                    0                    2                    5                   23
56600                  204                   96                    0                    0                    2                    6                   22
56650                  205                   95                    0                    0                    2                    6                   22
56700                  209                   91                    0                    0                    2                    7                   21
56750                  209                   91                    0                    0                    2                    7                   21
56800                  209                   91                    0                    0                    2                    7                   21
56850                  209                   91                    0                    0                    2                    8                   20
56900                  209                   91                    0                    0                    2                    8                   20
56950                  206                   94                    0                    0                    2                    8                   20
57000                  207                   93                    0                    0                    2                    8                   20
57050                  207                   93                    0                    0                    2                    8                   20
57100                  207                   93                    0                    0                    2                    9                   19
57150                  209                   91                    0                    0                    2                    9                   19
57200                  208                   92                    0                    0                    2                    9                   19
57250                  207                   93                    0                    0                    2                    9                   19
57300                  207                   93                    0                    0                    2                   10                   18
57350                  205                   95                    0                    0                    2                    9                   19
57400                  206                   94                    0                    0                    2                    8                   20
57450                  205                   95                    0                    0                    2                    8                   20
57500                  203                   97                    0                    0                    2                    8                   20
57550                  203                   97                    0                    0                    2                    7                   21
57600                  203                   97                    0                    0                    2                    6                   22
57650                  203                   97                    0                    0                    2                    7                   21
57700                  203                   97                    0                    0                    2                    7                   21
57750                  204                   96                    0                    0                    2                    8                   20
57800                  204                   96                    0                    0                    2                    7                   21
57850                  204                   96                    0                    0                    1                    8                   21
57900                  204                   96                    0                    0                    1                    8                   21
57950                  204                   96                    0                    0                    1                    8                   21
58000                  203                   97                    0                    0                    1                    8                   21
58050                  202                   98                    0                    0                    1                    8                   21
58100                  202                   98                    0                    0                    1                    9                   20
58150                  201                   99                    0                    0                    1                   10                   19
58200                  202                   98                    0                    0                    1                   10                   19
58250                  202                   98                    0                    0                    1                    9                   20
58300                  202                   98                    0                    0                    2                    9                   19
58350                  202                   98                    0                    0                    2                   10                   18
58400                  202                   98                    0                    0                    2                    9                   19
58450                  201                   99                    0                    0                    2                    9                   19
58500                  201                   99                    0                    0                    2                    8                   20
58550                  201                   99                    0                    0                    2                    8                   20
58600                  201                   99                    0                    0                    2                    8                   20
58650                  201                   99                    0                    0                    2                    7                   21
58700                  201                   99                    0                    0                    2                    7                   21
58750                  201                   99                    0                    0                    2                    7                   21
58800                  200                  100                    0                    0                    2                    6                   22
58850                  200                  100                    0                    0                    2                    5                   23
58900                  202                   98                    0                    0                    2                    5                   23
58950                  202                   98                    0                    0                    2                    5                   23
59000                  203                   97                    0                    0                    1                    6                   23
59050                  203                   97                    0                    0                    1                    6                   23
59100                  204                   96                    0                    0                    1                    6                   23
59150                  204                   96                    0                    0                    1                    6                   23
59200                  203                   97                    0                    0                    1                    7                   22
59250                  204                   96                    0                    0                    1                    7                   22
59300                  203                   97                    0                    0                    1                    6                   23
59350                  203                   97                    0                    0                    1                    5                   24
59400                  201                   99                    0                    0                    1                    5                   24
59450                  202                   98                    0                    0                    1                    6                   23
59500                  201                   99                    0                    0                    1                    6                   23
59550                  203                   97                    0                    0                    1                    6                   23
59600                  202                   98                    0                    0                    1                    6                   23
59650                  201                   99                    0                    0                    1                    6                   23
59700                  202                   98                    0                    0                    1                    5                   24
59750                  203                   97                    0                    0                    1                    5                   24
59800                  205                   95                    0                    0                    1                    5                   24
59850                  204                   96                    0                    0                    1                    7                   22
59900                  204                   96                    0                    0                    1                    7                   22
59950                  204                   96                    0                    0                    1                    7                   22
60000                  204                   96                    0                    0                    1                    7                   22
60050                  204                   96                    0                    0                    1                    6                   23
60100                  205                   95                    0                    0                    1                    8                   21
60150                  205                   95                    0                    0                    1                    8                   21
60200                  205                   95                    0                    0                    1                    8                   21
60250                  204                   96                    0                    0                    1                    8                   21
60300                  202                   98                    0                    0                    1                    8                   21
60350                  202                   98                    0                    0                    1                    8                   21
60400                  200                  100                    0                    0                    1                    8                   21
60450                  199                  101                    0                    0                    1                    8                   21
60500                  199                  101                    0                    0                    1                    8                   21
60550                  200                  100                    0                    0                    1                    9                   20
60600                  199                  101                    0                    0                    1                    9                   20
60650                  199                  101                    0                    0                    3                    7                   20
60700                  198                  102                    0                    0                    3                    6                   21
60750                  197                  103                    0                    0                    3                    6                   21
60800                  197                  103                    0                    0                    3                    6                   21
60850                  196                  104                    0                    0                    3                    4                   23
60900                  192                  108                    0                    0                    3                    5                   22
60950                  191                  109                    0                    0                    3                    6                   21
61000                  191                  109                    0                    0                    3                    6                   21
61050                  190                  110                    0                    0                    3                    6                   21
61100                  190                  110                    0                    0                    3                    7                   20
61150                  190                  110                    0                    0                    3                    6                   21
61200                  191                  109                    0                    0                    3                    7                   20
61250                  191                  109                    0                    0                    3                    7                   20
61300                  191                  109                    0                    0                    3                    8                   19
61350                  191                  109                    0                    0                    2                    8                   20
61400                  191                  109                    0                    0                    2                   10                   18
61450                  191                  109                    0                    0                    2                   10                   18
61500                  191                  109                    0                    0                    2                    9                   19
61550                  191                  109                    0                    0                    2                    9                   19
61600                  191                  109                    0                    0                    2                    9                   19
61650                  192                  108                    0                    0                    1                    9                   20
61700                  192                  108                    0                    0                    1                    9                   20
61750                  193                  107                    0                    0                    2                    9                   19
61800                  193                  107                    0                    0                    2                   10                   18
61850                  193                  107                    0                    0                    2                   10                   18
61900                  193                  107                    0                    0                    2                   10                   18
61950                  193                  107                    0                    0                    2                   11                   17
62000                  193                  107                    0                    0                    2                    9                   19
62050                  193                  107                    0                    0                    2                   10                   18
62100                  193                  107                    0                    0                    3                    9                   18
62150                  190                  110                    0                    0                    3                    9                   18
62200                  190                  110                    0                    0                    3                    9                   18
62250                  190                  110                    0                    0                    3                    9                   18
62300                  190                  110                    0                    0                    3                    9                   18
62350                  190                  110                    0                    0                    3                    8                   19
62400                  189                  111                    0                    0                    3                    7                   20
62450                  190                  110                    0                    0                    3                    7                   20
62500                  188                  112                    0                    0                    3                    8                   19
62550                  190                  110                    0                    0                    3                    9                   18
62600                  190                  110                    0                    0                    3                    8                   19
62650                  190                  110                    0                    0                    3                    8                   19
62700                  191                  109                    0                    0                    3                    7                   20
62750                  194                  106                    0                    0                    3                    9                   18
62800                  195                  105                    0                    0                    3                    8                   19
62850                  196                  104                    0                    0                    4                    7                   19
62900                  195                  105                    0                    0                    4                    7                   19
62950                  195                  105                    0                    0                    4                    7                   19
63000                  196                  104                    0                    0                    4                    7                   19
63050                  195                  105                    0                    0                    3                    8                   19
63100                  196                  104                    0                    1                    2                    7                   20
63150                  196                  104                    0                    1                    3                    6                   20
63200                  196                  104                    0                    0                    4                    6                   20
63250                  195                  105                    0                    0                    4                    5                   21
63300                  196                  104                    0                    0                    4                    5                   21
63350                  194                  106                    0                    0                    4                    5                   21
63400                  193                  107                    0                    0                    4                    5                   21
63450                  192                  108                    0                    0                    4                    5                   21
63500                  192                  108                    0                    0                    4                    7                   19
63550                  192                  108                    0                    0                    4                    8                   18
63600                  191                  109                    0                    0                    4                    6                   20
63650                  191                  109                    0                    0                    4                    7                   19
63700                  191                  109                    0                    0                    4                    9                   17
63750                  192                  108                    0                    0                    4                    8                   18
63800                  190                  110                    0                    0                    3                    9                   18
63850                  190                  110                    0                    0                    3                    9                   18
63900                  191                  109                    0                    0                    2                   10                   18
63950                  191                  109                    0                    0                    2                   10                   18
64000                  191                  109                    0                    0                    3                    9                   18
64050                  191                  109                    0                    0                    3                    9                   18
64100                  192                  108                    0                    0                    3                    9                   18
64150                  194                  106                    0                    0                    3                   10                   17
64200                  192                  108                    0                    0                    3                   10                   17
64250                  192                  108                    0                    0                    3                   10                   17
64300                  193                  107                    0                    0                    3                   10                   17
64350                  193                  107                    0                    0                    3                   11                   16
64400                  193                  107                    0                    0                    3                   11                   16
64450                  193                  107                    0                    0                    3                   11                   16
64500                  193                  107                    0                    0                    3                   11                   16
64550                  193                  107                    0                    0                    3                   11                   16
64600                  193                  107                    0                    0                    3                   10                   17
64650                  194                  106                    0                    0                    3                   10                   17
64700                  194                  106                    0                    0                    3                   10                   17
64750                  191                  109                    0                    0                    2                   11                   17
64800                  189                  111                    0                    0                    2                   12                   16
64850                  191                  109                    0                    0                    2                   11                   17
64900                  191                  109                    0                    0                    2                   11                   17
64950                  191                  109                    0                    0                    2                   11                   17
65000                  191                  109                    0                    0                    3                   11                   16
65050                  191                  109                    0                    0                    3                   10                   17
65100                  191                  109                    0                    0                    3                   10                   17
65150                  189                  111                    0                    0                    3                   10                   17
65200                  190                  110                    0                    0                    3                    9                   18
65250                  192                  108                    0                    0                    3                    9                   18
65300                  191                  109                    0                    0                    3                    9                   18
65350                  191                  109                    0                    0                    3                   10                   17
65400                  191                  109                    0                    0                    3                   10                   17
65450                  192                  108                    0                    0                    3                   10                   17
65500                  192                  108                    0                    0                    3                   10                   17
65550                  193                  107                    0                    0                    3                   10                   17
65600                  192                  108                    0                    0                    3                   10                   17
65650                  194                  106                    0                    0                    3                    9                   18
65700                  196                  104                    0                    0                    4                    8                   18
65750                  198                  102                    0                    0                    4                    7                   19
65800                  199                  101                    0                    0                    4                    7                   19
65850                  199                  101                    0                    0                    4                    7                   19
65900                  198                  102                    0                    0                    4                    8                   18
65950                  199                  101                    0                    0                    4                    8                   18
66000                  198                  102                    0                    0                    4                    7                   19
66050                  196                  104                    0                    0                    4                    7                   19
66100                  197                  103                    0                    0                    4                    7                   19
66150                  198                  102                    0                    0                    4                    7                   19
66200                  197                  103                    0                    0                    4                    7                   19
66250                  197                  103                    0                    0                    4                    8                   18
66300                  196                  104                    0                    0                    4                    8                   18
66350                  196                  104                    0                    0                    4                    9                   17
66400                  194                  106                    0                    0                    4                    9                   17
66450                  191                  109                    0                    0                    4                    9                   17
66500                  190                  110                    0                    0                    4                    9                   17
66550                  190                  110                    0                    0                    5                    9                   16
66600                  190                  110                    0                    1                    4                   11                   14
66650                  190                  110                    0                    1                    4                   14                   11
66700                  189                  111                    0                    1                    4                   14                   11
66750                  190                  110                    0                    1                    5                   13                   11
66800                  191                  109                    0                    1                    5                   13                   11
66850                  191                  109                    0                    1                    5                   12                   12
66900                  192                  108                    0                    1                    5                   12                   12
66950                  192                  108                    0                    1                    5                   12                   12
67000                  193                  107                    0                    1                    5                   11                   13
67050                  194                  106                    0                    1                    5                   10                   14
67100                  195                  105                    0                    1                    5                   12                   12
67150                  194                  106                    0                    1                    5                   12                   12
67200                  194                  106                    0                    1                    6                   12                   11
67250                  196                  104                    0                    1                    6                   12                   11
67300                  196                  104                    0                    1                    6                   12                   11
67350                  194                  106                    0                    1                    6                   10                   13
67400                  195                  105                    0                    1                    6                   10                   13
67450                  196                  104                    0                    1                    6                   10                   13
67500                  196                  104                    0                    1                    6                   10                   13
67550                  196                  104                    0                    0                    7                    9                   14
67600                  195                  105                    0                    0                    7                   10                   13
67650                  196                  104                    0                    0                    6                   11                   13
67700                  196                  104                    0                    0                    6                   10                   14
67750                  195                  105                    0                    0                    6                   10                   14
67800                  195                  105                    0                    0                    6                   10                   14
67850                  196                  104                    0                    0                    6                   10                   14
67900                  196                  104                    0                    0                    6                    9                   15
67950                  196                  104                    0                    0                    6                    9                   15
68000                  196                  104                    0                    0                    6                    9                   15
68050                  196                  104                    0                    0                    6                    8                   16
68100                  197                  103                    0                    0                    6                    8                   16
68150                  196                  104                    0                    0                    6                    8                   16
68200                  196                  104                    0                    0                    5                    9                   16
68250                  196                  104                    0                    0                    5                    9                   16
68300                  195                  105                    0                    0                    6                    7                   17
68350                  194                  106                    0                    0                    6                    7                   17
68400                  194                  106                    0                    0                    6                    7                   17
68450                  193                  107                    0                    1                    5                    7                   17
68500                  195                  105                    0                    1                    5                    7                   17
68550                  194                  106                    0                    1                    4                    8                   17
68600                  194                  106                    0                    1                    4                    9                   16
68650                  195                  105                    0                    1                    4                    8                   17
68700                  196                  104                    0                    1                    4                    8                   17
68750                  196                  104                    0                    1                    5                    6                   18
68800                  197                  103                    0                    1                    6                    6                   17
68850                  196                  104                    0                    1                    6                    7                   16
68900                  199                  101                    0                    1                    6                    6                   17
68950                  200                  100                    0                    1                    6                    6                   17
69000                  199                  101                    0                    1                    6                    6                   17
69050                  200                  100                    0                    2                    5                    5                   18
69100                  200                  100                    0                    2                    4                    6                   18
69150                  198                  102                    0                    2                    4                    6                   18
69200                  197                  103                    0                    3                    3                    6                   18
69250                  197                  103                    0                    3                    3                    5                   19
69300                  196                  104                    0                    3                    3                    5                   19
69350                  196                  104                    0                    3                    2                    6                   19
69400                  196                  104                    0                    3                    2                    7                   18
69450                  196                  104                    0                    3                    2                    5                   20
69500                  196                  104                    0                    3                    2                    5                   20
69550                  197                  103                    0                    2                    3                    5                   20
69600                  196                  104                    0                    2                    3                    5                   20
69650                  196                  104                    0                    1                    4                    5                   20
69700                  196                  104                    0                    1                    4                    6                   19
69750                  195                  105                    0                    1                    4                    6                   19
69800                  193                  107                    0                    0                    5                    6                   19
69850                  192                  108                    0                    0                    5                    6                   19
69900                  193                  107                    0                    0                    5                    6                   19
69950                  193                  107                    0                    0                    5                    6                   19
70000                  191                  109                    0                    0                    5                    6                   19
70050                  191                  109                    0                    0                    6                    5                   19
70100                  192                  108                    0                    1                    5                    5                   19
70150                  191                  109                    0                    1                    5                    4                   20
70200                  190                  110                    0                    1                    4                    5                   20
70250                  192                  108                    0                    0                    4                    6                   20
70300                  192                  108                    0                    0                    3                    8                   19
70350                  192                  108                    0                    0                    3                    9                   18
70400                  193                  107                    0                    0                    3                    8                   19
70450                  195                  105                    0                    0                    3                    8                   19
70500                  194                  106                    0                    0                    3                    8                   19
70550                  193                  107                    0                    0                    3                    8                   19
70600                  193                  107                    0                    0                    3                    7                   20
70650                  194                  106                    0                    0                    2                    8                   20
70700                  194                  106                    0                    0                    2                    8                   20
70750                  195                  105                    0                    0                    2                    9                   19
70800                  196                  104                    0                    0                    2                    8                   20
70850                  194                  106                    0                    0                    2                    8                   20
70900                  197                  103                    0                    0                    2                    8                   20
70950                  196                  104                    0                    0                    2                    7                   21
71000                  195                  105                    0                    0                    2                    7                   21
71050                  197                  103                    0                    0                    2                    7                   21
71100                  199                  101                    0                    0                    3                    6                   21
71150                  199                  101                    0                    0                    3                    6                   21
71200                  196                  104                    0                    0                    2                    7                   21
71250                  196                  104                    0                    0                    2                    8                   20
71300                  195                  105                    0                    0                    2                    8                   20
71350                  197                  103                    0                    0                    2                    8                   20
71400                  198                  102                    0                    0                    2                    8                   20
71450                  198                  102                    0                    0                    2                    7                   21
71500                  199                  101                    0                    0                    2                    7                   21
71550                  199                  101                    0                    0                    2                    6                   22
71600                  201                   99                    0                    0                    2                    6                   22
71650                  201                   99                    0                    0                    2                    6                   22
71700                  200                  100                    0                    0                    2                    7                   21
71750                  200                  100                    0                    0                    2                    7                   21
71800                  199                  101                    0                    0                    2                    7                   21
71850                  201                   99                    0                    0                    2                    7                   21
71900                  201                   99                    0                    0                    2                    8                   20
71950                  202                   98                    0                    0                    2                    7                   21
72000                  201                   99                    0                    0                    2                    8                   20
72050                  200                  100                    0                    0                    2                    9                   19
72100                  200                  100                    0                    0                    2                    9                   19
72150                  199                  101                    0                    0                    2                    8                   20
72200                  200                  100                    0                    0                    3                    6                   21
72250                  200                  100                    0                    0                    3                    6                   21
72300                  200                  100                    0                    0                    3                    7                   20
72350                  201                   99                    0                    0                    3                    7                   20
72400                  202                   98                    0                    0                    3                    6                   21
72450                  203                   97                    0                    0                    3                    6                   21
72500                  204                   96                    0                    0                    4                    3                   23
72550                  205                   95                    0                    0                    4                    2                   24
72600                  204                   96                    0                    0                    4                    2                   24
72650                  204                   96                    0                    0                    4                    2                   24
72700                  205                   95                    0                    0                    4                    3                   23
72750                  204                   96                    0                    0                    4                    4                   22
72800                  205                   95                    0                    0                    4                    4                   22
72850                  205                   95                    0                    0                    3                    6                   21
72900                  205                   95                    0                    0                    2                    7                   21
72950                  205                   95                    0                    0                    2                    6                   22
73000                  207                   93                    0                    0                    2                    7                   21
73050                  206                   94                    0                    0                    2                    7                   21
73100                  205                   95                    0                    0                    2                    6                   22
73150                  205                   95                    0                    0                    2                    6                   22
73200                  205                   95                    0                    0                    2                    6                   22
73250                  205                   95                    0                    0                    2                    6                   22
73300                  204                   96                    0                    0                    1                    7                   22
73350                  205                   95                    0                    0                    1                    7                   22
73400                  205                   95                    0                    0                    0                    7                   23
73450                  205                   95                    0                    0                    0                    6                   24
73500                  205                   95                    0                    0                    0                    7                   23
73550                  204                   96                    0                    0                    0                    8                   22
73600                  204                   96                    0                    0                    0                    7                   23
73650                  204                   96                    0                    0                    0                    7                   23
73700                  205                   95                    0                    0                    0                    7                   23
73750                  206                   94                    0                    0                    0                    7                   23
73800                  206                   94                    0                    0                    0                    7                   23
73850                  206                   94                    0                    0                    0                    6                   24
73900                  207                   93                    0                    0                    0                    7                   23
73950                  206                   94                    0                    0                    0                    6                   24
74000                  206                   94                    0                    0                    0                    5                   25
74050                  206                   94                    0                    0                    0                    5                   25
74100                  205                   95                    0                    0                    0                    6                   24
74150                  204                   96                    0                    0                    0                    6                   24
74200                  203                   97                    0                    0                    1                    5                   24
74250                  204                   96                    0                    0                    1                    4                   25
74300                  204                   96                    0                    0                    1                    4                   25
74350                  205                   95                    0                    0                    1                    4                   25
74400                  203                   97                    0                    0                    1                    5                   24
74450                  204                   96                    0                    0                    1                    5                   24
74500                  205                   95                    0                    0                    1                    5                   24
74550                  205                   95                    0                    0                    1                    6                   23
74600                  204                   96                    0                    0                    1                    5                   24
74650                  204                   96                    0                    0                    1                    6                   23
74700                  206                   94                    0                    0                    1                    6                   23
74750                  207                   93                    0                    0                    1                    6                   23
74800                  208                   92                    0                    0                    2                    6                   22
74850                  207                   93                    0                    0                    2                    6                   22
74900                  207                   93                    0                    0                    2                    6                   22
74950                  206                   94                    0                    0                    2                    7                   21
75000                  206                   94                    0                    0                    2                    6                   22
75050                  206                   94                    0                    0                    2                    6                   22
75100                  205                   95                    0                    0                    2                    5                   23
75150                  207                   93                    0                    0                    2                    5                   23
75200                  206                   94                    0                    0                    2                    5                   23
75250                  206                   94                    0                    0                    2                    6                   22
75300                  206                   94                    0                    0                    3                    5                   22
75350                  206                   94                    0                    0                    3                    5                   22
75400                  205                   95                    0                    0                    3                    5                   22
75450                  205                   95                    0                    0                    3                    5                   22
75500                  205                   95                    0                    0                    3                    6                   21
75550                  206                   94                    0                    0                    3                    7                   20
75600                  206                   94                    0                    0                    3                    6                   21
75650                  207                   93                    0                    0                    3                    6                   21
75700                  206                   94                    0                    0                    3                    6                   21
75750                  205                   95                    0                    0                    3                    6                   21
75800                  205                   95                    0                    0                    3                    6                   21
75850                  206                   94                    0                    0                    3                    5                   22
75900                  208                   92                    0                    0                    3                    5                   22
75950                  208                   92                    0                    0                    3                    4                   23
76000                  209                   91                    0                    0                    3                    4                   23
76050                  207                   93                    0                    0                    3                    4                   23
76100                  208                   92                    0                    0                    3                    5                   22
76150                  208                   92                    0                    0                    3                    5                   22
76200                  209                   91                    0                    0                    3                    5                   22
76250                  209                   91                    0                    0                    3                    6                   21
76300                  209                   91                    0                    0                    3                    7                   20
76350                  208                   92                    0                    0                    3                    7                   20
76400                  208                   92                    0                    0                    3                    7                   20
76450                  208                   92                    0                    0                    3                    7                   20
76500                  206                   94                    0                    0                    2                    8                   20
76550                  207                   93                    0                    0                    2                    9                   19
76600                  208                   92                    0                    0                    2                    9                   19
76650                  207                   93                    0                    0                    2                    9                   19
76700                  207                   93                    0                    0                    2                    9                   19
76750                  208                   92                    0                    0                    2                    9                   19
76800                  209                   91                    0                    0                    2                    9                   19
76850                  209                   91                    0                    0                    2                    9                   19
76900                  210                   90                    0                    0                    2                    9                   19
76950                  210                   90                    0                    0                    2                    8                   20
77000                  211                   89                    0                    0                    2                    8                   20
77050                  211                   89                    0                    0                    1                    9                   20
77100                  211                   89                    0                    0                    1                    9                   20
77150                  211                   89                    0                    0                    1                    9                   20
77200                  211                   89                    0                    0                    1                    8                   21
77250                  212                   88                    0                    0                    1                    8                   21
77300                  213                   87                    0                    0                    1                    8                   21
77350                  213                   87                    0                    0                    1                    8                   21
77400                  213                   87                    0                    0                    2                    8                   20
77450                  214                   86                    0                    0                    2                    6                   22
77500                  213                   87                    0                    0                    2                    6                   22
77550                  215                   85                    0                    0                    2                    6                   22
77600                  214                   86                    0                    0                    2                    6                   22
77650                  215                   85                    0                    0                    2                    6                   22
77700                  214                   86                    0                    0                    2                    6                   22
77750                  213                   87                    0                    0                    2                    7                   21
77800                  213                   87                    0                    0                    2                    8                   20
77850                  213                   87                    0                    0                    2                    8                   20
77900                  213                   87                    0                    0                    3                    7                   20
77950                  211                   89                    0                    0                    3                    7                   20
78000                  211                   89                    0                    0                    3                    7                   20
78050                  210                   90                    0                    0                    3                    7                   20
78100                  211                   89                    0                    0                    3                    6                   21
78150                  210                   90                    0                    0                    3                    7                   20
78200                  210                   90                    0                    0                    3                    7                   20
78250                  211                   89                    0                    0                    3                    7                   20
78300                  211                   89                    0                    0                    3                    7                   20
78350                  210                   90                    0                    0                    3                    7                   20
78400                  210                   90                    0                    0                    3                    7                   20
78450                  210                   90                    0                    0                    3                    6                   21
78500                  210                   90                    0                    0                    3                    6                   21
78550                  210                   90                    0                    0                    3                    7                   20
78600                  210                   90                    0                    0                    3                    7                   20
78650                  208                   92                    0                    0                    3                    7                   20
78700                  209                   91                    0                    0                    3                    8                   19
78750                  210                   90                    0                    0                    3                    8                   19
78800                  211                   89                    0                    0                    3                    9                   18
78850                  210                   90                    0                    0                    3                    9                   18
78900                  211                   89                    0                    0                    3                    8                   19
78950                  208                   92                    0                    0                    3                    8                   19
79000                  207                   93                    0                    0                    3                    9                   18
79050                  208                   92                    0                    0                    3                    9                   18
79100                  208                   92                    0                    0                    3                    9                   18
79150                  207                   93                    0                    0                    3                    9                   18
79200                  208                   92                    0                    0                    3                    7                   20
79250                  208                   92                    0                    0                    3                    7                   20
79300                  205                   95                    0                    0                    3                    8                   19
79350                  206                   94                    0                    0                    3                    8                   19
79400                  207                   93                    0                    0                    3                    8                   19
79450                  205                   95                    0                    0                    3                    9                   18
79500                  205                   95                    0                    0                    3                    9                   18
79550                  205                   95                    0                    0                    3                    9                   18
79600                  204                   96                    0                    0                    3                    9                   18
79650                  204                   96                    0                    0                    3                   10                   17
79700                  203                   97                    0                    0                    3                   10                   17
79750                  203                   97                    0                    0                    3                   10                   17
79800                  203                   97                    0                    0                    3                    8                   19
79850                  203                   97                    0                    0                    3                    8                   19
79900                  203                   97                    0                    0                    3                    8                   19
79950                  204                   96                    0                    0                    3                    8                   19
80000                  205                   95                    0                    0                    3                    8                   19
80050                  206                   94                    0                    0                    3                    8                   19
80100                  204                   96                    0                    0                    4                    7                   19
80150                  205                   95                    0                    0                    4                    6                   20
80200                  203                   97                    0                    0                    4                    6                   20
80250                  203                   97                    0                    0                    4                    6                   20
80300                  203                   97                    0                    0                    4                    6                   20
80350                  203                   97                    0                    0                    4                    6                   20
80400                  203                   97                    0                    0                    4                    5                   21
80450                  204                   96                    0                    0                    4                    5                   21
80500                  205                   95                    0                    0                    3                    6                   21
80550                  204                   96                    0                    0                    3                    7                   20
80600                  204                   96                    0                    0                    3                    7                   20
80650                  206                   94                    0                    0                    3                    7                   20
80700                  207                   93                    0                    0                    2                    8                   20
80750                  204                   96                    0                    0                    2                    7                   21
80800                  206                   94                    0                    0                    2                    7                   21
80850                  206                   94                    0                    0                    2                    7                   21
80900                  205                   95                    0                    0                    2                    8                   20
80950                  205                   95                    0                    0                    2                    7                   21
81000                  205                   95                    0                    0                    2                    8                   20
81050                  205                   95                    0                    0                    2                    8                   20
81100                  205                   95                    0                    0                    2                    9                   19
81150                  207                   93                    0                    0                    2                    8                   20
81200                  207                   93                    0                    0                    2                    9                   19
81250                  206                   94                    0                    0                    2                    9                   19
81300                  206                   94                    0                    0                    2                   10                   18
81350                  206                   94                    0                    0                    2                   10                   18
81400                  207                   93                    0                    0                    2                   10                   18
81450                  207                   93                    0                    0                    2                    9                   19
81500                  207                   93                    0                    0                    2                    9                   19
81550                  208                   92                    0                    0                    2                   10                   18
81600                  207                   93                    0                    0                    2                   10                   18
81650                  208                   92                    0                    0                    2                   10                   18
81700                  208                   92                    0                    0                    2                    9                   19
81750                  208                   92                    0                    0                    2                   10                   18
81800                  209                   91                    0                    0                    2                    9                   19
81850                  207                   93                    0                    0                    2                    8                   20
81900                  206                   94                    0                    0                    2                    7                   21
81950                  206                   94                    0                    0                    2                    7                   21
82000                  207                   93                    0                    0                    2                    6                   22
82050                  208                   92                    0                    0                    2                    6                   22
82100                  209                   91                    0                    0                    2                    6                   22
82150                  209                   91                    0                    0                    2                    6                   22
82200                  207                   93                    0                    0                    2                    7                   21
82250                  206                   94                    0                    0                    2                    6                   22
82300                  206                   94                    0                    0                    2                    6                   22
82350                  206                   94                    0                    0                    2                    6                   22
82400                  206                   94                    0                    0                    2                    7                   21
82450                  208                   92                    0                    0                    2                    7                   21
82500                  208                   92                    0                    0                    2                    7                   21
82550                  208                   92                    0                    0                    2                    7                   21
82600                  209                   91                    0                    0                    2                    8                   20
82650                  209                   91                    0                    0                    2                    8                   20
82700                  208                   92                    0                    0                    2                    8                   20
82750                  207                   93                    0                    0                    2                    8                   20
82800                  205                   95                    0                    0                    1                    9                   20
82850                  205                   95                    0                    0                    1                    9                   20
82900                  204                   96                    0                    0                    1                   10                   19
82950                  204                   96                    0                    0                    1                   10                   19
83000                  204                   96                    0                    0                    2                    8                   20
83050                  205                   95                    0                    0                    2                    9                   19
83100                  205                   95                    0                    0                    1                   10                   19
83150                  205                   95                    0                    0                    1                   11                   18
83200                  205                   95                    0                    0                    1                   11                   18
83250                  205                   95                    0                    0                    1                   11                   18
83300                  206                   94                    0                    0                    1                   10                   19
83350                  207                   93                    0                    0                    1                   10                   19
83400                  205                   95                    0                    0                    2                    9                   19
83450                  205                   95                    0                    0                    2                   10                   18
83500                  204                   96                    0                    0                    2                   10                   18
83550                  205                   95                    0                    0                    2                   10                   18
83600                  202                   98                    0                    0                    2                   10                   18
83650                  202                   98                    0                    0                    2                   10                   18
83700                  202                   98                    0                    0                    2                    9                   19
83750                  201                   99                    0                    0                    2                    9                   19
83800                  201                   99                    0                    0                    2                    9                   19
83850                  203                   97                    0                    0                    2                    9                   19
83900                  206                   94                    0                    0                    2                    9                   19
83950                  205                   95                    0                    0                    2                    9                   19
84000                  204                   96                    0                    0                    2                    9                   19
84050                  204                   96                    0                    0                    2                    9                   19
84100                  204                   96                    0                    0                    2                    9                   19
84150                  204                   96                    0                    0                    2                   10                   18
84200                  204                   96                    0                    0                    2                    9                   19
84250                  204                   96                    0                    0                    2                    9                   19
84300                  204                   96                    0                    0                    2                    9                   19
84350                  204                   96                    0                    0                    1                    9                   20
84400                  204                   96                    0                    0                    1                    8                   21
84450                  205                   95                    0                    0                    1                    9                   20
84500                  206                   94                    0                    0                    1                    8                   21
84550                  206                   94                    0                    0                    1                    8                   21
84600                  204                   96                    0                    0                    1                    7                   22
84650                  203                   97                    0                    0                    1                    7                   22
84700                  203                   97                    0                    0                    1                    6                   23
84750                  203                   97                    0                    0                    2                    5                   23
84800                  205                   95                    0                    0                    2                    5                   23
84850                  203                   97                    0                    0                    1                    6                   23
84900                  203                   97                    0                    0                    1                    6                   23
84950                  204                   96                    0                    0                    1                    6                   23
85000                  204                   96                    0                    0                    1                    6                   23
85050                  204                   96                    0                    0                    1                    6                   23
85100                  204                   96                    0                    0                    1                    6                   23
85150                  204                   96                    0                    0                    1                    7                   22
85200                  203                   97                    0                    0                    1                    7                   22
85250                  201                   99                    0                    0                    1                    7                   22
85300                  201                   99                    0                    0                    2                    7                   21
85350                  202                   98                    0                    0                    2                    6                   22
85400                  202                   98                    0                    0                    2                    7                   21
85450                  202                   98                    0                    0                    2                    8                   20
85500                  202                   98                    0                    0                    2                    8                   20
85550                  202                   98                    0                    0                    2                    8                   20
85600                  202                   98                    0                    0                    3                    7                   20
85650                  201                   99                    0                    0                    3                    7                   20
85700                  202                   98                    0                    0                    3                    7                   20
85750                  203                   97                    0                    0                    3                    8                   19
85800                  201                   99                    0                    0                    3                    8                   19
85850                  200                  100                    0                    0                    3                    8                   19
85900                  199                  101                    0                    0                    3                    8                   19
85950                  198                  102                    0                    0                    3                    9                   18
86000                  197                  103                    0                    0                    3                   10                   17
86050                  197                  103                    0                    0                    3                   11                   16
86100                  197                  103                    0                    0                    3                    9                   18
86150                  197                  103                    0                    0                    3                   10                   17
86200                  196                  104                    0                    0                    3                    9                   18
86250                  196                  104                    0                    0                    3                    9                   18
86300                  195                  105                    0                    0                    3                    9                   18
86350                  195                  105                    0                    0                    3                    9                   18
86400                  194                  106                    0                    0                    3                    9                   18
86450                  194                  106                    0                    0                    3                   10                   17
86500                  194                  106                    0                    0                    3                   11                   16
86550                  197                  103                    0                    0                    2                   12                   16
86600                  198                  102                    0                    0                    1                   11                   18
86650                  199                  101                    0                    0                    1                   11                   18
86700                  200                  100                    0                    0                    1                   11                   18
86750                  200                  100                    0                    0                    1                   11                   18
86800                  200                  100                    0                    0                    1                   11                   18
86850                  200                  100                    0                    0                    1                   12                   17
86900                  199                  101                    0                    0                    2                   12                   16
86950                  200                  100                    0                    0                    2                   12                   16
87000                  200                  100                    0                    0                    2                   12                   16
87050                  201                   99                    0                    0                    2                   13                   15
87100                  201                   99                    0                    0                    2                   12                   16
87150                  200                  100                    0                    0                    2                   12                   16
87200                  200                  100                    0                    0                    2                   12                   16
87250                  200                  100                    0                    0                    2                   11                   17
87300                  202                   98                    0                    0                    2                   11                   17
87350                  202                   98                    0                    0                    2                   11                   17
87400                  203                   97                    0                    0                    2                   10                   18
87450                  204                   96                    0                    0                    2                   10                   18
87500                  204                   96                    0                    0                    2                   10                   18
87550                  203                   97                    0                    0                    2                   10                   18
87600                  202                   98                    0                    0                    2                   10                   18
87650                  203                   97                    0                    0                    2                   10                   18
87700                  205                   95                    0                    0                    2                   10                   18
87750                  205                   95                    0                    0                    2                   10                   18
87800                  205                   95                    0                    0                    2                   11                   17
87850                  205                   95                    0                    0                    2                   10                   18
87900                  205                   95                    0                    0                    2                   10                   18
87950                  205                   95                    0                    0                    2                    9                   19
88000                  207                   93                    0                    0                    2                    9                   19
88050                  207                   93                    0                    0                    3                    9                   18
88100                  207                   93                    0                    1                    2                    9                   18
88150                  206                   94                    0                    1                    1                   10                   18
88200                  207                   93                    0                    1                    1                   10                   18
88250                  206                   94                    0                    1                    1                   10                   18
88300                  206                   94                    0                    1                    1                    9                   19
88350                  207                   93                    0                    1                    1                    9                   19
88400                  206                   94                    0                    1                    1                    9                   19
88450                  205                   95                    0                    1                    1                    9                   19
88500                  206                   94                    0                    1                    1                    9                   19
88550                  207                   93                    0                    1                    1                    9                   19
88600                  205                   95                    0                    1                    1                    9                   19
88650                  206                   94                    0                    1                    1                    9                   19
88700                  207                   93                    0                    1                    1                    9                   19
88750                  207                   93                    0                    1                    0                   10                   19
88800                  206                   94                    0                    1                    0                   10                   19
88850                  206                   94                    0                    1                    1                    8                   20
88900                  207                   93                    0                    1                    1                    8                   20
88950                  206                   94                    0                    1                    1                    8                   20
89000                  206                   94                    0                    1                    1                    8                   20
89050                  205                   95                    0                    1                    1                    8                   20
89100                  206                   94                    0                    1                    1                    9                   19
89150                  206                   94                    0                    1                    1                    8                   20
89200                  205                   95                    0                    1                    1                    8                   20
89250                  205                   95                    0                    1                    1                    7                   21
89300                  205                   95                    0                    1                    0                    8                   21
89350                  205                   95                    0                    1                    0                    8                   21
89400                  205                   95                    0                    1                    0                    8                   21
89450                  204                   96                    0                    1                    0                    9                   20
89500                  205                   95                    0                    1                    0                    9                   20
89550                  203                   97                    0                    1                    0                    9                   20
89600                  204                   96                    0                    1                    0                   10                   19
89650                  205                   95                    0                    1                    0                   10                   19
89700                  205                   95                    0                    1                    0                   10                   19
89750                  205                   95                    0                    1                    0                   10                   19
89800                  207                   93                    0                    1                    0                   10                   19
89850                  207                   93                    0                    1                    0                   10                   19
89900                  206                   94                    0                    1                    0                   10                   19
89950                  205                   95                    0                    1                    0                    8                   21
90000                  208                   92                    0                    1                    0                    9                   20
90050                  208                   92                    0                    1                    0                    8                   21
90100                  208                   92                    0                    1                    0                    8                   21
90150                  208                   92                    0                    1                    0                    7                   22
90200                  208                   92                    0                    1                    0                    7                   22
90250                  207                   93                    0                    1                    0                    6                   23
90300                  208                   92                    0                    1                    0                    6                   23
90350                  208                   92                    0                    1                    0                    6                   23
90400                  205                   95                    0                    1                    0                    6                   23
90450                  204                   96                    0                    1                    0                    6                   23
90500                  203                   97                    0                    0                    1                    5                   24
90550                  202                   98                    0                    0                    1                    5                   24
90600                  202                   98                    0                    0                    1                    8                   21
90650                  201                   99                    0                    0                    1                    7                   22
90700                  202                   98                    0                    0                    2                    6                   22
90750                  202                   98                    0                    0                    2                    6                   22
90800                  200                  100                    0                    0                    2                    6                   22
90850                  202                   98                    0                    0                    3                    5                   22
90900                  201                   99                    0                    0                    3                    5                   22
90950                  202                   98                    0                    0                    3                    6                   21
91000                  201                   99                    0                    0                    3                    5                   22
91050                  201                   99                    0                    0                    3                    5                   22
91100                  201                   99                    0                    0                    3                    5                   22
91150                  199                  101                    0                    0                    3                    5                   22
91200                  198                  102                    0                    0                    3                    6                   21
91250                  197                  103                    0                    0                    3                    6                   21
91300                  198                  102                    0                    0                    3                    6                   21
91350                  199                  101                    0                    0                    3                    5                   22
91400                  199                  101                    0                    0                    3                    5                   22
91450                  199                  101                    0                    0                    3                    5                   22
91500                  200                  100                    0                    0                    3                    5                   22
91550                  200                  100                    0                    0                    3                    6                   21
91600                  200                  100                    0                    0                    3                    6                   21
91650                  200                  100                    0                    0                    3                    6                   21
91700                  200                  100                    0                    0                    3                    6                   21
91750                  200                  100                    0                    0                    3                    7                   20
91800                  200                  100                    0                    0                    3                    7                   20
91850                  199                  101                    0                    0                    3                    7                   20
91900                  199                  101                    0                    0                    3                    6                   21
91950                  198                  102                    0                    0                    3                    6                   21
92000                  197                  103                    0                    0                    3                    6                   21
92050                  196                  104                    0                    0                    3                    6                   21
92100                  197                  103                    0                    0                    3                    6                   21
92150                  199                  101                    0                    0                    3                    6                   21
92200                  201                   99                    0                    0                    3                    7                   20
92250                  201                   99                    0                    0                    3                    8                   19
92300                  200                  100                    0                    0                    3                    7                   20
92350                  201                   99                    0                    0                    3                    7                   20
92400                  201                   99                    0                    0                    4                    8                   18
92450                  201                   99                    0                    0                    4                    8                   18
92500                  202                   98                    0                    0                    4                    7                   19
92550                  201                   99                    0                    0                    4                    7                   19
92600                  202                   98                    0                    0                    4                    7                   19
92650                  201                   99                    0                    0                    4                    7                   19
92700                  202                   98                    0                    0                    4                    6                   20
92750                  203                   97                    0                    0                    4                    6                   20
92800                  204                   96                    0                    0                    4                    6                   20
92850                  203                   97                    0                    0                    4                    6                   20
92900                  203                   97                    0                    1                    3                    6                   20
92950                  203                   97                    0                    1                    4                    4                   21
93000                  203                   97                    0                    1                    4                    4                   21
93050                  203                   97                    0                    1                    4                    4                   21
93100                  201                   99                    0                    1                    4                    4                   21
93150                  200                  100                    0                    1                    4                    3                   22
93200                  200                  100                    0                    1                    4                    3                   22
93250                  201                   99                    0                    1                    4                    3                   22
93300                  201                   99                    0                    1                    4                    3                   22
93350                  201                   99                    0                    1                    4                    3                   22
93400                  201                   99                    0                    1                    4                    3                   22
93450                  200                  100                    0                    1                    3                    4                   22
93500                  200                  100                    0                    1                    4                    3                   22
93550                  200                  100                    0                    1                    4                    4                   21
93600                  201                   99                    0                    1                    4                    4                   21
93650                  201                   99                    0                    1                    4                    4                   21
93700                  201                   99                    0                    1                    3                    5                   21
93750                  201                   99                    0                    1                    3                    5                   21
93800                  202                   98                    0                    1                    3                    6                   20
93850                  203                   97                    0                    1                    2                    6                   21
93900                  203                   97                    0                    1                    2                    6                   21
93950                  201                   99                    0                    1                    2                    6                   21
94000                  201                   99                    0                    1                    2                    7                   20
94050                  200                  100                    0                    1                    3                    6                   20
94100                  202                   98                    0                    1                    3                    5                   21
94150                  201                   99                    0                    1                    3                    5                   21
94200                  201                   99                    0                    1                    3                    5                   21
94250                  199                  101                    0                    1                    3                    5                   21
94300                  201                   99                    0                    1                    3                    5                   21
94350                  202                   98                    0                    1                    3                    6                   20
94400                  202                   98                    0                    1                    4                    5                   20
94450                  202                   98                    0                    1                    4                    5                   20
94500                  201                   99                    0                    1                    4                    5                   20
94550                  201                   99                    0                    1                    4                    5                   20
94600                  201                   99                    0                    1                    4                    5                   20
94650                  198                  102                    0                    1                    4                    5                   20
94700                  197                  103                    0                    1                    4                    5                   20
94750                  200                  100                    0                    1                    4                    5                   20
94800                  201                   99                    0                    1                    4                    5                   20
94850                  200                  100                    0                    1                    4                    6                   19
94900                  201                   99                    0                    1                    4                    6                   19
94950                  200                  100                    0                    1                    4                    6                   19
95000                  201                   99                    0                    1                    3                    7                   19
95050                  202                   98                    0                    1                    3                    8                   18
95100                  200                  100                    0                    1                    3                    8                   18
95150                  201                   99                    0                    1                    3                    7                   19
95200                  200                  100                    0                    1                    3                    5                   21
95250                  201                   99                    0                    1                    3                    5                   21
95300                  200                  100                    0                    1                    2                    6                   21
95350                  201                   99                    0                    1                    2                    6                   21
95400                  201                   99                    0                    1                    3                    5                   21
95450                  201                   99                    0                    1                    3                    7                   19
95500                  200                  100                    0                    1                    3                    7                   19
95550                  200                  100                    0                    1                    3                    6                   20
95600                  200                  100                    0                    1                    3                    6                   20
95650                  200                  100                    0                    1                    2                    7                   20
95700                  201                   99                    0                    1                    1                    8                   20
95750                  202                   98                    0                    1                    1                    8                   20
95800                  202                   98                    0                    1                    1                    7                   21
95850                  203                   97                    0                    1                    1                    7                   21
95900                  205                   95                    0                    1                    1                    5                   23
95950                  207                   93                    0                    1                    1                    5                   23
96000                  207                   93                    0                    1                    1                    5                   23
96050                  207                   93                    0                    1                    1                    5                   23
96100                  207                   93                    0                    1                    1                    5                   23
96150                  208                   92                    0                    1                    1                    6                   22
96200                  208                   92                    0                    1                    1                    6                   22
96250                  207                   93                    0                    1                    1                    6                   22
96300                  208                   92                    0                    1                    1                    6                   22
96350                  208                   92                    0                    1                    1                    6                   22
96400                  208                   92                    0                    1                    1                    6                   22
96450                  208                   92                    0                    1                    1                    7                   21
96500                  208                   92                    0                    1                    1                    7                   21
96550                  206                   94                    0                    1                    1                    7                   21
96600                  206                   94                    0                    1                    2                    7                   20
96650                  205                   95                    0                    1                    2                    8                   19
96700                  204                   96                    0                    1                    2                    7                   20
96750                  203                   97                    0                    1                    2                    7                   20
96800                  202                   98                    0                    1                    2                    7                   20
96850                  203                   97                    0                    1                    2                    7                   20
96900                  203                   97                    0                    1                    2                    7                   20
96950                  202                   98                    0                    1                    2                    8                   19
97000                  203                   97                    0                    1                    2                    9                   18
97050                  203                   97                    0                    1                    2                    8                   19
97100                  203                   97                    0                    1                    2                    9                   18
97150                  203                   97                    0                    1                    2                    8                   19
97200                  202                   98                    0                    1                    2                    8                   19
97250                  201                   99                    0                    1                    2                    8                   19
97300                  200                  100                    0                    1                    2                    8                   19
97350                  199                  101                    0                    1                    2                    9                   18
97400                  199                  101                    0                    1                    2                    9                   18
97450                  197                  103                    0                    1                    1                    9                   19
97500                  196                  104                    0                    1                    1                   10                   18
97550                  196                  104                    0                    1                    1                   10                   18
97600                  197                  103                    0                    1                    1                   10                   18
97650                  196                  104                    0                    1                    1                    9                   19
97700                  196                  104                    0                    1                    1                    8                   20
97750                  195                  105                    0                    1                    1                    8                   20
97800                  195                  105                    0                    1                    1                    8                   20
97850                  195                  105                    0                    1                    1                    6                   22
97900                  196                  104                    0                    1                    1                    5                   23
97950                  196                  104                    0                    1                    1                    5                   23
98000                  196                  104                    0                    1                    1                    5                   23
98050                  196                  104                    0                    1                    1                    6                   22
98100                  197                  103                    0                    1                    1                    6                   22
98150                  197                  103                    0                    1                    1                    6                   22
98200                  197                  103                    0                    1                    1                    6                   22
98250                  198                  102                    0                    1                    1                    5                   23
98300                  198                  102                    0                    1                    1                    5                   23
98350                  197                  103                    0                    1                    1                    5                   23
98400                  198                  102                    0                    1                    1                    5                   23
98450                  198                  102                    0                    1                    1                    5                   23
98500                  198                  102                    0                    1                    1                    5                   23
98550                  199                  101                    0                    1                    1                    5                   23
98600                  202                   98                    0                    1                    1                    5                   23
98650                  202                   98                    0                    1                    1                    5                   23
98700                  201                   99                    0                    2                    0                    5                   23
98750                  202                   98                    0                    2                    0                    6                   22
98800                  200                  100                    0                    2                    0                    6                   22
98850                  200                  100                    0                    2                    1                    5                   22
98900                  201                   99                    0                    2                    1                    5                   22
98950                  201                   99                    0                    2                    1                    6                   21
99000                  199                  101                    0                    2                    1                    7                   20
99050                  198                  102                    0                    2                    1                    7                   20
99100                  198                  102                    0                    2                    1                    8                   19
99150                  196                  104                    0                    2                    1                   10                   17
99200                  196                  104                    0                    2                    1                   10                   17
99250                  195                  105                    0                    2                    1                   11                   16
99300                  195                  105                    0                    2                    1                   11                   16
99350                  197                  103                    0                    2                    1                   12                   15
99400                  198                  102                    0                    2                    1                   13                   14
99450                  196                  104                    0                    2                    1                   12                   15
99500                  197                  103                    0                    2                    1                   12                   15
99550                  197                  103                    0                    2                    1                   12                   15
99600                  196                  104                    0                    2                    1                   12                   15
99650                  195                  105                    0                    2                    1                   11                   16
99700                  195                  105                    0                    2                    1                   10                   17
99750                  195                  105                    0                    2                    2                    9                   17
99800                  195                  105                    0                    2                    2                    9                   17
99850                  193                  107                    0                    2                    2                    9                   17
99900                  194                  106                    0                    2                    2                    8                   18
99950                  194                  106                    0                    2                    2                    8                   18
100000                  193                  107                    0                    2                    2                   10                   16
