# Supplementary material for: Rule-based spatial modeling with diffusing, geometrically constrained molecules
Source: BMC Bioinformatics. 2010 Jun 7;11:307. doi: 10.1186/1471-2105-11-307 (PMC2911456; doi:10.1186/1471-2105-11-307)
Supplement: Additional file 3 — Contains the source files for the simulations presented in the Results Section. Makefiles to run the simulations are readily included. [file 1471-2105-11-307-S3.ZIP › 001.scaffold/002.onlyModification_angularForce/spass_wo_end.net]

begin species
    1 S(t,t,t,t)            3.000000000000000e+01
    2 A(r~nP,s)             2.290000000000000e+02
    3 A(r~P,s)              7.100000000000000e+01
    4 A(r~nP,s!1).S(t!1,t,t,t)  0.000000000000000e+00
    5 A(r~P,s!1).S(t!1,t,t,t)  0.000000000000000e+00
    6 A(r~nP,s!1).A(r~nP,s!2).S(t!2,t!1,t,t)  0.000000000000000e+00
    7 A(r~P,s!1).A(r~nP,s!2).S(t!2,t!1,t,t)  0.000000000000000e+00
    8 A(r~P,s!1).A(r~P,s!2).S(t!2,t!1,t,t)  0.000000000000000e+00
    9 A(r~nP,s!1).A(r~nP,s!2).A(r~nP,s!3).S(t!3,t!2,t!1,t)  0.000000000000000e+00
   10 A(r~P,s!1).A(r~nP,s!2).A(r~nP,s!3).S(t!3,t!1,t!2,t)  0.000000000000000e+00
   11 A(r~P,s!1).A(r~P,s!2).A(r~nP,s!3).S(t!3,t!2,t!1,t)  0.000000000000000e+00
end species
begin rates
    1 SCF0                  3.000000000000000e+01
    2 A0                    3.000000000000000e+02
    3 B0                    3.000000000000000e+02
    4 AB0                   0.000000000000000e+00
    5 d1_on                 1.000000000000000e-04
    6 d1_off                1.000000000000000e-01
    7 d2_on                 0.000000000000000e+00
    8 d2_off                1.000000000000000e-03
    9 d3_on                 1.000000000000000e-05
   10 d3_off                9.000000000000000e-01
end rates
begin reactions
    1 2,2 2,3 d1_on
    2 2,4 2,5 d1_on
    3 2,3 3,3 d1_on
    4 3,4 3,5 d1_on
    5 2,4 3,4 d1_on
    6 4,4 4,5 d1_on
    7 3 2 d1_off
    8 4 1,2 d2_off
    9 1,3 5 4*d3_on
   10 3,4 7 3*d3_on
   11 2,6 2,7 2*d1_on
   12 2,7 2,8 d1_on
   13 3,6 3,7 2*d1_on
   14 3,7 3,8 d1_on
   15 4,6 4,7 2*d1_on
   16 4,7 4,8 d1_on
   17 2,5 3,5 d1_on
   18 4,5 5,5 d1_on
   19 5,6 5,7 2*d1_on
   20 5,7 5,8 d1_on
   21 2,6 3,6 2*d1_on
   22 4,6 5,6 2*d1_on
   23 6,6 6,7 4*d1_on
   24 6,7 6,8 2*d1_on
   25 2,7 3,7 2*d1_on
   26 4,7 5,7 2*d1_on
   27 6,7 7,7 4*d1_on
   28 7,7 7,8 2*d1_on
   29 5 4 d1_off
   30 7 6 d1_off
   31 6 2,4 2*d2_off
   32 7 2,5 d2_off
   33 3,5 8 3*d3_on
   34 3,6 10 2*d3_on
   35 3,7 11 2*d3_on
   36 5 1,3 d3_off
   37 7 3,4 d3_off
end reactions
begin reaction_rates
    1 d1_on A(r~nP,s)+A(r~nP,s)->A(r~nP,s)+A(r~P,s)  5.24410000e+00
    2 d1_on A(r~nP,s)+A(r~nP,s!1).S(t!1,t,t,t)->A(r~nP,s)+A(r~P,s!1).S(t!1,t,t,t)  0.00000000e+00
    3 d1_on A(r~nP,s)+A(r~P,s)->A(r~P,s)+A(r~P,s)  1.62590000e+00
    4 d1_on A(r~P,s)+A(r~nP,s!1).S(t!1,t,t,t)->A(r~P,s)+A(r~P,s!1).S(t!1,t,t,t)  0.00000000e+00
    5 d1_on A(r~nP,s)+A(r~nP,s!1).S(t!1,t,t,t)->A(r~P,s)+A(r~nP,s!1).S(t!1,t,t,t)  0.00000000e+00
    6 d1_on A(r~nP,s!1).S(t!1,t,t,t)+A(r~nP,s!1).S(t!1,t,t,t)->A(r~nP,s!1).S(t!1,t,t,t)+A(r~P,s!1).S(t!1,t,t,t)  0.00000000e+00
    7 d1_off A(r~P,s)->A(r~nP,s)  7.10000000e+00
    8 d2_off A(r~nP,s!1).S(t!1,t,t,t)->S(t,t,t,t)+A(r~nP,s)  0.00000000e+00
    9 d3_on S(t,t,t,t)+A(r~P,s)->A(r~P,s!1).S(t!1,t,t,t)  8.52000000e-02
   10 d3_on A(r~P,s)+A(r~nP,s!1).S(t!1,t,t,t)->A(r~P,s!1).A(r~nP,s!2).S(t!2,t!1,t,t)  0.00000000e+00
   11 d1_on A(r~nP,s)+A(r~nP,s!1).A(r~nP,s!2).S(t!2,t!1,t,t)->A(r~nP,s)+A(r~P,s!1).A(r~nP,s!2).S(t!2,t!1,t,t)  0.00000000e+00
   12 d1_on A(r~nP,s)+A(r~P,s!1).A(r~nP,s!2).S(t!2,t!1,t,t)->A(r~nP,s)+A(r~P,s!1).A(r~P,s!2).S(t!2,t!1,t,t)  0.00000000e+00
   13 d1_on A(r~P,s)+A(r~nP,s!1).A(r~nP,s!2).S(t!2,t!1,t,t)->A(r~P,s)+A(r~P,s!1).A(r~nP,s!2).S(t!2,t!1,t,t)  0.00000000e+00
   14 d1_on A(r~P,s)+A(r~P,s!1).A(r~nP,s!2).S(t!2,t!1,t,t)->A(r~P,s)+A(r~P,s!1).A(r~P,s!2).S(t!2,t!1,t,t)  0.00000000e+00
   15 d1_on A(r~nP,s!1).S(t!1,t,t,t)+A(r~nP,s!1).A(r~nP,s!2).S(t!2,t!1,t,t)->A(r~nP,s!1).S(t!1,t,t,t)+A(r~P,s!1).A(r~nP,s!2).S(t!2,t!1,t,t)  0.00000000e+00
   16 d1_on A(r~nP,s!1).S(t!1,t,t,t)+A(r~P,s!1).A(r~nP,s!2).S(t!2,t!1,t,t)->A(r~nP,s!1).S(t!1,t,t,t)+A(r~P,s!1).A(r~P,s!2).S(t!2,t!1,t,t)  0.00000000e+00
   17 d1_on A(r~nP,s)+A(r~P,s!1).S(t!1,t,t,t)->A(r~P,s)+A(r~P,s!1).S(t!1,t,t,t)  0.00000000e+00
   18 d1_on A(r~nP,s!1).S(t!1,t,t,t)+A(r~P,s!1).S(t!1,t,t,t)->A(r~P,s!1).S(t!1,t,t,t)+A(r~P,s!1).S(t!1,t,t,t)  0.00000000e+00
   19 d1_on A(r~P,s!1).S(t!1,t,t,t)+A(r~nP,s!1).A(r~nP,s!2).S(t!2,t!1,t,t)->A(r~P,s!1).S(t!1,t,t,t)+A(r~P,s!1).A(r~nP,s!2).S(t!2,t!1,t,t)  0.00000000e+00
   20 d1_on A(r~P,s!1).S(t!1,t,t,t)+A(r~P,s!1).A(r~nP,s!2).S(t!2,t!1,t,t)->A(r~P,s!1).S(t!1,t,t,t)+A(r~P,s!1).A(r~P,s!2).S(t!2,t!1,t,t)  0.00000000e+00
   21 d1_on A(r~nP,s)+A(r~nP,s!1).A(r~nP,s!2).S(t!2,t!1,t,t)->A(r~P,s)+A(r~nP,s!1).A(r~nP,s!2).S(t!2,t!1,t,t)  0.00000000e+00
   22 d1_on A(r~nP,s!1).S(t!1,t,t,t)+A(r~nP,s!1).A(r~nP,s!2).S(t!2,t!1,t,t)->A(r~P,s!1).S(t!1,t,t,t)+A(r~nP,s!1).A(r~nP,s!2).S(t!2,t!1,t,t)  0.00000000e+00
   23 d1_on A(r~nP,s!1).A(r~nP,s!2).S(t!2,t!1,t,t)+A(r~nP,s!1).A(r~nP,s!2).S(t!2,t!1,t,t)->A(r~nP,s!1).A(r~nP,s!2).S(t!2,t!1,t,t)+A(r~P,s!1).A(r~nP,s!2).S(t!2,t!1,t,t)  0.00000000e+00
   24 d1_on A(r~nP,s!1).A(r~nP,s!2).S(t!2,t!1,t,t)+A(r~P,s!1).A(r~nP,s!2).S(t!2,t!1,t,t)->A(r~nP,s!1).A(r~nP,s!2).S(t!2,t!1,t,t)+A(r~P,s!1).A(r~P,s!2).S(t!2,t!1,t,t)  0.00000000e+00
   25 d1_on A(r~nP,s)+A(r~P,s!1).A(r~nP,s!2).S(t!2,t!1,t,t)->A(r~P,s)+A(r~P,s!1).A(r~nP,s!2).S(t!2,t!1,t,t)  0.00000000e+00
   26 d1_on A(r~nP,s!1).S(t!1,t,t,t)+A(r~P,s!1).A(r~nP,s!2).S(t!2,t!1,t,t)->A(r~P,s!1).S(t!1,t,t,t)+A(r~P,s!1).A(r~nP,s!2).S(t!2,t!1,t,t)  0.00000000e+00
   27 d1_on A(r~nP,s!1).A(r~nP,s!2).S(t!2,t!1,t,t)+A(r~P,s!1).A(r~nP,s!2).S(t!2,t!1,t,t)->A(r~P,s!1).A(r~nP,s!2).S(t!2,t!1,t,t)+A(r~P,s!1).A(r~nP,s!2).S(t!2,t!1,t,t)  0.00000000e+00
   28 d1_on A(r~P,s!1).A(r~nP,s!2).S(t!2,t!1,t,t)+A(r~P,s!1).A(r~nP,s!2).S(t!2,t!1,t,t)->A(r~P,s!1).A(r~nP,s!2).S(t!2,t!1,t,t)+A(r~P,s!1).A(r~P,s!2).S(t!2,t!1,t,t)  0.00000000e+00
   29 d1_off A(r~P,s!1).S(t!1,t,t,t)->A(r~nP,s!1).S(t!1,t,t,t)  0.00000000e+00
   30 d1_off A(r~P,s!1).A(r~nP,s!2).S(t!2,t!1,t,t)->A(r~nP,s!1).A(r~nP,s!2).S(t!2,t!1,t,t)  0.00000000e+00
   31 d2_off A(r~nP,s!1).A(r~nP,s!2).S(t!2,t!1,t,t)->A(r~nP,s)+A(r~nP,s!1).S(t!1,t,t,t)  0.00000000e+00
   32 d2_off A(r~P,s!1).A(r~nP,s!2).S(t!2,t!1,t,t)->A(r~nP,s)+A(r~P,s!1).S(t!1,t,t,t)  0.00000000e+00
   33 d3_on A(r~P,s)+A(r~P,s!1).S(t!1,t,t,t)->A(r~P,s!1).A(r~P,s!2).S(t!2,t!1,t,t)  0.00000000e+00
   34 d3_on A(r~P,s)+A(r~nP,s!1).A(r~nP,s!2).S(t!2,t!1,t,t)->A(r~P,s!1).A(r~nP,s!2).A(r~nP,s!3).S(t!3,t!1,t!2,t)  0.00000000e+00
   35 d3_on A(r~P,s)+A(r~P,s!1).A(r~nP,s!2).S(t!2,t!1,t,t)->A(r~P,s!1).A(r~P,s!2).A(r~nP,s!3).S(t!3,t!2,t!1,t)  0.00000000e+00
   36 d3_off A(r~P,s!1).S(t!1,t,t,t)->S(t,t,t,t)+A(r~P,s)  0.00000000e+00
   37 d3_off A(r~P,s!1).A(r~nP,s!2).S(t!2,t!1,t,t)->A(r~P,s)+A(r~nP,s!1).S(t!1,t,t,t)  0.00000000e+00
end reaction_rates
begin groups
    1         nA 2,4,2*6,7
    2        nAP 3,5,7
    3         nS 24*1
    4        nSb 6*4,6*5
    5       nSbb 4*6,4*7
    6      nSbbb
    7     nSbbbb
end groups
