# Supplementary material for: Rule-based spatial modeling with diffusing, geometrically constrained molecules
Source: BMC Bioinformatics. 2010 Jun 7;11:307. doi: 10.1186/1471-2105-11-307 (PMC2911456; doi:10.1186/1471-2105-11-307)
Supplement: Additional file 3 — Contains the source files for the simulations presented in the Results Section. Makefiles to run the simulations are readily included. [file 1471-2105-11-307-S3.ZIP › 001.scaffold/002.onlyModification_angularForce/spass_w.cdat]

#                  time                       1                       2                       3                       4                       5                       6                       7                       8                       9                      10                      11
 0.0000000000000000e+00  3.0000000000000000e+01  3.0000000000000000e+02  0.0000000000000000e+00  0.0000000000000000e+00  0.0000000000000000e+00  0.0000000000000000e+00  0.0000000000000000e+00  0.0000000000000000e+00  0.0000000000000000e+00  0.0000000000000000e+00  0.0000000000000000e+00
 2.0000000000000001e-01  0.0000000000000000e+00  1.9100000000000000e+02  1.0000000000000000e+00  1.0000000000000000e+00  0.0000000000000000e+00  2.0000000000000000e+00  0.0000000000000000e+00  0.0000000000000000e+00  5.0000000000000000e+00  0.0000000000000000e+00  0.0000000000000000e+00  2.1000000000000000e+01  1.0000000000000000e+00  0.0000000000000000e+00
 4.0000000000000002e-01  0.0000000000000000e+00  1.8100000000000000e+02  2.0000000000000000e+00  0.0000000000000000e+00  0.0000000000000000e+00  0.0000000000000000e+00  0.0000000000000000e+00  0.0000000000000000e+00  3.0000000000000000e+00  0.0000000000000000e+00  0.0000000000000000e+00  2.5000000000000000e+01  2.0000000000000000e+00  0.0000000000000000e+00
 6.0000000000000009e-01  0.0000000000000000e+00  1.7700000000000000e+02  3.0000000000000000e+00  0.0000000000000000e+00  0.0000000000000000e+00  0.0000000000000000e+00  0.0000000000000000e+00  0.0000000000000000e+00  0.0000000000000000e+00  0.0000000000000000e+00  0.0000000000000000e+00  2.7000000000000000e+01  3.0000000000000000e+00  0.0000000000000000e+00
 8.0000000000000004e-01  0.0000000000000000e+00  1.7600000000000000e+02  4.0000000000000000e+00  0.0000000000000000e+00  0.0000000000000000e+00  0.0000000000000000e+00  0.0000000000000000e+00  0.0000000000000000e+00  0.0000000000000000e+00  0.0000000000000000e+00  0.0000000000000000e+00  2.8000000000000000e+01  2.0000000000000000e+00  0.0000000000000000e+00
 1.0000000000000000e+00  0.0000000000000000e+00  1.7600000000000000e+02  5.0000000000000000e+00  0.0000000000000000e+00  0.0000000000000000e+00  0.0000000000000000e+00  0.0000000000000000e+00  0.0000000000000000e+00  1.0000000000000000e+00  0.0000000000000000e+00  0.0000000000000000e+00  2.8000000000000000e+01  1.0000000000000000e+00  0.0000000000000000e+00
 1.2000000000000000e+00  0.0000000000000000e+00  1.7500000000000000e+02  5.0000000000000000e+00  0.0000000000000000e+00  0.0000000000000000e+00  0.0000000000000000e+00  0.0000000000000000e+00  0.0000000000000000e+00  0.0000000000000000e+00  0.0000000000000000e+00  0.0000000000000000e+00  2.8000000000000000e+01  2.0000000000000000e+00  0.0000000000000000e+00
 1.3999999999999999e+00  0.0000000000000000e+00  1.7400000000000000e+02  6.0000000000000000e+00  0.0000000000000000e+00  0.0000000000000000e+00  0.0000000000000000e+00  0.0000000000000000e+00  0.0000000000000000e+00  0.0000000000000000e+00  0.0000000000000000e+00  0.0000000000000000e+00  2.8000000000000000e+01  2.0000000000000000e+00  0.0000000000000000e+00
 1.5999999999999999e+00  0.0000000000000000e+00  1.7400000000000000e+02  6.0000000000000000e+00  0.0000000000000000e+00  0.0000000000000000e+00  0.0000000000000000e+00  0.0000000000000000e+00  0.0000000000000000e+00  0.0000000000000000e+00  0.0000000000000000e+00  0.0000000000000000e+00  2.5000000000000000e+01  5.0000000000000000e+00  0.0000000000000000e+00
 1.7999999999999998e+00  0.0000000000000000e+00  1.7300000000000000e+02  9.0000000000000000e+00  0.0000000000000000e+00  0.0000000000000000e+00  0.0000000000000000e+00  0.0000000000000000e+00  0.0000000000000000e+00  2.0000000000000000e+00  0.0000000000000000e+00  0.0000000000000000e+00  2.6000000000000000e+01  2.0000000000000000e+00  0.0000000000000000e+00
 1.9999999999999998e+00  0.0000000000000000e+00  1.7000000000000000e+02  1.0000000000000000e+01  0.0000000000000000e+00  0.0000000000000000e+00  0.0000000000000000e+00  0.0000000000000000e+00  0.0000000000000000e+00  0.0000000000000000e+00  0.0000000000000000e+00  0.0000000000000000e+00  2.7000000000000000e+01  3.0000000000000000e+00  0.0000000000000000e+00
 2.1999999999999997e+00  0.0000000000000000e+00  1.6900000000000000e+02  1.1000000000000000e+01  0.0000000000000000e+00  0.0000000000000000e+00  0.0000000000000000e+00  0.0000000000000000e+00  0.0000000000000000e+00  0.0000000000000000e+00  0.0000000000000000e+00  0.0000000000000000e+00  2.6000000000000000e+01  4.0000000000000000e+00  0.0000000000000000e+00
 2.3999999999999999e+00  0.0000000000000000e+00  1.7000000000000000e+02  1.0000000000000000e+01  0.0000000000000000e+00  0.0000000000000000e+00  0.0000000000000000e+00  0.0000000000000000e+00  0.0000000000000000e+00  0.0000000000000000e+00  0.0000000000000000e+00  0.0000000000000000e+00  2.5000000000000000e+01  5.0000000000000000e+00  0.0000000000000000e+00
 2.6000000000000001e+00  0.0000000000000000e+00  1.7100000000000000e+02  9.0000000000000000e+00  0.0000000000000000e+00  0.0000000000000000e+00  0.0000000000000000e+00  0.0000000000000000e+00  0.0000000000000000e+00  0.0000000000000000e+00  0.0000000000000000e+00  0.0000000000000000e+00  2.5000000000000000e+01  5.0000000000000000e+00  0.0000000000000000e+00
 2.8000000000000003e+00  0.0000000000000000e+00  1.6800000000000000e+02  1.2000000000000000e+01  0.0000000000000000e+00  0.0000000000000000e+00  0.0000000000000000e+00  0.0000000000000000e+00  0.0000000000000000e+00  0.0000000000000000e+00  0.0000000000000000e+00  0.0000000000000000e+00  2.6000000000000000e+01  4.0000000000000000e+00  0.0000000000000000e+00
 3.0000000000000004e+00  0.0000000000000000e+00  1.6700000000000000e+02  1.4000000000000000e+01  0.0000000000000000e+00  0.0000000000000000e+00  0.0000000000000000e+00  0.0000000000000000e+00  0.0000000000000000e+00  1.0000000000000000e+00  0.0000000000000000e+00  0.0000000000000000e+00  2.6000000000000000e+01  3.0000000000000000e+00  0.0000000000000000e+00
 3.2000000000000006e+00  0.0000000000000000e+00  1.6600000000000000e+02  1.4000000000000000e+01  0.0000000000000000e+00  0.0000000000000000e+00  0.0000000000000000e+00  0.0000000000000000e+00  0.0000000000000000e+00  0.0000000000000000e+00  0.0000000000000000e+00  0.0000000000000000e+00  2.7000000000000000e+01  3.0000000000000000e+00  0.0000000000000000e+00
 3.4000000000000008e+00  0.0000000000000000e+00  1.6500000000000000e+02  1.5000000000000000e+01  0.0000000000000000e+00  0.0000000000000000e+00  0.0000000000000000e+00  0.0000000000000000e+00  0.0000000000000000e+00  0.0000000000000000e+00  0.0000000000000000e+00  0.0000000000000000e+00  2.5000000000000000e+01  5.0000000000000000e+00  0.0000000000000000e+00
 3.6000000000000010e+00  0.0000000000000000e+00  1.6500000000000000e+02  1.5000000000000000e+01  0.0000000000000000e+00  0.0000000000000000e+00  0.0000000000000000e+00  0.0000000000000000e+00  0.0000000000000000e+00  0.0000000000000000e+00  0.0000000000000000e+00  0.0000000000000000e+00  2.6000000000000000e+01  4.0000000000000000e+00  0.0000000000000000e+00
 3.8000000000000012e+00  0.0000000000000000e+00  1.6300000000000000e+02  1.7000000000000000e+01  0.0000000000000000e+00  0.0000000000000000e+00  0.0000000000000000e+00  0.0000000000000000e+00  0.0000000000000000e+00  0.0000000000000000e+00  0.0000000000000000e+00  0.0000000000000000e+00  2.6000000000000000e+01  4.0000000000000000e+00  0.0000000000000000e+00
 4.0000000000000009e+00  0.0000000000000000e+00  1.6200000000000000e+02  1.8000000000000000e+01  0.0000000000000000e+00  0.0000000000000000e+00  0.0000000000000000e+00  0.0000000000000000e+00  0.0000000000000000e+00  0.0000000000000000e+00  0.0000000000000000e+00  0.0000000000000000e+00  2.6000000000000000e+01  4.0000000000000000e+00  0.0000000000000000e+00
 4.2000000000000011e+00  0.0000000000000000e+00  1.5900000000000000e+02  2.1000000000000000e+01  0.0000000000000000e+00  0.0000000000000000e+00  0.0000000000000000e+00  0.0000000000000000e+00  0.0000000000000000e+00  0.0000000000000000e+00  0.0000000000000000e+00  0.0000000000000000e+00  2.7000000000000000e+01  3.0000000000000000e+00  0.0000000000000000e+00  0.0000000000000000e+00
 4.4000000000000012e+00  0.0000000000000000e+00  1.5700000000000000e+02  2.3000000000000000e+01  0.0000000000000000e+00  0.0000000000000000e+00  0.0000000000000000e+00  0.0000000000000000e+00  0.0000000000000000e+00  0.0000000000000000e+00  0.0000000000000000e+00  0.0000000000000000e+00  2.7000000000000000e+01  3.0000000000000000e+00  0.0000000000000000e+00  0.0000000000000000e+00
 4.6000000000000014e+00  0.0000000000000000e+00  1.5600000000000000e+02  2.4000000000000000e+01  0.0000000000000000e+00  0.0000000000000000e+00  0.0000000000000000e+00  0.0000000000000000e+00  0.0000000000000000e+00  0.0000000000000000e+00  0.0000000000000000e+00  0.0000000000000000e+00  2.7000000000000000e+01  3.0000000000000000e+00  0.0000000000000000e+00  0.0000000000000000e+00
 4.8000000000000016e+00  0.0000000000000000e+00  1.5200000000000000e+02  2.8000000000000000e+01  0.0000000000000000e+00  0.0000000000000000e+00  0.0000000000000000e+00  0.0000000000000000e+00  0.0000000000000000e+00  0.0000000000000000e+00  0.0000000000000000e+00  0.0000000000000000e+00  2.6000000000000000e+01  4.0000000000000000e+00  0.0000000000000000e+00  0.0000000000000000e+00
 5.0000000000000018e+00  0.0000000000000000e+00  1.5200000000000000e+02  2.8000000000000000e+01  0.0000000000000000e+00  0.0000000000000000e+00  0.0000000000000000e+00  0.0000000000000000e+00  0.0000000000000000e+00  0.0000000000000000e+00  0.0000000000000000e+00  0.0000000000000000e+00  2.6000000000000000e+01  4.0000000000000000e+00  0.0000000000000000e+00  0.0000000000000000e+00
 5.2000000000000020e+00  0.0000000000000000e+00  1.5100000000000000e+02  2.9000000000000000e+01  0.0000000000000000e+00  0.0000000000000000e+00  0.0000000000000000e+00  0.0000000000000000e+00  0.0000000000000000e+00  0.0000000000000000e+00  0.0000000000000000e+00  0.0000000000000000e+00  2.6000000000000000e+01  4.0000000000000000e+00  0.0000000000000000e+00  0.0000000000000000e+00
 5.4000000000000021e+00  0.0000000000000000e+00  1.5100000000000000e+02  2.9000000000000000e+01  0.0000000000000000e+00  0.0000000000000000e+00  0.0000000000000000e+00  0.0000000000000000e+00  0.0000000000000000e+00  0.0000000000000000e+00  0.0000000000000000e+00  0.0000000000000000e+00  2.7000000000000000e+01  3.0000000000000000e+00  0.0000000000000000e+00  0.0000000000000000e+00
 5.6000000000000023e+00  0.0000000000000000e+00  1.5100000000000000e+02  3.0000000000000000e+01  0.0000000000000000e+00  0.0000000000000000e+00  0.0000000000000000e+00  0.0000000000000000e+00  0.0000000000000000e+00  1.0000000000000000e+00  0.0000000000000000e+00  0.0000000000000000e+00  2.6000000000000000e+01  3.0000000000000000e+00  0.0000000000000000e+00  0.0000000000000000e+00
 5.8000000000000025e+00  0.0000000000000000e+00  1.4800000000000000e+02  3.2000000000000000e+01  0.0000000000000000e+00  0.0000000000000000e+00  0.0000000000000000e+00  0.0000000000000000e+00  0.0000000000000000e+00  0.0000000000000000e+00  0.0000000000000000e+00  0.0000000000000000e+00  2.7000000000000000e+01  3.0000000000000000e+00  0.0000000000000000e+00  0.0000000000000000e+00
 6.0000000000000027e+00  0.0000000000000000e+00  1.4900000000000000e+02  3.2000000000000000e+01  0.0000000000000000e+00  0.0000000000000000e+00  0.0000000000000000e+00  0.0000000000000000e+00  0.0000000000000000e+00  1.0000000000000000e+00  0.0000000000000000e+00  0.0000000000000000e+00  2.7000000000000000e+01  2.0000000000000000e+00  0.0000000000000000e+00  0.0000000000000000e+00
 6.2000000000000028e+00  0.0000000000000000e+00  1.4800000000000000e+02  3.3000000000000000e+01  0.0000000000000000e+00  0.0000000000000000e+00  0.0000000000000000e+00  0.0000000000000000e+00  0.0000000000000000e+00  1.0000000000000000e+00  0.0000000000000000e+00  0.0000000000000000e+00  2.6000000000000000e+01  3.0000000000000000e+00  0.0000000000000000e+00  0.0000000000000000e+00
 6.4000000000000030e+00  0.0000000000000000e+00  1.4700000000000000e+02  3.3000000000000000e+01  0.0000000000000000e+00  0.0000000000000000e+00  0.0000000000000000e+00  0.0000000000000000e+00  0.0000000000000000e+00  0.0000000000000000e+00  0.0000000000000000e+00  0.0000000000000000e+00  2.7000000000000000e+01  3.0000000000000000e+00  0.0000000000000000e+00  0.0000000000000000e+00
 6.6000000000000032e+00  0.0000000000000000e+00  1.4600000000000000e+02  3.6000000000000000e+01  0.0000000000000000e+00  0.0000000000000000e+00  0.0000000000000000e+00  0.0000000000000000e+00  0.0000000000000000e+00  2.0000000000000000e+00  0.0000000000000000e+00  0.0000000000000000e+00  2.5000000000000000e+01  3.0000000000000000e+00  0.0000000000000000e+00  0.0000000000000000e+00
 6.8000000000000034e+00  0.0000000000000000e+00  1.4400000000000000e+02  3.6000000000000000e+01  0.0000000000000000e+00  0.0000000000000000e+00  0.0000000000000000e+00  0.0000000000000000e+00  0.0000000000000000e+00  0.0000000000000000e+00  0.0000000000000000e+00  0.0000000000000000e+00  2.7000000000000000e+01  3.0000000000000000e+00  0.0000000000000000e+00  0.0000000000000000e+00
 7.0000000000000036e+00  0.0000000000000000e+00  1.4200000000000000e+02  3.8000000000000000e+01  0.0000000000000000e+00  0.0000000000000000e+00  0.0000000000000000e+00  0.0000000000000000e+00  0.0000000000000000e+00  0.0000000000000000e+00  0.0000000000000000e+00  0.0000000000000000e+00  2.8000000000000000e+01  1.0000000000000000e+00  1.0000000000000000e+00  0.0000000000000000e+00
 7.2000000000000037e+00  0.0000000000000000e+00  1.4200000000000000e+02  3.9000000000000000e+01  0.0000000000000000e+00  0.0000000000000000e+00  0.0000000000000000e+00  0.0000000000000000e+00  0.0000000000000000e+00  1.0000000000000000e+00  0.0000000000000000e+00  0.0000000000000000e+00  2.6000000000000000e+01  2.0000000000000000e+00  1.0000000000000000e+00  0.0000000000000000e+00
 7.4000000000000039e+00  0.0000000000000000e+00  1.3800000000000000e+02  4.3000000000000000e+01  0.0000000000000000e+00  0.0000000000000000e+00  0.0000000000000000e+00  0.0000000000000000e+00  0.0000000000000000e+00  1.0000000000000000e+00  0.0000000000000000e+00  0.0000000000000000e+00  2.7000000000000000e+01  2.0000000000000000e+00  0.0000000000000000e+00  0.0000000000000000e+00
 7.6000000000000041e+00  0.0000000000000000e+00  1.3700000000000000e+02  4.6000000000000000e+01  0.0000000000000000e+00  0.0000000000000000e+00  0.0000000000000000e+00  0.0000000000000000e+00  0.0000000000000000e+00  3.0000000000000000e+00  0.0000000000000000e+00  0.0000000000000000e+00  2.3000000000000000e+01  4.0000000000000000e+00  0.0000000000000000e+00  0.0000000000000000e+00
 7.8000000000000043e+00  0.0000000000000000e+00  1.3400000000000000e+02  4.7000000000000000e+01  0.0000000000000000e+00  0.0000000000000000e+00  0.0000000000000000e+00  0.0000000000000000e+00  0.0000000000000000e+00  1.0000000000000000e+00  0.0000000000000000e+00  0.0000000000000000e+00  2.7000000000000000e+01  2.0000000000000000e+00  0.0000000000000000e+00  0.0000000000000000e+00
 8.0000000000000036e+00  0.0000000000000000e+00  1.3200000000000000e+02  4.8000000000000000e+01  0.0000000000000000e+00  0.0000000000000000e+00  0.0000000000000000e+00  0.0000000000000000e+00  0.0000000000000000e+00  0.0000000000000000e+00  0.0000000000000000e+00  0.0000000000000000e+00  2.7000000000000000e+01  3.0000000000000000e+00  0.0000000000000000e+00  0.0000000000000000e+00
 8.2000000000000028e+00  0.0000000000000000e+00  1.3300000000000000e+02  4.7000000000000000e+01  0.0000000000000000e+00  0.0000000000000000e+00  0.0000000000000000e+00  0.0000000000000000e+00  0.0000000000000000e+00  0.0000000000000000e+00  0.0000000000000000e+00  0.0000000000000000e+00  2.8000000000000000e+01  2.0000000000000000e+00  0.0000000000000000e+00  0.0000000000000000e+00
 8.4000000000000021e+00  0.0000000000000000e+00  1.3200000000000000e+02  4.8000000000000000e+01  0.0000000000000000e+00  0.0000000000000000e+00  0.0000000000000000e+00  0.0000000000000000e+00  0.0000000000000000e+00  0.0000000000000000e+00  0.0000000000000000e+00  0.0000000000000000e+00  2.8000000000000000e+01  2.0000000000000000e+00  0.0000000000000000e+00  0.0000000000000000e+00
 8.6000000000000014e+00  0.0000000000000000e+00  1.3200000000000000e+02  4.9000000000000000e+01  0.0000000000000000e+00  0.0000000000000000e+00  0.0000000000000000e+00  0.0000000000000000e+00  0.0000000000000000e+00  1.0000000000000000e+00  0.0000000000000000e+00  0.0000000000000000e+00  2.6000000000000000e+01  3.0000000000000000e+00  0.0000000000000000e+00  0.0000000000000000e+00
 8.8000000000000007e+00  0.0000000000000000e+00  1.3100000000000000e+02  4.9000000000000000e+01  0.0000000000000000e+00  0.0000000000000000e+00  0.0000000000000000e+00  0.0000000000000000e+00  0.0000000000000000e+00  0.0000000000000000e+00  0.0000000000000000e+00  0.0000000000000000e+00  2.6000000000000000e+01  4.0000000000000000e+00  0.0000000000000000e+00  0.0000000000000000e+00
 9.0000000000000000e+00  0.0000000000000000e+00  1.3200000000000000e+02  5.0000000000000000e+01  0.0000000000000000e+00  0.0000000000000000e+00  0.0000000000000000e+00  0.0000000000000000e+00  0.0000000000000000e+00  2.0000000000000000e+00  0.0000000000000000e+00  0.0000000000000000e+00  2.3000000000000000e+01  5.0000000000000000e+00  0.0000000000000000e+00  0.0000000000000000e+00
 9.1999999999999993e+00  0.0000000000000000e+00  1.3000000000000000e+02  5.0000000000000000e+01  0.0000000000000000e+00  0.0000000000000000e+00  0.0000000000000000e+00  0.0000000000000000e+00  0.0000000000000000e+00  0.0000000000000000e+00  0.0000000000000000e+00  0.0000000000000000e+00  2.4000000000000000e+01  6.0000000000000000e+00  0.0000000000000000e+00  0.0000000000000000e+00
 9.3999999999999986e+00  0.0000000000000000e+00  1.2900000000000000e+02  5.1000000000000000e+01  0.0000000000000000e+00  0.0000000000000000e+00  0.0000000000000000e+00  0.0000000000000000e+00  0.0000000000000000e+00  0.0000000000000000e+00  0.0000000000000000e+00  0.0000000000000000e+00  2.4000000000000000e+01  6.0000000000000000e+00  0.0000000000000000e+00  0.0000000000000000e+00
 9.5999999999999979e+00  0.0000000000000000e+00  1.2800000000000000e+02  5.4000000000000000e+01  0.0000000000000000e+00  0.0000000000000000e+00  0.0000000000000000e+00  0.0000000000000000e+00  0.0000000000000000e+00  2.0000000000000000e+00  0.0000000000000000e+00  0.0000000000000000e+00  2.5000000000000000e+01  3.0000000000000000e+00  0.0000000000000000e+00  0.0000000000000000e+00
 9.7999999999999972e+00  0.0000000000000000e+00  1.2700000000000000e+02  5.3000000000000000e+01  0.0000000000000000e+00  0.0000000000000000e+00  0.0000000000000000e+00  0.0000000000000000e+00  0.0000000000000000e+00  0.0000000000000000e+00  0.0000000000000000e+00  0.0000000000000000e+00  2.6000000000000000e+01  4.0000000000000000e+00  0.0000000000000000e+00  0.0000000000000000e+00
 9.9999999999999964e+00  0.0000000000000000e+00  1.2700000000000000e+02  5.4000000000000000e+01  0.0000000000000000e+00  0.0000000000000000e+00  0.0000000000000000e+00  0.0000000000000000e+00  0.0000000000000000e+00  1.0000000000000000e+00  0.0000000000000000e+00  0.0000000000000000e+00  2.5000000000000000e+01  4.0000000000000000e+00  0.0000000000000000e+00  0.0000000000000000e+00
 1.0199999999999996e+01  0.0000000000000000e+00  1.2700000000000000e+02  5.5000000000000000e+01  0.0000000000000000e+00  0.0000000000000000e+00  0.0000000000000000e+00  0.0000000000000000e+00  0.0000000000000000e+00  2.0000000000000000e+00  0.0000000000000000e+00  0.0000000000000000e+00  2.3000000000000000e+01  5.0000000000000000e+00  0.0000000000000000e+00  0.0000000000000000e+00
 1.0399999999999995e+01  0.0000000000000000e+00  1.2700000000000000e+02  5.5000000000000000e+01  0.0000000000000000e+00  0.0000000000000000e+00  0.0000000000000000e+00  0.0000000000000000e+00  0.0000000000000000e+00  2.0000000000000000e+00  0.0000000000000000e+00  0.0000000000000000e+00  2.5000000000000000e+01  3.0000000000000000e+00  0.0000000000000000e+00  0.0000000000000000e+00
 1.0599999999999994e+01  0.0000000000000000e+00  1.2600000000000000e+02  5.5000000000000000e+01  0.0000000000000000e+00  0.0000000000000000e+00  0.0000000000000000e+00  0.0000000000000000e+00  0.0000000000000000e+00  1.0000000000000000e+00  0.0000000000000000e+00  0.0000000000000000e+00  2.6000000000000000e+01  3.0000000000000000e+00  0.0000000000000000e+00  0.0000000000000000e+00
 1.0799999999999994e+01  0.0000000000000000e+00  1.2600000000000000e+02  5.5000000000000000e+01  0.0000000000000000e+00  0.0000000000000000e+00  0.0000000000000000e+00  0.0000000000000000e+00  0.0000000000000000e+00  1.0000000000000000e+00  0.0000000000000000e+00  0.0000000000000000e+00  2.6000000000000000e+01  3.0000000000000000e+00  0.0000000000000000e+00  0.0000000000000000e+00
 1.0999999999999993e+01  0.0000000000000000e+00  1.2400000000000000e+02  5.6000000000000000e+01  0.0000000000000000e+00  0.0000000000000000e+00  0.0000000000000000e+00  0.0000000000000000e+00  0.0000000000000000e+00  0.0000000000000000e+00  0.0000000000000000e+00  0.0000000000000000e+00  2.5000000000000000e+01  5.0000000000000000e+00  0.0000000000000000e+00  0.0000000000000000e+00
 1.1199999999999992e+01  0.0000000000000000e+00  1.2200000000000000e+02  5.8000000000000000e+01  0.0000000000000000e+00  0.0000000000000000e+00  0.0000000000000000e+00  0.0000000000000000e+00  0.0000000000000000e+00  0.0000000000000000e+00  0.0000000000000000e+00  0.0000000000000000e+00  2.7000000000000000e+01  3.0000000000000000e+00  0.0000000000000000e+00  0.0000000000000000e+00
 1.1399999999999991e+01  0.0000000000000000e+00  1.2500000000000000e+02  5.5000000000000000e+01  0.0000000000000000e+00  0.0000000000000000e+00  0.0000000000000000e+00  0.0000000000000000e+00  0.0000000000000000e+00  0.0000000000000000e+00  0.0000000000000000e+00  0.0000000000000000e+00  2.7000000000000000e+01  3.0000000000000000e+00  0.0000000000000000e+00  0.0000000000000000e+00
 1.1599999999999991e+01  0.0000000000000000e+00  1.2500000000000000e+02  5.5000000000000000e+01  0.0000000000000000e+00  0.0000000000000000e+00  0.0000000000000000e+00  0.0000000000000000e+00  0.0000000000000000e+00  0.0000000000000000e+00  0.0000000000000000e+00  0.0000000000000000e+00  2.7000000000000000e+01  3.0000000000000000e+00  0.0000000000000000e+00  0.0000000000000000e+00
 1.1799999999999990e+01  0.0000000000000000e+00  1.2300000000000000e+02  5.8000000000000000e+01  0.0000000000000000e+00  0.0000000000000000e+00  0.0000000000000000e+00  0.0000000000000000e+00  0.0000000000000000e+00  1.0000000000000000e+00  0.0000000000000000e+00  0.0000000000000000e+00  2.7000000000000000e+01  2.0000000000000000e+00  0.0000000000000000e+00  0.0000000000000000e+00
 1.1999999999999989e+01  0.0000000000000000e+00  1.2300000000000000e+02  5.8000000000000000e+01  0.0000000000000000e+00  0.0000000000000000e+00  0.0000000000000000e+00  0.0000000000000000e+00  0.0000000000000000e+00  1.0000000000000000e+00  0.0000000000000000e+00  0.0000000000000000e+00  2.6000000000000000e+01  3.0000000000000000e+00  0.0000000000000000e+00  0.0000000000000000e+00
 1.2199999999999989e+01  0.0000000000000000e+00  1.2300000000000000e+02  5.8000000000000000e+01  0.0000000000000000e+00  0.0000000000000000e+00  0.0000000000000000e+00  0.0000000000000000e+00  0.0000000000000000e+00  1.0000000000000000e+00  0.0000000000000000e+00  0.0000000000000000e+00  2.7000000000000000e+01  2.0000000000000000e+00  0.0000000000000000e+00  0.0000000000000000e+00
 1.2399999999999988e+01  0.0000000000000000e+00  1.2200000000000000e+02  5.8000000000000000e+01  0.0000000000000000e+00  0.0000000000000000e+00  0.0000000000000000e+00  0.0000000000000000e+00  0.0000000000000000e+00  0.0000000000000000e+00  0.0000000000000000e+00  0.0000000000000000e+00  2.8000000000000000e+01  2.0000000000000000e+00  0.0000000000000000e+00  0.0000000000000000e+00
 1.2599999999999987e+01  0.0000000000000000e+00  1.2400000000000000e+02  5.6000000000000000e+01  0.0000000000000000e+00  0.0000000000000000e+00  0.0000000000000000e+00  0.0000000000000000e+00  0.0000000000000000e+00  0.0000000000000000e+00  0.0000000000000000e+00  0.0000000000000000e+00  2.7000000000000000e+01  3.0000000000000000e+00  0.0000000000000000e+00  0.0000000000000000e+00
 1.2799999999999986e+01  0.0000000000000000e+00  1.2400000000000000e+02  5.7000000000000000e+01  0.0000000000000000e+00  0.0000000000000000e+00  0.0000000000000000e+00  0.0000000000000000e+00  0.0000000000000000e+00  1.0000000000000000e+00  0.0000000000000000e+00  0.0000000000000000e+00  2.7000000000000000e+01  2.0000000000000000e+00  0.0000000000000000e+00  0.0000000000000000e+00
 1.2999999999999986e+01  0.0000000000000000e+00  1.2300000000000000e+02  5.7000000000000000e+01  0.0000000000000000e+00  0.0000000000000000e+00  0.0000000000000000e+00  0.0000000000000000e+00  0.0000000000000000e+00  0.0000000000000000e+00  0.0000000000000000e+00  0.0000000000000000e+00  2.8000000000000000e+01  2.0000000000000000e+00  0.0000000000000000e+00  0.0000000000000000e+00
 1.3199999999999985e+01  0.0000000000000000e+00  1.2400000000000000e+02  5.7000000000000000e+01  0.0000000000000000e+00  0.0000000000000000e+00  0.0000000000000000e+00  0.0000000000000000e+00  0.0000000000000000e+00  1.0000000000000000e+00  0.0000000000000000e+00  0.0000000000000000e+00  2.7000000000000000e+01  2.0000000000000000e+00  0.0000000000000000e+00  0.0000000000000000e+00
 1.3399999999999984e+01  0.0000000000000000e+00  1.2300000000000000e+02  5.8000000000000000e+01  0.0000000000000000e+00  0.0000000000000000e+00  0.0000000000000000e+00  0.0000000000000000e+00  0.0000000000000000e+00  1.0000000000000000e+00  0.0000000000000000e+00  0.0000000000000000e+00  2.7000000000000000e+01  2.0000000000000000e+00  0.0000000000000000e+00  0.0000000000000000e+00
 1.3599999999999984e+01  0.0000000000000000e+00  1.2100000000000000e+02  5.9000000000000000e+01  0.0000000000000000e+00  0.0000000000000000e+00  0.0000000000000000e+00  0.0000000000000000e+00  0.0000000000000000e+00  0.0000000000000000e+00  0.0000000000000000e+00  0.0000000000000000e+00  2.8000000000000000e+01  2.0000000000000000e+00  0.0000000000000000e+00  0.0000000000000000e+00
 1.3799999999999983e+01  0.0000000000000000e+00  1.2400000000000000e+02  5.6000000000000000e+01  0.0000000000000000e+00  0.0000000000000000e+00  0.0000000000000000e+00  0.0000000000000000e+00  0.0000000000000000e+00  0.0000000000000000e+00  0.0000000000000000e+00  0.0000000000000000e+00  2.8000000000000000e+01  2.0000000000000000e+00  0.0000000000000000e+00  0.0000000000000000e+00
 1.3999999999999982e+01  0.0000000000000000e+00  1.2400000000000000e+02  5.6000000000000000e+01  0.0000000000000000e+00  0.0000000000000000e+00  0.0000000000000000e+00  0.0000000000000000e+00  0.0000000000000000e+00  0.0000000000000000e+00  0.0000000000000000e+00  0.0000000000000000e+00  2.9000000000000000e+01  1.0000000000000000e+00  0.0000000000000000e+00  0.0000000000000000e+00
 1.4199999999999982e+01  0.0000000000000000e+00  1.2600000000000000e+02  5.4000000000000000e+01  0.0000000000000000e+00  0.0000000000000000e+00  0.0000000000000000e+00  0.0000000000000000e+00  0.0000000000000000e+00  0.0000000000000000e+00  0.0000000000000000e+00  0.0000000000000000e+00  2.9000000000000000e+01  1.0000000000000000e+00  0.0000000000000000e+00  0.0000000000000000e+00
 1.4399999999999981e+01  0.0000000000000000e+00  1.2600000000000000e+02  5.4000000000000000e+01  0.0000000000000000e+00  0.0000000000000000e+00  0.0000000000000000e+00  0.0000000000000000e+00  0.0000000000000000e+00  0.0000000000000000e+00  0.0000000000000000e+00  0.0000000000000000e+00  2.8000000000000000e+01  2.0000000000000000e+00  0.0000000000000000e+00  0.0000000000000000e+00
 1.4599999999999980e+01  0.0000000000000000e+00  1.2800000000000000e+02  5.2000000000000000e+01  0.0000000000000000e+00  0.0000000000000000e+00  0.0000000000000000e+00  0.0000000000000000e+00  0.0000000000000000e+00  0.0000000000000000e+00  0.0000000000000000e+00  0.0000000000000000e+00  2.7000000000000000e+01  3.0000000000000000e+00  0.0000000000000000e+00  0.0000000000000000e+00
 1.4799999999999979e+01  0.0000000000000000e+00  1.3000000000000000e+02  5.0000000000000000e+01  0.0000000000000000e+00  0.0000000000000000e+00  0.0000000000000000e+00  0.0000000000000000e+00  0.0000000000000000e+00  0.0000000000000000e+00  0.0000000000000000e+00  0.0000000000000000e+00  2.7000000000000000e+01  3.0000000000000000e+00  0.0000000000000000e+00  0.0000000000000000e+00
 1.4999999999999979e+01  0.0000000000000000e+00  1.3100000000000000e+02  4.9000000000000000e+01  0.0000000000000000e+00  0.0000000000000000e+00  0.0000000000000000e+00  0.0000000000000000e+00  0.0000000000000000e+00  0.0000000000000000e+00  0.0000000000000000e+00  0.0000000000000000e+00  2.7000000000000000e+01  3.0000000000000000e+00  0.0000000000000000e+00  0.0000000000000000e+00
 1.5199999999999978e+01  0.0000000000000000e+00  1.3000000000000000e+02  5.0000000000000000e+01  0.0000000000000000e+00  0.0000000000000000e+00  0.0000000000000000e+00  0.0000000000000000e+00  0.0000000000000000e+00  0.0000000000000000e+00  0.0000000000000000e+00  0.0000000000000000e+00  2.7000000000000000e+01  2.0000000000000000e+00  1.0000000000000000e+00  0.0000000000000000e+00
 1.5399999999999977e+01  0.0000000000000000e+00  1.2800000000000000e+02  5.4000000000000000e+01  0.0000000000000000e+00  0.0000000000000000e+00  0.0000000000000000e+00  0.0000000000000000e+00  0.0000000000000000e+00  2.0000000000000000e+00  0.0000000000000000e+00  0.0000000000000000e+00  2.6000000000000000e+01  1.0000000000000000e+00  1.0000000000000000e+00  0.0000000000000000e+00
 1.5599999999999977e+01  0.0000000000000000e+00  1.2600000000000000e+02  5.6000000000000000e+01  0.0000000000000000e+00  0.0000000000000000e+00  0.0000000000000000e+00  0.0000000000000000e+00  0.0000000000000000e+00  2.0000000000000000e+00  0.0000000000000000e+00  0.0000000000000000e+00  2.5000000000000000e+01  2.0000000000000000e+00  1.0000000000000000e+00  0.0000000000000000e+00
 1.5799999999999976e+01  0.0000000000000000e+00  1.2400000000000000e+02  5.6000000000000000e+01  0.0000000000000000e+00  0.0000000000000000e+00  0.0000000000000000e+00  0.0000000000000000e+00  0.0000000000000000e+00  0.0000000000000000e+00  0.0000000000000000e+00  0.0000000000000000e+00  2.7000000000000000e+01  2.0000000000000000e+00  1.0000000000000000e+00  0.0000000000000000e+00
 1.5999999999999975e+01  0.0000000000000000e+00  1.2500000000000000e+02  5.5000000000000000e+01  0.0000000000000000e+00  0.0000000000000000e+00  0.0000000000000000e+00  0.0000000000000000e+00  0.0000000000000000e+00  0.0000000000000000e+00  0.0000000000000000e+00  0.0000000000000000e+00  2.6000000000000000e+01  3.0000000000000000e+00  1.0000000000000000e+00  0.0000000000000000e+00
 1.6199999999999974e+01  0.0000000000000000e+00  1.2600000000000000e+02  5.4000000000000000e+01  0.0000000000000000e+00  0.0000000000000000e+00  0.0000000000000000e+00  0.0000000000000000e+00  0.0000000000000000e+00  0.0000000000000000e+00  0.0000000000000000e+00  0.0000000000000000e+00  2.6000000000000000e+01  3.0000000000000000e+00  1.0000000000000000e+00  0.0000000000000000e+00
 1.6399999999999974e+01  0.0000000000000000e+00  1.2700000000000000e+02  5.3000000000000000e+01  0.0000000000000000e+00  0.0000000000000000e+00  0.0000000000000000e+00  0.0000000000000000e+00  0.0000000000000000e+00  0.0000000000000000e+00  0.0000000000000000e+00  0.0000000000000000e+00  2.5000000000000000e+01  4.0000000000000000e+00  1.0000000000000000e+00  0.0000000000000000e+00
 1.6599999999999973e+01  0.0000000000000000e+00  1.2800000000000000e+02  5.3000000000000000e+01  0.0000000000000000e+00  0.0000000000000000e+00  0.0000000000000000e+00  0.0000000000000000e+00  0.0000000000000000e+00  0.0000000000000000e+00  1.0000000000000000e+00  0.0000000000000000e+00  2.6000000000000000e+01  3.0000000000000000e+00  0.0000000000000000e+00  0.0000000000000000e+00
 1.6799999999999972e+01  0.0000000000000000e+00  1.2700000000000000e+02  5.3000000000000000e+01  0.0000000000000000e+00  0.0000000000000000e+00  0.0000000000000000e+00  0.0000000000000000e+00  0.0000000000000000e+00  0.0000000000000000e+00  0.0000000000000000e+00  0.0000000000000000e+00  2.7000000000000000e+01  3.0000000000000000e+00  0.0000000000000000e+00  0.0000000000000000e+00
 1.6999999999999972e+01  0.0000000000000000e+00  1.2500000000000000e+02  5.5000000000000000e+01  0.0000000000000000e+00  0.0000000000000000e+00  0.0000000000000000e+00  0.0000000000000000e+00  0.0000000000000000e+00  0.0000000000000000e+00  0.0000000000000000e+00  0.0000000000000000e+00  2.7000000000000000e+01  3.0000000000000000e+00  0.0000000000000000e+00  0.0000000000000000e+00
 1.7199999999999971e+01  0.0000000000000000e+00  1.2300000000000000e+02  5.7000000000000000e+01  0.0000000000000000e+00  0.0000000000000000e+00  0.0000000000000000e+00  0.0000000000000000e+00  0.0000000000000000e+00  0.0000000000000000e+00  0.0000000000000000e+00  0.0000000000000000e+00  2.7000000000000000e+01  3.0000000000000000e+00  0.0000000000000000e+00  0.0000000000000000e+00
 1.7399999999999970e+01  0.0000000000000000e+00  1.2600000000000000e+02  5.5000000000000000e+01  0.0000000000000000e+00  0.0000000000000000e+00  0.0000000000000000e+00  0.0000000000000000e+00  0.0000000000000000e+00  1.0000000000000000e+00  0.0000000000000000e+00  0.0000000000000000e+00  2.6000000000000000e+01  3.0000000000000000e+00  0.0000000000000000e+00  0.0000000000000000e+00
 1.7599999999999969e+01  0.0000000000000000e+00  1.2500000000000000e+02  5.5000000000000000e+01  0.0000000000000000e+00  0.0000000000000000e+00  0.0000000000000000e+00  0.0000000000000000e+00  0.0000000000000000e+00  0.0000000000000000e+00  0.0000000000000000e+00  0.0000000000000000e+00  2.6000000000000000e+01  4.0000000000000000e+00  0.0000000000000000e+00  0.0000000000000000e+00
 1.7799999999999969e+01  0.0000000000000000e+00  1.2600000000000000e+02  5.5000000000000000e+01  0.0000000000000000e+00  0.0000000000000000e+00  0.0000000000000000e+00  0.0000000000000000e+00  0.0000000000000000e+00  1.0000000000000000e+00  0.0000000000000000e+00  0.0000000000000000e+00  2.8000000000000000e+01  1.0000000000000000e+00  0.0000000000000000e+00  0.0000000000000000e+00
 1.7999999999999968e+01  0.0000000000000000e+00  1.2500000000000000e+02  5.6000000000000000e+01  0.0000000000000000e+00  0.0000000000000000e+00  0.0000000000000000e+00  0.0000000000000000e+00  0.0000000000000000e+00  1.0000000000000000e+00  0.0000000000000000e+00  0.0000000000000000e+00  2.8000000000000000e+01  1.0000000000000000e+00  0.0000000000000000e+00  0.0000000000000000e+00
 1.8199999999999967e+01  0.0000000000000000e+00  1.2700000000000000e+02  5.3000000000000000e+01  0.0000000000000000e+00  0.0000000000000000e+00  0.0000000000000000e+00  0.0000000000000000e+00  0.0000000000000000e+00  0.0000000000000000e+00  0.0000000000000000e+00  0.0000000000000000e+00  2.8000000000000000e+01  2.0000000000000000e+00  0.0000000000000000e+00  0.0000000000000000e+00
 1.8399999999999967e+01  0.0000000000000000e+00  1.2600000000000000e+02  5.4000000000000000e+01  0.0000000000000000e+00  0.0000000000000000e+00  0.0000000000000000e+00  0.0000000000000000e+00  0.0000000000000000e+00  0.0000000000000000e+00  0.0000000000000000e+00  0.0000000000000000e+00  2.7000000000000000e+01  3.0000000000000000e+00  0.0000000000000000e+00  0.0000000000000000e+00
 1.8599999999999966e+01  0.0000000000000000e+00  1.2600000000000000e+02  5.4000000000000000e+01  0.0000000000000000e+00  0.0000000000000000e+00  0.0000000000000000e+00  0.0000000000000000e+00  0.0000000000000000e+00  0.0000000000000000e+00  0.0000000000000000e+00  0.0000000000000000e+00  2.7000000000000000e+01  3.0000000000000000e+00  0.0000000000000000e+00  0.0000000000000000e+00
 1.8799999999999965e+01  0.0000000000000000e+00  1.2400000000000000e+02  5.6000000000000000e+01  0.0000000000000000e+00  0.0000000000000000e+00  0.0000000000000000e+00  0.0000000000000000e+00  0.0000000000000000e+00  0.0000000000000000e+00  0.0000000000000000e+00  0.0000000000000000e+00  2.7000000000000000e+01  2.0000000000000000e+00  1.0000000000000000e+00  0.0000000000000000e+00
 1.8999999999999964e+01  0.0000000000000000e+00  1.2500000000000000e+02  5.5000000000000000e+01  0.0000000000000000e+00  0.0000000000000000e+00  0.0000000000000000e+00  0.0000000000000000e+00  0.0000000000000000e+00  0.0000000000000000e+00  0.0000000000000000e+00  0.0000000000000000e+00  2.7000000000000000e+01  2.0000000000000000e+00  1.0000000000000000e+00  0.0000000000000000e+00
 1.9199999999999964e+01  0.0000000000000000e+00  1.2500000000000000e+02  5.6000000000000000e+01  0.0000000000000000e+00  0.0000000000000000e+00  0.0000000000000000e+00  0.0000000000000000e+00  0.0000000000000000e+00  1.0000000000000000e+00  0.0000000000000000e+00  0.0000000000000000e+00  2.7000000000000000e+01  1.0000000000000000e+00  1.0000000000000000e+00  0.0000000000000000e+00
 1.9399999999999963e+01  0.0000000000000000e+00  1.2400000000000000e+02  5.6000000000000000e+01  0.0000000000000000e+00  0.0000000000000000e+00  0.0000000000000000e+00  0.0000000000000000e+00  0.0000000000000000e+00  0.0000000000000000e+00  0.0000000000000000e+00  0.0000000000000000e+00  2.8000000000000000e+01  1.0000000000000000e+00  1.0000000000000000e+00  0.0000000000000000e+00
 1.9599999999999962e+01  0.0000000000000000e+00  1.2300000000000000e+02  5.7000000000000000e+01  0.0000000000000000e+00  0.0000000000000000e+00  0.0000000000000000e+00  0.0000000000000000e+00  0.0000000000000000e+00  0.0000000000000000e+00  0.0000000000000000e+00  0.0000000000000000e+00  2.7000000000000000e+01  2.0000000000000000e+00  1.0000000000000000e+00  0.0000000000000000e+00
 1.9799999999999962e+01  0.0000000000000000e+00  1.2300000000000000e+02  5.8000000000000000e+01  0.0000000000000000e+00  0.0000000000000000e+00  0.0000000000000000e+00  0.0000000000000000e+00  0.0000000000000000e+00  1.0000000000000000e+00  0.0000000000000000e+00  0.0000000000000000e+00  2.6000000000000000e+01  2.0000000000000000e+00  1.0000000000000000e+00  0.0000000000000000e+00
 1.9999999999999961e+01  0.0000000000000000e+00  1.2200000000000000e+02  6.0000000000000000e+01  0.0000000000000000e+00  0.0000000000000000e+00  0.0000000000000000e+00  0.0000000000000000e+00  0.0000000000000000e+00  2.0000000000000000e+00  0.0000000000000000e+00  0.0000000000000000e+00  2.6000000000000000e+01  1.0000000000000000e+00  1.0000000000000000e+00  0.0000000000000000e+00
 2.0199999999999960e+01  0.0000000000000000e+00  1.2100000000000000e+02  6.0000000000000000e+01  0.0000000000000000e+00  0.0000000000000000e+00  0.0000000000000000e+00  0.0000000000000000e+00  0.0000000000000000e+00  0.0000000000000000e+00  1.0000000000000000e+00  0.0000000000000000e+00  2.7000000000000000e+01  2.0000000000000000e+00  0.0000000000000000e+00  0.0000000000000000e+00
 2.0399999999999959e+01  0.0000000000000000e+00  1.2000000000000000e+02  6.0000000000000000e+01  0.0000000000000000e+00  0.0000000000000000e+00  0.0000000000000000e+00  0.0000000000000000e+00  0.0000000000000000e+00  0.0000000000000000e+00  0.0000000000000000e+00  0.0000000000000000e+00  2.7000000000000000e+01  3.0000000000000000e+00  0.0000000000000000e+00  0.0000000000000000e+00
 2.0599999999999959e+01  0.0000000000000000e+00  1.2000000000000000e+02  6.0000000000000000e+01  0.0000000000000000e+00  0.0000000000000000e+00  0.0000000000000000e+00  0.0000000000000000e+00  0.0000000000000000e+00  0.0000000000000000e+00  0.0000000000000000e+00  0.0000000000000000e+00  2.8000000000000000e+01  2.0000000000000000e+00  0.0000000000000000e+00  0.0000000000000000e+00
 2.0799999999999958e+01  0.0000000000000000e+00  1.2000000000000000e+02  6.0000000000000000e+01  0.0000000000000000e+00  0.0000000000000000e+00  0.0000000000000000e+00  0.0000000000000000e+00  0.0000000000000000e+00  0.0000000000000000e+00  0.0000000000000000e+00  0.0000000000000000e+00  2.7000000000000000e+01  3.0000000000000000e+00  0.0000000000000000e+00  0.0000000000000000e+00
 2.0999999999999957e+01  0.0000000000000000e+00  1.1900000000000000e+02  6.2000000000000000e+01  0.0000000000000000e+00  0.0000000000000000e+00  0.0000000000000000e+00  0.0000000000000000e+00  0.0000000000000000e+00  1.0000000000000000e+00  0.0000000000000000e+00  0.0000000000000000e+00  2.7000000000000000e+01  2.0000000000000000e+00  0.0000000000000000e+00  0.0000000000000000e+00
 2.1199999999999957e+01  0.0000000000000000e+00  1.1900000000000000e+02  6.3000000000000000e+01  0.0000000000000000e+00  0.0000000000000000e+00  0.0000000000000000e+00  0.0000000000000000e+00  0.0000000000000000e+00  2.0000000000000000e+00  0.0000000000000000e+00  0.0000000000000000e+00  2.7000000000000000e+01  1.0000000000000000e+00  0.0000000000000000e+00  0.0000000000000000e+00
 2.1399999999999956e+01  0.0000000000000000e+00  1.1700000000000000e+02  6.4000000000000000e+01  0.0000000000000000e+00  0.0000000000000000e+00  0.0000000000000000e+00  0.0000000000000000e+00  0.0000000000000000e+00  1.0000000000000000e+00  0.0000000000000000e+00  0.0000000000000000e+00  2.8000000000000000e+01  1.0000000000000000e+00  0.0000000000000000e+00  0.0000000000000000e+00
 2.1599999999999955e+01  0.0000000000000000e+00  1.1500000000000000e+02  6.6000000000000000e+01  0.0000000000000000e+00  0.0000000000000000e+00  0.0000000000000000e+00  0.0000000000000000e+00  0.0000000000000000e+00  1.0000000000000000e+00  0.0000000000000000e+00  0.0000000000000000e+00  2.6000000000000000e+01  3.0000000000000000e+00  0.0000000000000000e+00  0.0000000000000000e+00
 2.1799999999999955e+01  0.0000000000000000e+00  1.1600000000000000e+02  6.5000000000000000e+01  0.0000000000000000e+00  0.0000000000000000e+00  0.0000000000000000e+00  0.0000000000000000e+00  0.0000000000000000e+00  1.0000000000000000e+00  0.0000000000000000e+00  0.0000000000000000e+00  2.6000000000000000e+01  3.0000000000000000e+00  0.0000000000000000e+00  0.0000000000000000e+00
 2.1999999999999954e+01  0.0000000000000000e+00  1.1800000000000000e+02  6.4000000000000000e+01  0.0000000000000000e+00  0.0000000000000000e+00  0.0000000000000000e+00  0.0000000000000000e+00  0.0000000000000000e+00  2.0000000000000000e+00  0.0000000000000000e+00  0.0000000000000000e+00  2.5000000000000000e+01  3.0000000000000000e+00  0.0000000000000000e+00  0.0000000000000000e+00
 2.2199999999999953e+01  0.0000000000000000e+00  1.1800000000000000e+02  6.2000000000000000e+01  0.0000000000000000e+00  0.0000000000000000e+00  0.0000000000000000e+00  0.0000000000000000e+00  0.0000000000000000e+00  0.0000000000000000e+00  0.0000000000000000e+00  0.0000000000000000e+00  2.7000000000000000e+01  3.0000000000000000e+00  0.0000000000000000e+00  0.0000000000000000e+00
 2.2399999999999952e+01  0.0000000000000000e+00  1.2000000000000000e+02  6.1000000000000000e+01  0.0000000000000000e+00  0.0000000000000000e+00  0.0000000000000000e+00  0.0000000000000000e+00  0.0000000000000000e+00  0.0000000000000000e+00  1.0000000000000000e+00  0.0000000000000000e+00  2.6000000000000000e+01  3.0000000000000000e+00  0.0000000000000000e+00  0.0000000000000000e+00
 2.2599999999999952e+01  0.0000000000000000e+00  1.1900000000000000e+02  6.2000000000000000e+01  0.0000000000000000e+00  0.0000000000000000e+00  0.0000000000000000e+00  0.0000000000000000e+00  0.0000000000000000e+00  0.0000000000000000e+00  1.0000000000000000e+00  0.0000000000000000e+00  2.6000000000000000e+01  3.0000000000000000e+00  0.0000000000000000e+00  0.0000000000000000e+00
 2.2799999999999951e+01  0.0000000000000000e+00  1.1900000000000000e+02  6.2000000000000000e+01  0.0000000000000000e+00  0.0000000000000000e+00  0.0000000000000000e+00  0.0000000000000000e+00  0.0000000000000000e+00  0.0000000000000000e+00  1.0000000000000000e+00  0.0000000000000000e+00  2.5000000000000000e+01  4.0000000000000000e+00  0.0000000000000000e+00  0.0000000000000000e+00
 2.2999999999999950e+01  0.0000000000000000e+00  1.1800000000000000e+02  6.5000000000000000e+01  0.0000000000000000e+00  0.0000000000000000e+00  0.0000000000000000e+00  0.0000000000000000e+00  0.0000000000000000e+00  3.0000000000000000e+00  0.0000000000000000e+00  0.0000000000000000e+00  2.3000000000000000e+01  4.0000000000000000e+00  0.0000000000000000e+00  0.0000000000000000e+00
 2.3199999999999950e+01  0.0000000000000000e+00  1.1500000000000000e+02  6.6000000000000000e+01  0.0000000000000000e+00  0.0000000000000000e+00  0.0000000000000000e+00  0.0000000000000000e+00  0.0000000000000000e+00  1.0000000000000000e+00  0.0000000000000000e+00  0.0000000000000000e+00  2.4000000000000000e+01  5.0000000000000000e+00  0.0000000000000000e+00  0.0000000000000000e+00
 2.3399999999999949e+01  0.0000000000000000e+00  1.1300000000000000e+02  7.0000000000000000e+01  0.0000000000000000e+00  0.0000000000000000e+00  0.0000000000000000e+00  0.0000000000000000e+00  0.0000000000000000e+00  3.0000000000000000e+00  0.0000000000000000e+00  0.0000000000000000e+00  2.5000000000000000e+01  2.0000000000000000e+00  0.0000000000000000e+00  0.0000000000000000e+00
 2.3599999999999948e+01  0.0000000000000000e+00  1.1000000000000000e+02  7.1000000000000000e+01  0.0000000000000000e+00  0.0000000000000000e+00  0.0000000000000000e+00  0.0000000000000000e+00  0.0000000000000000e+00  1.0000000000000000e+00  0.0000000000000000e+00  0.0000000000000000e+00  2.7000000000000000e+01  2.0000000000000000e+00  0.0000000000000000e+00  0.0000000000000000e+00
 2.3799999999999947e+01  0.0000000000000000e+00  1.1100000000000000e+02  7.0000000000000000e+01  0.0000000000000000e+00  0.0000000000000000e+00  0.0000000000000000e+00  0.0000000000000000e+00  0.0000000000000000e+00  1.0000000000000000e+00  0.0000000000000000e+00  0.0000000000000000e+00  2.7000000000000000e+01  2.0000000000000000e+00  0.0000000000000000e+00  0.0000000000000000e+00
 2.3999999999999947e+01  0.0000000000000000e+00  1.1200000000000000e+02  6.8000000000000000e+01  0.0000000000000000e+00  0.0000000000000000e+00  0.0000000000000000e+00  0.0000000000000000e+00  0.0000000000000000e+00  0.0000000000000000e+00  0.0000000000000000e+00  0.0000000000000000e+00  2.8000000000000000e+01  2.0000000000000000e+00  0.0000000000000000e+00  0.0000000000000000e+00
 2.4199999999999946e+01  0.0000000000000000e+00  1.1500000000000000e+02  6.6000000000000000e+01  0.0000000000000000e+00  0.0000000000000000e+00  0.0000000000000000e+00  0.0000000000000000e+00  0.0000000000000000e+00  1.0000000000000000e+00  0.0000000000000000e+00  0.0000000000000000e+00  2.8000000000000000e+01  1.0000000000000000e+00  0.0000000000000000e+00  0.0000000000000000e+00
 2.4399999999999945e+01  0.0000000000000000e+00  1.1300000000000000e+02  6.8000000000000000e+01  0.0000000000000000e+00  0.0000000000000000e+00  0.0000000000000000e+00  0.0000000000000000e+00  0.0000000000000000e+00  1.0000000000000000e+00  0.0000000000000000e+00  0.0000000000000000e+00  2.8000000000000000e+01  1.0000000000000000e+00  0.0000000000000000e+00  0.0000000000000000e+00
 2.4599999999999945e+01  0.0000000000000000e+00  1.1200000000000000e+02  6.8000000000000000e+01  0.0000000000000000e+00  0.0000000000000000e+00  0.0000000000000000e+00  0.0000000000000000e+00  0.0000000000000000e+00  0.0000000000000000e+00  0.0000000000000000e+00  0.0000000000000000e+00  2.8000000000000000e+01  2.0000000000000000e+00  0.0000000000000000e+00  0.0000000000000000e+00
 2.4799999999999944e+01  0.0000000000000000e+00  1.1600000000000000e+02  6.5000000000000000e+01  0.0000000000000000e+00  0.0000000000000000e+00  0.0000000000000000e+00  0.0000000000000000e+00  0.0000000000000000e+00  1.0000000000000000e+00  0.0000000000000000e+00  0.0000000000000000e+00  2.8000000000000000e+01  1.0000000000000000e+00  0.0000000000000000e+00  0.0000000000000000e+00
 2.4999999999999943e+01  0.0000000000000000e+00  1.1500000000000000e+02  6.6000000000000000e+01  0.0000000000000000e+00  0.0000000000000000e+00  0.0000000000000000e+00  0.0000000000000000e+00  0.0000000000000000e+00  1.0000000000000000e+00  0.0000000000000000e+00  0.0000000000000000e+00  2.8000000000000000e+01  1.0000000000000000e+00  0.0000000000000000e+00  0.0000000000000000e+00
 2.5199999999999942e+01  0.0000000000000000e+00  1.1300000000000000e+02  6.7000000000000000e+01  0.0000000000000000e+00  0.0000000000000000e+00  0.0000000000000000e+00  0.0000000000000000e+00  0.0000000000000000e+00  0.0000000000000000e+00  0.0000000000000000e+00  0.0000000000000000e+00  2.8000000000000000e+01  2.0000000000000000e+00  0.0000000000000000e+00  0.0000000000000000e+00
 2.5399999999999942e+01  0.0000000000000000e+00  1.1100000000000000e+02  6.9000000000000000e+01  0.0000000000000000e+00  0.0000000000000000e+00  0.0000000000000000e+00  0.0000000000000000e+00  0.0000000000000000e+00  0.0000000000000000e+00  0.0000000000000000e+00  0.0000000000000000e+00  2.7000000000000000e+01  3.0000000000000000e+00  0.0000000000000000e+00  0.0000000000000000e+00
 2.5599999999999941e+01  0.0000000000000000e+00  1.1300000000000000e+02  6.7000000000000000e+01  0.0000000000000000e+00  0.0000000000000000e+00  0.0000000000000000e+00  0.0000000000000000e+00  0.0000000000000000e+00  0.0000000000000000e+00  0.0000000000000000e+00  0.0000000000000000e+00  2.6000000000000000e+01  4.0000000000000000e+00  0.0000000000000000e+00  0.0000000000000000e+00
 2.5799999999999940e+01  0.0000000000000000e+00  1.1300000000000000e+02  6.9000000000000000e+01  0.0000000000000000e+00  0.0000000000000000e+00  0.0000000000000000e+00  0.0000000000000000e+00  0.0000000000000000e+00  2.0000000000000000e+00  0.0000000000000000e+00  0.0000000000000000e+00  2.1000000000000000e+01  7.0000000000000000e+00  0.0000000000000000e+00  0.0000000000000000e+00
 2.5999999999999940e+01  0.0000000000000000e+00  1.1200000000000000e+02  6.9000000000000000e+01  0.0000000000000000e+00  0.0000000000000000e+00  0.0000000000000000e+00  0.0000000000000000e+00  0.0000000000000000e+00  1.0000000000000000e+00  0.0000000000000000e+00  0.0000000000000000e+00  2.3000000000000000e+01  5.0000000000000000e+00  1.0000000000000000e+00  0.0000000000000000e+00
 2.6199999999999939e+01  0.0000000000000000e+00  1.1500000000000000e+02  6.7000000000000000e+01  0.0000000000000000e+00  0.0000000000000000e+00  0.0000000000000000e+00  0.0000000000000000e+00  0.0000000000000000e+00  2.0000000000000000e+00  0.0000000000000000e+00  0.0000000000000000e+00  2.3000000000000000e+01  4.0000000000000000e+00  1.0000000000000000e+00  0.0000000000000000e+00
 2.6399999999999938e+01  0.0000000000000000e+00  1.1500000000000000e+02  6.7000000000000000e+01  0.0000000000000000e+00  0.0000000000000000e+00  0.0000000000000000e+00  0.0000000000000000e+00  0.0000000000000000e+00  1.0000000000000000e+00  1.0000000000000000e+00  0.0000000000000000e+00  2.5000000000000000e+01  3.0000000000000000e+00  0.0000000000000000e+00  0.0000000000000000e+00
 2.6599999999999937e+01  0.0000000000000000e+00  1.1400000000000000e+02  6.7000000000000000e+01  0.0000000000000000e+00  0.0000000000000000e+00  0.0000000000000000e+00  0.0000000000000000e+00  0.0000000000000000e+00  1.0000000000000000e+00  0.0000000000000000e+00  0.0000000000000000e+00  2.4000000000000000e+01  5.0000000000000000e+00  0.0000000000000000e+00  0.0000000000000000e+00
 2.6799999999999937e+01  0.0000000000000000e+00  1.1200000000000000e+02  6.9000000000000000e+01  0.0000000000000000e+00  0.0000000000000000e+00  0.0000000000000000e+00  0.0000000000000000e+00  0.0000000000000000e+00  1.0000000000000000e+00  0.0000000000000000e+00  0.0000000000000000e+00  2.5000000000000000e+01  4.0000000000000000e+00  0.0000000000000000e+00  0.0000000000000000e+00
 2.6999999999999936e+01  0.0000000000000000e+00  1.1300000000000000e+02  6.8000000000000000e+01  0.0000000000000000e+00  0.0000000000000000e+00  0.0000000000000000e+00  0.0000000000000000e+00  0.0000000000000000e+00  1.0000000000000000e+00  0.0000000000000000e+00  0.0000000000000000e+00  2.6000000000000000e+01  3.0000000000000000e+00  0.0000000000000000e+00  0.0000000000000000e+00
 2.7199999999999935e+01  0.0000000000000000e+00  1.1400000000000000e+02  6.6000000000000000e+01  0.0000000000000000e+00  0.0000000000000000e+00  0.0000000000000000e+00  0.0000000000000000e+00  0.0000000000000000e+00  0.0000000000000000e+00  0.0000000000000000e+00  0.0000000000000000e+00  2.7000000000000000e+01  3.0000000000000000e+00  0.0000000000000000e+00  0.0000000000000000e+00
 2.7399999999999935e+01  0.0000000000000000e+00  1.1300000000000000e+02  6.7000000000000000e+01  0.0000000000000000e+00  0.0000000000000000e+00  0.0000000000000000e+00  0.0000000000000000e+00  0.0000000000000000e+00  0.0000000000000000e+00  0.0000000000000000e+00  0.0000000000000000e+00  2.8000000000000000e+01  2.0000000000000000e+00  0.0000000000000000e+00  0.0000000000000000e+00
 2.7599999999999934e+01  0.0000000000000000e+00  1.1300000000000000e+02  6.7000000000000000e+01  0.0000000000000000e+00  0.0000000000000000e+00  0.0000000000000000e+00  0.0000000000000000e+00  0.0000000000000000e+00  0.0000000000000000e+00  0.0000000000000000e+00  0.0000000000000000e+00  2.7000000000000000e+01  3.0000000000000000e+00  0.0000000000000000e+00  0.0000000000000000e+00
 2.7799999999999933e+01  0.0000000000000000e+00  1.1300000000000000e+02  6.7000000000000000e+01  0.0000000000000000e+00  0.0000000000000000e+00  0.0000000000000000e+00  0.0000000000000000e+00  0.0000000000000000e+00  0.0000000000000000e+00  0.0000000000000000e+00  0.0000000000000000e+00  2.7000000000000000e+01  3.0000000000000000e+00  0.0000000000000000e+00  0.0000000000000000e+00
 2.7999999999999932e+01  0.0000000000000000e+00  1.1200000000000000e+02  6.8000000000000000e+01  0.0000000000000000e+00  0.0000000000000000e+00  0.0000000000000000e+00  0.0000000000000000e+00  0.0000000000000000e+00  0.0000000000000000e+00  0.0000000000000000e+00  0.0000000000000000e+00  2.7000000000000000e+01  3.0000000000000000e+00  0.0000000000000000e+00  0.0000000000000000e+00
 2.8199999999999932e+01  0.0000000000000000e+00  1.1100000000000000e+02  6.9000000000000000e+01  0.0000000000000000e+00  0.0000000000000000e+00  0.0000000000000000e+00  0.0000000000000000e+00  0.0000000000000000e+00  0.0000000000000000e+00  0.0000000000000000e+00  0.0000000000000000e+00  2.6000000000000000e+01  4.0000000000000000e+00  0.0000000000000000e+00  0.0000000000000000e+00
 2.8399999999999931e+01  0.0000000000000000e+00  1.1300000000000000e+02  6.7000000000000000e+01  0.0000000000000000e+00  0.0000000000000000e+00  0.0000000000000000e+00  0.0000000000000000e+00  0.0000000000000000e+00  0.0000000000000000e+00  0.0000000000000000e+00  0.0000000000000000e+00  2.6000000000000000e+01  4.0000000000000000e+00  0.0000000000000000e+00  0.0000000000000000e+00
 2.8599999999999930e+01  0.0000000000000000e+00  1.1300000000000000e+02  6.7000000000000000e+01  0.0000000000000000e+00  0.0000000000000000e+00  0.0000000000000000e+00  0.0000000000000000e+00  0.0000000000000000e+00  0.0000000000000000e+00  0.0000000000000000e+00  0.0000000000000000e+00  2.7000000000000000e+01  3.0000000000000000e+00  0.0000000000000000e+00  0.0000000000000000e+00
 2.8799999999999930e+01  0.0000000000000000e+00  1.1600000000000000e+02  6.4000000000000000e+01  0.0000000000000000e+00  0.0000000000000000e+00  0.0000000000000000e+00  0.0000000000000000e+00  0.0000000000000000e+00  0.0000000000000000e+00  0.0000000000000000e+00  0.0000000000000000e+00  2.7000000000000000e+01  3.0000000000000000e+00  0.0000000000000000e+00  0.0000000000000000e+00
 2.8999999999999929e+01  0.0000000000000000e+00  1.1800000000000000e+02  6.3000000000000000e+01  0.0000000000000000e+00  0.0000000000000000e+00  0.0000000000000000e+00  0.0000000000000000e+00  0.0000000000000000e+00  1.0000000000000000e+00  0.0000000000000000e+00  0.0000000000000000e+00  2.7000000000000000e+01  2.0000000000000000e+00  0.0000000000000000e+00  0.0000000000000000e+00
 2.9199999999999928e+01  0.0000000000000000e+00  1.1700000000000000e+02  6.4000000000000000e+01  0.0000000000000000e+00  0.0000000000000000e+00  0.0000000000000000e+00  0.0000000000000000e+00  0.0000000000000000e+00  1.0000000000000000e+00  0.0000000000000000e+00  0.0000000000000000e+00  2.8000000000000000e+01  1.0000000000000000e+00  0.0000000000000000e+00  0.0000000000000000e+00
 2.9399999999999928e+01  0.0000000000000000e+00  1.1800000000000000e+02  6.2000000000000000e+01  0.0000000000000000e+00  0.0000000000000000e+00  0.0000000000000000e+00  0.0000000000000000e+00  0.0000000000000000e+00  0.0000000000000000e+00  0.0000000000000000e+00  0.0000000000000000e+00  2.9000000000000000e+01  1.0000000000000000e+00  0.0000000000000000e+00  0.0000000000000000e+00
 2.9599999999999927e+01  0.0000000000000000e+00  1.1900000000000000e+02  6.1000000000000000e+01  0.0000000000000000e+00  0.0000000000000000e+00  0.0000000000000000e+00  0.0000000000000000e+00  0.0000000000000000e+00  0.0000000000000000e+00  0.0000000000000000e+00  0.0000000000000000e+00  2.9000000000000000e+01  1.0000000000000000e+00  0.0000000000000000e+00  0.0000000000000000e+00
 2.9799999999999926e+01  0.0000000000000000e+00  1.2300000000000000e+02  5.7000000000000000e+01  0.0000000000000000e+00  0.0000000000000000e+00  0.0000000000000000e+00  0.0000000000000000e+00  0.0000000000000000e+00  0.0000000000000000e+00  0.0000000000000000e+00  0.0000000000000000e+00  2.9000000000000000e+01  1.0000000000000000e+00  0.0000000000000000e+00  0.0000000000000000e+00
 2.9999999999999925e+01  0.0000000000000000e+00  1.2400000000000000e+02  5.6000000000000000e+01  0.0000000000000000e+00  0.0000000000000000e+00  0.0000000000000000e+00  0.0000000000000000e+00  0.0000000000000000e+00  0.0000000000000000e+00  0.0000000000000000e+00  0.0000000000000000e+00  2.9000000000000000e+01  1.0000000000000000e+00  0.0000000000000000e+00  0.0000000000000000e+00
 3.0199999999999925e+01  0.0000000000000000e+00  1.2500000000000000e+02  5.5000000000000000e+01  0.0000000000000000e+00  0.0000000000000000e+00  0.0000000000000000e+00  0.0000000000000000e+00  0.0000000000000000e+00  0.0000000000000000e+00  0.0000000000000000e+00  0.0000000000000000e+00  2.8000000000000000e+01  2.0000000000000000e+00  0.0000000000000000e+00  0.0000000000000000e+00
 3.0399999999999924e+01  0.0000000000000000e+00  1.2500000000000000e+02  5.6000000000000000e+01  0.0000000000000000e+00  0.0000000000000000e+00  0.0000000000000000e+00  0.0000000000000000e+00  0.0000000000000000e+00  1.0000000000000000e+00  0.0000000000000000e+00  0.0000000000000000e+00  2.7000000000000000e+01  2.0000000000000000e+00  0.0000000000000000e+00  0.0000000000000000e+00
 3.0599999999999923e+01  0.0000000000000000e+00  1.2500000000000000e+02  5.6000000000000000e+01  0.0000000000000000e+00  0.0000000000000000e+00  0.0000000000000000e+00  0.0000000000000000e+00  0.0000000000000000e+00  1.0000000000000000e+00  0.0000000000000000e+00  0.0000000000000000e+00  2.8000000000000000e+01  1.0000000000000000e+00  0.0000000000000000e+00  0.0000000000000000e+00
 3.0799999999999923e+01  0.0000000000000000e+00  1.2700000000000000e+02  5.3000000000000000e+01  0.0000000000000000e+00  0.0000000000000000e+00  0.0000000000000000e+00  0.0000000000000000e+00  0.0000000000000000e+00  0.0000000000000000e+00  0.0000000000000000e+00  0.0000000000000000e+00  2.9000000000000000e+01  1.0000000000000000e+00  0.0000000000000000e+00  0.0000000000000000e+00
 3.0999999999999922e+01  0.0000000000000000e+00  1.2700000000000000e+02  5.4000000000000000e+01  0.0000000000000000e+00  0.0000000000000000e+00  0.0000000000000000e+00  0.0000000000000000e+00  0.0000000000000000e+00  1.0000000000000000e+00  0.0000000000000000e+00  0.0000000000000000e+00  2.8000000000000000e+01  1.0000000000000000e+00  0.0000000000000000e+00  0.0000000000000000e+00
 3.1199999999999921e+01  0.0000000000000000e+00  1.2700000000000000e+02  5.4000000000000000e+01  0.0000000000000000e+00  0.0000000000000000e+00  0.0000000000000000e+00  0.0000000000000000e+00  0.0000000000000000e+00  1.0000000000000000e+00  0.0000000000000000e+00  0.0000000000000000e+00  2.7000000000000000e+01  2.0000000000000000e+00  0.0000000000000000e+00  0.0000000000000000e+00
 3.1399999999999920e+01  0.0000000000000000e+00  1.2800000000000000e+02  5.3000000000000000e+01  0.0000000000000000e+00  0.0000000000000000e+00  0.0000000000000000e+00  0.0000000000000000e+00  0.0000000000000000e+00  1.0000000000000000e+00  0.0000000000000000e+00  0.0000000000000000e+00  2.7000000000000000e+01  2.0000000000000000e+00  0.0000000000000000e+00  0.0000000000000000e+00
 3.1599999999999920e+01  0.0000000000000000e+00  1.2600000000000000e+02  5.5000000000000000e+01  0.0000000000000000e+00  0.0000000000000000e+00  0.0000000000000000e+00  0.0000000000000000e+00  0.0000000000000000e+00  1.0000000000000000e+00  0.0000000000000000e+00  0.0000000000000000e+00  2.8000000000000000e+01  1.0000000000000000e+00  0.0000000000000000e+00  0.0000000000000000e+00
 3.1799999999999919e+01  0.0000000000000000e+00  1.2700000000000000e+02  5.4000000000000000e+01  0.0000000000000000e+00  0.0000000000000000e+00  0.0000000000000000e+00  0.0000000000000000e+00  0.0000000000000000e+00  1.0000000000000000e+00  0.0000000000000000e+00  0.0000000000000000e+00  2.6000000000000000e+01  3.0000000000000000e+00  0.0000000000000000e+00  0.0000000000000000e+00
 3.1999999999999918e+01  0.0000000000000000e+00  1.2500000000000000e+02  5.5000000000000000e+01  0.0000000000000000e+00  0.0000000000000000e+00  0.0000000000000000e+00  0.0000000000000000e+00  0.0000000000000000e+00  0.0000000000000000e+00  0.0000000000000000e+00  0.0000000000000000e+00  2.8000000000000000e+01  2.0000000000000000e+00  0.0000000000000000e+00  0.0000000000000000e+00
 3.2199999999999918e+01  0.0000000000000000e+00  1.2300000000000000e+02  5.7000000000000000e+01  0.0000000000000000e+00  0.0000000000000000e+00  0.0000000000000000e+00  0.0000000000000000e+00  0.0000000000000000e+00  0.0000000000000000e+00  0.0000000000000000e+00  0.0000000000000000e+00  2.9000000000000000e+01  0.0000000000000000e+00  1.0000000000000000e+00  0.0000000000000000e+00
 3.2399999999999920e+01  0.0000000000000000e+00  1.2200000000000000e+02  5.8000000000000000e+01  0.0000000000000000e+00  0.0000000000000000e+00  0.0000000000000000e+00  0.0000000000000000e+00  0.0000000000000000e+00  0.0000000000000000e+00  0.0000000000000000e+00  0.0000000000000000e+00  2.8000000000000000e+01  2.0000000000000000e+00  0.0000000000000000e+00  0.0000000000000000e+00
 3.2599999999999923e+01  0.0000000000000000e+00  1.2300000000000000e+02  5.7000000000000000e+01  0.0000000000000000e+00  0.0000000000000000e+00  0.0000000000000000e+00  0.0000000000000000e+00  0.0000000000000000e+00  0.0000000000000000e+00  0.0000000000000000e+00  0.0000000000000000e+00  2.7000000000000000e+01  3.0000000000000000e+00  0.0000000000000000e+00  0.0000000000000000e+00
 3.2799999999999926e+01  0.0000000000000000e+00  1.2400000000000000e+02  5.6000000000000000e+01  0.0000000000000000e+00  0.0000000000000000e+00  0.0000000000000000e+00  0.0000000000000000e+00  0.0000000000000000e+00  0.0000000000000000e+00  0.0000000000000000e+00  0.0000000000000000e+00  2.7000000000000000e+01  3.0000000000000000e+00  0.0000000000000000e+00  0.0000000000000000e+00
 3.2999999999999929e+01  0.0000000000000000e+00  1.2400000000000000e+02  5.6000000000000000e+01  0.0000000000000000e+00  0.0000000000000000e+00  0.0000000000000000e+00  0.0000000000000000e+00  0.0000000000000000e+00  0.0000000000000000e+00  0.0000000000000000e+00  0.0000000000000000e+00  2.5000000000000000e+01  5.0000000000000000e+00  0.0000000000000000e+00  0.0000000000000000e+00
 3.3199999999999932e+01  0.0000000000000000e+00  1.2500000000000000e+02  5.5000000000000000e+01  0.0000000000000000e+00  0.0000000000000000e+00  0.0000000000000000e+00  0.0000000000000000e+00  0.0000000000000000e+00  0.0000000000000000e+00  0.0000000000000000e+00  0.0000000000000000e+00  2.5000000000000000e+01  5.0000000000000000e+00  0.0000000000000000e+00  0.0000000000000000e+00
 3.3399999999999935e+01  0.0000000000000000e+00  1.2300000000000000e+02  5.8000000000000000e+01  0.0000000000000000e+00  0.0000000000000000e+00  0.0000000000000000e+00  0.0000000000000000e+00  0.0000000000000000e+00  1.0000000000000000e+00  0.0000000000000000e+00  0.0000000000000000e+00  2.7000000000000000e+01  2.0000000000000000e+00  0.0000000000000000e+00  0.0000000000000000e+00
 3.3599999999999937e+01  0.0000000000000000e+00  1.2300000000000000e+02  5.8000000000000000e+01  0.0000000000000000e+00  0.0000000000000000e+00  0.0000000000000000e+00  0.0000000000000000e+00  0.0000000000000000e+00  1.0000000000000000e+00  0.0000000000000000e+00  0.0000000000000000e+00  2.7000000000000000e+01  2.0000000000000000e+00  0.0000000000000000e+00  0.0000000000000000e+00
 3.3799999999999940e+01  0.0000000000000000e+00  1.2600000000000000e+02  5.5000000000000000e+01  0.0000000000000000e+00  0.0000000000000000e+00  0.0000000000000000e+00  0.0000000000000000e+00  0.0000000000000000e+00  1.0000000000000000e+00  0.0000000000000000e+00  0.0000000000000000e+00  2.7000000000000000e+01  2.0000000000000000e+00  0.0000000000000000e+00  0.0000000000000000e+00
 3.3999999999999943e+01  0.0000000000000000e+00  1.2600000000000000e+02  5.7000000000000000e+01  0.0000000000000000e+00  0.0000000000000000e+00  0.0000000000000000e+00  0.0000000000000000e+00  0.0000000000000000e+00  3.0000000000000000e+00  0.0000000000000000e+00  0.0000000000000000e+00  2.7000000000000000e+01  0.0000000000000000e+00  0.0000000000000000e+00  0.0000000000000000e+00
 3.4199999999999946e+01  0.0000000000000000e+00  1.2400000000000000e+02  5.7000000000000000e+01  0.0000000000000000e+00  0.0000000000000000e+00  0.0000000000000000e+00  0.0000000000000000e+00  0.0000000000000000e+00  1.0000000000000000e+00  0.0000000000000000e+00  0.0000000000000000e+00  2.8000000000000000e+01  0.0000000000000000e+00  1.0000000000000000e+00  0.0000000000000000e+00
 3.4399999999999949e+01  0.0000000000000000e+00  1.2100000000000000e+02  5.9000000000000000e+01  0.0000000000000000e+00  0.0000000000000000e+00  0.0000000000000000e+00  0.0000000000000000e+00  0.0000000000000000e+00  0.0000000000000000e+00  0.0000000000000000e+00  0.0000000000000000e+00  2.6000000000000000e+01  3.0000000000000000e+00  1.0000000000000000e+00  0.0000000000000000e+00
 3.4599999999999952e+01  0.0000000000000000e+00  1.2200000000000000e+02  5.8000000000000000e+01  0.0000000000000000e+00  0.0000000000000000e+00  0.0000000000000000e+00  0.0000000000000000e+00  0.0000000000000000e+00  0.0000000000000000e+00  0.0000000000000000e+00  0.0000000000000000e+00  2.7000000000000000e+01  2.0000000000000000e+00  1.0000000000000000e+00  0.0000000000000000e+00
 3.4799999999999955e+01  0.0000000000000000e+00  1.2100000000000000e+02  5.9000000000000000e+01  0.0000000000000000e+00  0.0000000000000000e+00  0.0000000000000000e+00  0.0000000000000000e+00  0.0000000000000000e+00  0.0000000000000000e+00  0.0000000000000000e+00  0.0000000000000000e+00  2.7000000000000000e+01  2.0000000000000000e+00  1.0000000000000000e+00  0.0000000000000000e+00
 3.4999999999999957e+01  0.0000000000000000e+00  1.2400000000000000e+02  5.6000000000000000e+01  0.0000000000000000e+00  0.0000000000000000e+00  0.0000000000000000e+00  0.0000000000000000e+00  0.0000000000000000e+00  0.0000000000000000e+00  0.0000000000000000e+00  0.0000000000000000e+00  2.7000000000000000e+01  2.0000000000000000e+00  1.0000000000000000e+00  0.0000000000000000e+00
 3.5199999999999960e+01  0.0000000000000000e+00  1.2500000000000000e+02  5.5000000000000000e+01  0.0000000000000000e+00  0.0000000000000000e+00  0.0000000000000000e+00  0.0000000000000000e+00  0.0000000000000000e+00  0.0000000000000000e+00  0.0000000000000000e+00  0.0000000000000000e+00  2.7000000000000000e+01  2.0000000000000000e+00  1.0000000000000000e+00  0.0000000000000000e+00
 3.5399999999999963e+01  0.0000000000000000e+00  1.2600000000000000e+02  5.5000000000000000e+01  0.0000000000000000e+00  0.0000000000000000e+00  0.0000000000000000e+00  0.0000000000000000e+00  0.0000000000000000e+00  1.0000000000000000e+00  0.0000000000000000e+00  0.0000000000000000e+00  2.6000000000000000e+01  2.0000000000000000e+00  1.0000000000000000e+00  0.0000000000000000e+00
 3.5599999999999966e+01  0.0000000000000000e+00  1.2600000000000000e+02  5.5000000000000000e+01  0.0000000000000000e+00  0.0000000000000000e+00  0.0000000000000000e+00  0.0000000000000000e+00  0.0000000000000000e+00  0.0000000000000000e+00  1.0000000000000000e+00  0.0000000000000000e+00  2.7000000000000000e+01  2.0000000000000000e+00  0.0000000000000000e+00  0.0000000000000000e+00
 3.5799999999999969e+01  0.0000000000000000e+00  1.2600000000000000e+02  5.4000000000000000e+01  0.0000000000000000e+00  0.0000000000000000e+00  0.0000000000000000e+00  0.0000000000000000e+00  0.0000000000000000e+00  0.0000000000000000e+00  0.0000000000000000e+00  0.0000000000000000e+00  2.7000000000000000e+01  3.0000000000000000e+00  0.0000000000000000e+00  0.0000000000000000e+00
 3.5999999999999972e+01  0.0000000000000000e+00  1.2600000000000000e+02  5.4000000000000000e+01  0.0000000000000000e+00  0.0000000000000000e+00  0.0000000000000000e+00  0.0000000000000000e+00  0.0000000000000000e+00  0.0000000000000000e+00  0.0000000000000000e+00  0.0000000000000000e+00  2.6000000000000000e+01  4.0000000000000000e+00  0.0000000000000000e+00  0.0000000000000000e+00
 3.6199999999999974e+01  0.0000000000000000e+00  1.2800000000000000e+02  5.2000000000000000e+01  0.0000000000000000e+00  0.0000000000000000e+00  0.0000000000000000e+00  0.0000000000000000e+00  0.0000000000000000e+00  0.0000000000000000e+00  0.0000000000000000e+00  0.0000000000000000e+00  2.7000000000000000e+01  3.0000000000000000e+00  0.0000000000000000e+00  0.0000000000000000e+00
 3.6399999999999977e+01  0.0000000000000000e+00  1.2900000000000000e+02  5.1000000000000000e+01  0.0000000000000000e+00  0.0000000000000000e+00  0.0000000000000000e+00  0.0000000000000000e+00  0.0000000000000000e+00  0.0000000000000000e+00  0.0000000000000000e+00  0.0000000000000000e+00  2.7000000000000000e+01  3.0000000000000000e+00  0.0000000000000000e+00  0.0000000000000000e+00
 3.6599999999999980e+01  0.0000000000000000e+00  1.3100000000000000e+02  4.9000000000000000e+01  0.0000000000000000e+00  0.0000000000000000e+00  0.0000000000000000e+00  0.0000000000000000e+00  0.0000000000000000e+00  0.0000000000000000e+00  0.0000000000000000e+00  0.0000000000000000e+00  2.6000000000000000e+01  4.0000000000000000e+00  0.0000000000000000e+00  0.0000000000000000e+00
 3.6799999999999983e+01  0.0000000000000000e+00  1.3200000000000000e+02  4.9000000000000000e+01  0.0000000000000000e+00  0.0000000000000000e+00  0.0000000000000000e+00  0.0000000000000000e+00  0.0000000000000000e+00  1.0000000000000000e+00  0.0000000000000000e+00  0.0000000000000000e+00  2.5000000000000000e+01  4.0000000000000000e+00  0.0000000000000000e+00  0.0000000000000000e+00
 3.6999999999999986e+01  0.0000000000000000e+00  1.3000000000000000e+02  5.0000000000000000e+01  0.0000000000000000e+00  0.0000000000000000e+00  0.0000000000000000e+00  0.0000000000000000e+00  0.0000000000000000e+00  0.0000000000000000e+00  0.0000000000000000e+00  0.0000000000000000e+00  2.5000000000000000e+01  5.0000000000000000e+00  0.0000000000000000e+00  0.0000000000000000e+00
 3.7199999999999989e+01  0.0000000000000000e+00  1.3200000000000000e+02  4.8000000000000000e+01  0.0000000000000000e+00  0.0000000000000000e+00  0.0000000000000000e+00  0.0000000000000000e+00  0.0000000000000000e+00  0.0000000000000000e+00  0.0000000000000000e+00  0.0000000000000000e+00  2.6000000000000000e+01  4.0000000000000000e+00  0.0000000000000000e+00  0.0000000000000000e+00
 3.7399999999999991e+01  0.0000000000000000e+00  1.3200000000000000e+02  4.8000000000000000e+01  0.0000000000000000e+00  0.0000000000000000e+00  0.0000000000000000e+00  0.0000000000000000e+00  0.0000000000000000e+00  0.0000000000000000e+00  0.0000000000000000e+00  0.0000000000000000e+00  2.5000000000000000e+01  5.0000000000000000e+00  0.0000000000000000e+00  0.0000000000000000e+00
 3.7599999999999994e+01  0.0000000000000000e+00  1.3100000000000000e+02  5.1000000000000000e+01  0.0000000000000000e+00  0.0000000000000000e+00  0.0000000000000000e+00  0.0000000000000000e+00  0.0000000000000000e+00  2.0000000000000000e+00  0.0000000000000000e+00  0.0000000000000000e+00  2.6000000000000000e+01  2.0000000000000000e+00  0.0000000000000000e+00  0.0000000000000000e+00
 3.7799999999999997e+01  0.0000000000000000e+00  1.3100000000000000e+02  5.1000000000000000e+01  0.0000000000000000e+00  0.0000000000000000e+00  0.0000000000000000e+00  0.0000000000000000e+00  0.0000000000000000e+00  2.0000000000000000e+00  0.0000000000000000e+00  0.0000000000000000e+00  2.6000000000000000e+01  2.0000000000000000e+00  0.0000000000000000e+00  0.0000000000000000e+00
 3.8000000000000000e+01  0.0000000000000000e+00  1.3100000000000000e+02  5.1000000000000000e+01  0.0000000000000000e+00  0.0000000000000000e+00  0.0000000000000000e+00  0.0000000000000000e+00  0.0000000000000000e+00  2.0000000000000000e+00  0.0000000000000000e+00  0.0000000000000000e+00  2.5000000000000000e+01  2.0000000000000000e+00  1.0000000000000000e+00  0.0000000000000000e+00
 3.8200000000000003e+01  0.0000000000000000e+00  1.2900000000000000e+02  5.2000000000000000e+01  0.0000000000000000e+00  0.0000000000000000e+00  0.0000000000000000e+00  0.0000000000000000e+00  0.0000000000000000e+00  1.0000000000000000e+00  0.0000000000000000e+00  0.0000000000000000e+00  2.6000000000000000e+01  2.0000000000000000e+00  1.0000000000000000e+00  0.0000000000000000e+00
 3.8400000000000006e+01  0.0000000000000000e+00  1.2500000000000000e+02  5.5000000000000000e+01  0.0000000000000000e+00  0.0000000000000000e+00  0.0000000000000000e+00  0.0000000000000000e+00  0.0000000000000000e+00  0.0000000000000000e+00  0.0000000000000000e+00  0.0000000000000000e+00  2.7000000000000000e+01  3.0000000000000000e+00  0.0000000000000000e+00  0.0000000000000000e+00
 3.8600000000000009e+01  0.0000000000000000e+00  1.2400000000000000e+02  5.6000000000000000e+01  0.0000000000000000e+00  0.0000000000000000e+00  0.0000000000000000e+00  0.0000000000000000e+00  0.0000000000000000e+00  0.0000000000000000e+00  0.0000000000000000e+00  0.0000000000000000e+00  2.6000000000000000e+01  4.0000000000000000e+00  0.0000000000000000e+00  0.0000000000000000e+00
 3.8800000000000011e+01  0.0000000000000000e+00  1.2400000000000000e+02  5.6000000000000000e+01  0.0000000000000000e+00  0.0000000000000000e+00  0.0000000000000000e+00  0.0000000000000000e+00  0.0000000000000000e+00  0.0000000000000000e+00  0.0000000000000000e+00  0.0000000000000000e+00  2.6000000000000000e+01  3.0000000000000000e+00  1.0000000000000000e+00  0.0000000000000000e+00
 3.9000000000000014e+01  0.0000000000000000e+00  1.2600000000000000e+02  5.4000000000000000e+01  0.0000000000000000e+00  0.0000000000000000e+00  0.0000000000000000e+00  0.0000000000000000e+00  0.0000000000000000e+00  0.0000000000000000e+00  0.0000000000000000e+00  0.0000000000000000e+00  2.5000000000000000e+01  4.0000000000000000e+00  1.0000000000000000e+00  0.0000000000000000e+00
 3.9200000000000017e+01  0.0000000000000000e+00  1.2500000000000000e+02  5.5000000000000000e+01  0.0000000000000000e+00  0.0000000000000000e+00  0.0000000000000000e+00  0.0000000000000000e+00  0.0000000000000000e+00  0.0000000000000000e+00  0.0000000000000000e+00  0.0000000000000000e+00  2.4000000000000000e+01  5.0000000000000000e+00  1.0000000000000000e+00  0.0000000000000000e+00
 3.9400000000000020e+01  0.0000000000000000e+00  1.2400000000000000e+02  5.7000000000000000e+01  0.0000000000000000e+00  0.0000000000000000e+00  0.0000000000000000e+00  0.0000000000000000e+00  0.0000000000000000e+00  0.0000000000000000e+00  1.0000000000000000e+00  0.0000000000000000e+00  2.5000000000000000e+01  4.0000000000000000e+00  0.0000000000000000e+00  0.0000000000000000e+00
 3.9600000000000023e+01  0.0000000000000000e+00  1.2100000000000000e+02  5.9000000000000000e+01  0.0000000000000000e+00  0.0000000000000000e+00  0.0000000000000000e+00  0.0000000000000000e+00  0.0000000000000000e+00  0.0000000000000000e+00  0.0000000000000000e+00  0.0000000000000000e+00  2.6000000000000000e+01  4.0000000000000000e+00  0.0000000000000000e+00  0.0000000000000000e+00
 3.9800000000000026e+01  0.0000000000000000e+00  1.2000000000000000e+02  6.1000000000000000e+01  0.0000000000000000e+00  0.0000000000000000e+00  0.0000000000000000e+00  0.0000000000000000e+00  0.0000000000000000e+00  1.0000000000000000e+00  0.0000000000000000e+00  0.0000000000000000e+00  2.5000000000000000e+01  4.0000000000000000e+00  0.0000000000000000e+00  0.0000000000000000e+00
 4.0000000000000028e+01  0.0000000000000000e+00  1.2000000000000000e+02  6.0000000000000000e+01  0.0000000000000000e+00  0.0000000000000000e+00  0.0000000000000000e+00  0.0000000000000000e+00  0.0000000000000000e+00  0.0000000000000000e+00  0.0000000000000000e+00  0.0000000000000000e+00  2.6000000000000000e+01  4.0000000000000000e+00  0.0000000000000000e+00  0.0000000000000000e+00
 4.0200000000000031e+01  0.0000000000000000e+00  1.2000000000000000e+02  6.0000000000000000e+01  0.0000000000000000e+00  0.0000000000000000e+00  0.0000000000000000e+00  0.0000000000000000e+00  0.0000000000000000e+00  0.0000000000000000e+00  0.0000000000000000e+00  0.0000000000000000e+00  2.5000000000000000e+01  5.0000000000000000e+00  0.0000000000000000e+00  0.0000000000000000e+00
 4.0400000000000034e+01  0.0000000000000000e+00  1.2100000000000000e+02  6.0000000000000000e+01  0.0000000000000000e+00  0.0000000000000000e+00  0.0000000000000000e+00  0.0000000000000000e+00  0.0000000000000000e+00  1.0000000000000000e+00  0.0000000000000000e+00  0.0000000000000000e+00  2.5000000000000000e+01  4.0000000000000000e+00  0.0000000000000000e+00  0.0000000000000000e+00
 4.0600000000000037e+01  0.0000000000000000e+00  1.2000000000000000e+02  6.1000000000000000e+01  0.0000000000000000e+00  0.0000000000000000e+00  0.0000000000000000e+00  0.0000000000000000e+00  0.0000000000000000e+00  1.0000000000000000e+00  0.0000000000000000e+00  0.0000000000000000e+00  2.5000000000000000e+01  4.0000000000000000e+00  0.0000000000000000e+00  0.0000000000000000e+00
 4.0800000000000040e+01  0.0000000000000000e+00  1.1800000000000000e+02  6.2000000000000000e+01  0.0000000000000000e+00  0.0000000000000000e+00  0.0000000000000000e+00  0.0000000000000000e+00  0.0000000000000000e+00  0.0000000000000000e+00  0.0000000000000000e+00  0.0000000000000000e+00  2.5000000000000000e+01  5.0000000000000000e+00  0.0000000000000000e+00  0.0000000000000000e+00
 4.1000000000000043e+01  0.0000000000000000e+00  1.1700000000000000e+02  6.3000000000000000e+01  0.0000000000000000e+00  0.0000000000000000e+00  0.0000000000000000e+00  0.0000000000000000e+00  0.0000000000000000e+00  0.0000000000000000e+00  0.0000000000000000e+00  0.0000000000000000e+00  2.5000000000000000e+01  5.0000000000000000e+00  0.0000000000000000e+00  0.0000000000000000e+00
 4.1200000000000045e+01  0.0000000000000000e+00  1.1600000000000000e+02  6.4000000000000000e+01  0.0000000000000000e+00  0.0000000000000000e+00  0.0000000000000000e+00  0.0000000000000000e+00  0.0000000000000000e+00  0.0000000000000000e+00  0.0000000000000000e+00  0.0000000000000000e+00  2.5000000000000000e+01  5.0000000000000000e+00  0.0000000000000000e+00  0.0000000000000000e+00
 4.1400000000000048e+01  0.0000000000000000e+00  1.1500000000000000e+02  6.5000000000000000e+01  0.0000000000000000e+00  0.0000000000000000e+00  0.0000000000000000e+00  0.0000000000000000e+00  0.0000000000000000e+00  0.0000000000000000e+00  0.0000000000000000e+00  0.0000000000000000e+00  2.3000000000000000e+01  6.0000000000000000e+00  1.0000000000000000e+00  0.0000000000000000e+00
 4.1600000000000051e+01  0.0000000000000000e+00  1.1500000000000000e+02  6.5000000000000000e+01  0.0000000000000000e+00  0.0000000000000000e+00  0.0000000000000000e+00  0.0000000000000000e+00  0.0000000000000000e+00  0.0000000000000000e+00  0.0000000000000000e+00  0.0000000000000000e+00  2.4000000000000000e+01  5.0000000000000000e+00  1.0000000000000000e+00  0.0000000000000000e+00
 4.1800000000000054e+01  0.0000000000000000e+00  1.1600000000000000e+02  6.4000000000000000e+01  0.0000000000000000e+00  0.0000000000000000e+00  0.0000000000000000e+00  0.0000000000000000e+00  0.0000000000000000e+00  0.0000000000000000e+00  0.0000000000000000e+00  0.0000000000000000e+00  2.3000000000000000e+01  6.0000000000000000e+00  1.0000000000000000e+00  0.0000000000000000e+00
 4.2000000000000057e+01  0.0000000000000000e+00  1.1900000000000000e+02  6.2000000000000000e+01  0.0000000000000000e+00  0.0000000000000000e+00  0.0000000000000000e+00  0.0000000000000000e+00  0.0000000000000000e+00  1.0000000000000000e+00  0.0000000000000000e+00  0.0000000000000000e+00  2.5000000000000000e+01  3.0000000000000000e+00  1.0000000000000000e+00  0.0000000000000000e+00
 4.2200000000000060e+01  0.0000000000000000e+00  1.1700000000000000e+02  6.4000000000000000e+01  0.0000000000000000e+00  0.0000000000000000e+00  0.0000000000000000e+00  0.0000000000000000e+00  0.0000000000000000e+00  1.0000000000000000e+00  0.0000000000000000e+00  0.0000000000000000e+00  2.4000000000000000e+01  4.0000000000000000e+00  1.0000000000000000e+00  0.0000000000000000e+00
 4.2400000000000063e+01  0.0000000000000000e+00  1.1600000000000000e+02  6.5000000000000000e+01  0.0000000000000000e+00  0.0000000000000000e+00  0.0000000000000000e+00  0.0000000000000000e+00  0.0000000000000000e+00  0.0000000000000000e+00  1.0000000000000000e+00  0.0000000000000000e+00  2.5000000000000000e+01  4.0000000000000000e+00  0.0000000000000000e+00  0.0000000000000000e+00
 4.2600000000000065e+01  0.0000000000000000e+00  1.1500000000000000e+02  6.5000000000000000e+01  0.0000000000000000e+00  0.0000000000000000e+00  0.0000000000000000e+00  0.0000000000000000e+00  0.0000000000000000e+00  0.0000000000000000e+00  0.0000000000000000e+00  0.0000000000000000e+00  2.6000000000000000e+01  4.0000000000000000e+00  0.0000000000000000e+00  0.0000000000000000e+00
 4.2800000000000068e+01  0.0000000000000000e+00  1.1400000000000000e+02  6.6000000000000000e+01  0.0000000000000000e+00  0.0000000000000000e+00  0.0000000000000000e+00  0.0000000000000000e+00  0.0000000000000000e+00  0.0000000000000000e+00  0.0000000000000000e+00  0.0000000000000000e+00  2.6000000000000000e+01  4.0000000000000000e+00  0.0000000000000000e+00  0.0000000000000000e+00
 4.3000000000000071e+01  0.0000000000000000e+00  1.1500000000000000e+02  6.6000000000000000e+01  0.0000000000000000e+00  0.0000000000000000e+00  0.0000000000000000e+00  0.0000000000000000e+00  0.0000000000000000e+00  1.0000000000000000e+00  0.0000000000000000e+00  0.0000000000000000e+00  2.5000000000000000e+01  4.0000000000000000e+00  0.0000000000000000e+00  0.0000000000000000e+00
 4.3200000000000074e+01  0.0000000000000000e+00  1.1500000000000000e+02  6.8000000000000000e+01  0.0000000000000000e+00  0.0000000000000000e+00  0.0000000000000000e+00  0.0000000000000000e+00  0.0000000000000000e+00  3.0000000000000000e+00  0.0000000000000000e+00  0.0000000000000000e+00  2.5000000000000000e+01  2.0000000000000000e+00  0.0000000000000000e+00  0.0000000000000000e+00
 4.3400000000000077e+01  0.0000000000000000e+00  1.1300000000000000e+02  6.7000000000000000e+01  0.0000000000000000e+00  0.0000000000000000e+00  0.0000000000000000e+00  0.0000000000000000e+00  0.0000000000000000e+00  0.0000000000000000e+00  0.0000000000000000e+00  0.0000000000000000e+00  2.7000000000000000e+01  3.0000000000000000e+00  0.0000000000000000e+00  0.0000000000000000e+00
 4.3600000000000080e+01  0.0000000000000000e+00  1.1400000000000000e+02  6.6000000000000000e+01  0.0000000000000000e+00  0.0000000000000000e+00  0.0000000000000000e+00  0.0000000000000000e+00  0.0000000000000000e+00  0.0000000000000000e+00  0.0000000000000000e+00  0.0000000000000000e+00  2.7000000000000000e+01  3.0000000000000000e+00  0.0000000000000000e+00  0.0000000000000000e+00
 4.3800000000000082e+01  0.0000000000000000e+00  1.1300000000000000e+02  6.7000000000000000e+01  0.0000000000000000e+00  0.0000000000000000e+00  0.0000000000000000e+00  0.0000000000000000e+00  0.0000000000000000e+00  0.0000000000000000e+00  0.0000000000000000e+00  0.0000000000000000e+00  2.6000000000000000e+01  4.0000000000000000e+00  0.0000000000000000e+00  0.0000000000000000e+00
 4.4000000000000085e+01  0.0000000000000000e+00  1.1600000000000000e+02  6.4000000000000000e+01  0.0000000000000000e+00  0.0000000000000000e+00  0.0000000000000000e+00  0.0000000000000000e+00  0.0000000000000000e+00  0.0000000000000000e+00  0.0000000000000000e+00  0.0000000000000000e+00  2.6000000000000000e+01  4.0000000000000000e+00  0.0000000000000000e+00  0.0000000000000000e+00
 4.4200000000000088e+01  0.0000000000000000e+00  1.1700000000000000e+02  6.4000000000000000e+01  0.0000000000000000e+00  0.0000000000000000e+00  0.0000000000000000e+00  0.0000000000000000e+00  0.0000000000000000e+00  1.0000000000000000e+00  0.0000000000000000e+00  0.0000000000000000e+00  2.6000000000000000e+01  3.0000000000000000e+00  0.0000000000000000e+00  0.0000000000000000e+00
 4.4400000000000091e+01  0.0000000000000000e+00  1.1600000000000000e+02  6.4000000000000000e+01  0.0000000000000000e+00  0.0000000000000000e+00  0.0000000000000000e+00  0.0000000000000000e+00  0.0000000000000000e+00  0.0000000000000000e+00  0.0000000000000000e+00  0.0000000000000000e+00  2.7000000000000000e+01  2.0000000000000000e+00  1.0000000000000000e+00  0.0000000000000000e+00
 4.4600000000000094e+01  0.0000000000000000e+00  1.1600000000000000e+02  6.4000000000000000e+01  0.0000000000000000e+00  0.0000000000000000e+00  0.0000000000000000e+00  0.0000000000000000e+00  0.0000000000000000e+00  0.0000000000000000e+00  0.0000000000000000e+00  0.0000000000000000e+00  2.7000000000000000e+01  2.0000000000000000e+00  1.0000000000000000e+00  0.0000000000000000e+00
 4.4800000000000097e+01  0.0000000000000000e+00  1.1700000000000000e+02  6.3000000000000000e+01  0.0000000000000000e+00  0.0000000000000000e+00  0.0000000000000000e+00  0.0000000000000000e+00  0.0000000000000000e+00  0.0000000000000000e+00  0.0000000000000000e+00  0.0000000000000000e+00  2.6000000000000000e+01  3.0000000000000000e+00  1.0000000000000000e+00  0.0000000000000000e+00
 4.5000000000000099e+01  0.0000000000000000e+00  1.2000000000000000e+02  6.1000000000000000e+01  0.0000000000000000e+00  0.0000000000000000e+00  0.0000000000000000e+00  0.0000000000000000e+00  0.0000000000000000e+00  1.0000000000000000e+00  0.0000000000000000e+00  0.0000000000000000e+00  2.7000000000000000e+01  0.0000000000000000e+00  2.0000000000000000e+00  0.0000000000000000e+00
 4.5200000000000102e+01  0.0000000000000000e+00  1.2000000000000000e+02  6.1000000000000000e+01  0.0000000000000000e+00  0.0000000000000000e+00  0.0000000000000000e+00  0.0000000000000000e+00  0.0000000000000000e+00  0.0000000000000000e+00  1.0000000000000000e+00  0.0000000000000000e+00  2.8000000000000000e+01  0.0000000000000000e+00  1.0000000000000000e+00  0.0000000000000000e+00
 4.5400000000000105e+01  0.0000000000000000e+00  1.2000000000000000e+02  6.0000000000000000e+01  0.0000000000000000e+00  0.0000000000000000e+00  0.0000000000000000e+00  0.0000000000000000e+00  0.0000000000000000e+00  0.0000000000000000e+00  0.0000000000000000e+00  0.0000000000000000e+00  2.8000000000000000e+01  1.0000000000000000e+00  1.0000000000000000e+00  0.0000000000000000e+00
 4.5600000000000108e+01  0.0000000000000000e+00  1.2000000000000000e+02  6.0000000000000000e+01  0.0000000000000000e+00  0.0000000000000000e+00  0.0000000000000000e+00  0.0000000000000000e+00  0.0000000000000000e+00  0.0000000000000000e+00  0.0000000000000000e+00  0.0000000000000000e+00  2.8000000000000000e+01  2.0000000000000000e+00  0.0000000000000000e+00  0.0000000000000000e+00
 4.5800000000000111e+01  0.0000000000000000e+00  1.2200000000000000e+02  5.9000000000000000e+01  0.0000000000000000e+00  0.0000000000000000e+00  0.0000000000000000e+00  0.0000000000000000e+00  0.0000000000000000e+00  1.0000000000000000e+00  0.0000000000000000e+00  0.0000000000000000e+00  2.7000000000000000e+01  2.0000000000000000e+00  0.0000000000000000e+00  0.0000000000000000e+00
 4.6000000000000114e+01  0.0000000000000000e+00  1.2200000000000000e+02  5.8000000000000000e+01  0.0000000000000000e+00  0.0000000000000000e+00  0.0000000000000000e+00  0.0000000000000000e+00  0.0000000000000000e+00  0.0000000000000000e+00  0.0000000000000000e+00  0.0000000000000000e+00  2.8000000000000000e+01  2.0000000000000000e+00  0.0000000000000000e+00  0.0000000000000000e+00
 4.6200000000000117e+01  0.0000000000000000e+00  1.2300000000000000e+02  5.9000000000000000e+01  0.0000000000000000e+00  0.0000000000000000e+00  0.0000000000000000e+00  0.0000000000000000e+00  0.0000000000000000e+00  2.0000000000000000e+00  0.0000000000000000e+00  0.0000000000000000e+00  2.7000000000000000e+01  1.0000000000000000e+00  0.0000000000000000e+00  0.0000000000000000e+00
 4.6400000000000119e+01  0.0000000000000000e+00  1.2400000000000000e+02  5.6000000000000000e+01  0.0000000000000000e+00  0.0000000000000000e+00  0.0000000000000000e+00  0.0000000000000000e+00  0.0000000000000000e+00  0.0000000000000000e+00  0.0000000000000000e+00  0.0000000000000000e+00  2.9000000000000000e+01  1.0000000000000000e+00  0.0000000000000000e+00  0.0000000000000000e+00
 4.6600000000000122e+01  0.0000000000000000e+00  1.2500000000000000e+02  5.6000000000000000e+01  0.0000000000000000e+00  0.0000000000000000e+00  0.0000000000000000e+00  0.0000000000000000e+00  0.0000000000000000e+00  1.0000000000000000e+00  0.0000000000000000e+00  0.0000000000000000e+00  2.7000000000000000e+01  2.0000000000000000e+00  0.0000000000000000e+00  0.0000000000000000e+00
 4.6800000000000125e+01  0.0000000000000000e+00  1.2400000000000000e+02  5.7000000000000000e+01  0.0000000000000000e+00  0.0000000000000000e+00  0.0000000000000000e+00  0.0000000000000000e+00  0.0000000000000000e+00  1.0000000000000000e+00  0.0000000000000000e+00  0.0000000000000000e+00  2.7000000000000000e+01  2.0000000000000000e+00  0.0000000000000000e+00  0.0000000000000000e+00
 4.7000000000000128e+01  0.0000000000000000e+00  1.2400000000000000e+02  5.6000000000000000e+01  0.0000000000000000e+00  0.0000000000000000e+00  0.0000000000000000e+00  0.0000000000000000e+00  0.0000000000000000e+00  0.0000000000000000e+00  0.0000000000000000e+00  0.0000000000000000e+00  2.7000000000000000e+01  3.0000000000000000e+00  0.0000000000000000e+00  0.0000000000000000e+00
 4.7200000000000131e+01  0.0000000000000000e+00  1.2300000000000000e+02  5.7000000000000000e+01  0.0000000000000000e+00  0.0000000000000000e+00  0.0000000000000000e+00  0.0000000000000000e+00  0.0000000000000000e+00  0.0000000000000000e+00  0.0000000000000000e+00  0.0000000000000000e+00  2.6000000000000000e+01  4.0000000000000000e+00  0.0000000000000000e+00  0.0000000000000000e+00
 4.7400000000000134e+01  0.0000000000000000e+00  1.1800000000000000e+02  6.2000000000000000e+01  0.0000000000000000e+00  0.0000000000000000e+00  0.0000000000000000e+00  0.0000000000000000e+00  0.0000000000000000e+00  0.0000000000000000e+00  0.0000000000000000e+00  0.0000000000000000e+00  2.4000000000000000e+01  6.0000000000000000e+00  0.0000000000000000e+00  0.0000000000000000e+00
 4.7600000000000136e+01  0.0000000000000000e+00  1.1800000000000000e+02  6.3000000000000000e+01  0.0000000000000000e+00  0.0000000000000000e+00  0.0000000000000000e+00  0.0000000000000000e+00  0.0000000000000000e+00  1.0000000000000000e+00  0.0000000000000000e+00  0.0000000000000000e+00  2.4000000000000000e+01  5.0000000000000000e+00  0.0000000000000000e+00  0.0000000000000000e+00
 4.7800000000000139e+01  0.0000000000000000e+00  1.2100000000000000e+02  6.0000000000000000e+01  0.0000000000000000e+00  0.0000000000000000e+00  0.0000000000000000e+00  0.0000000000000000e+00  0.0000000000000000e+00  1.0000000000000000e+00  0.0000000000000000e+00  0.0000000000000000e+00  2.4000000000000000e+01  5.0000000000000000e+00  0.0000000000000000e+00  0.0000000000000000e+00
 4.8000000000000142e+01  0.0000000000000000e+00  1.2100000000000000e+02  5.9000000000000000e+01  0.0000000000000000e+00  0.0000000000000000e+00  0.0000000000000000e+00  0.0000000000000000e+00  0.0000000000000000e+00  0.0000000000000000e+00  0.0000000000000000e+00  0.0000000000000000e+00  2.4000000000000000e+01  6.0000000000000000e+00  0.0000000000000000e+00  0.0000000000000000e+00
 4.8200000000000145e+01  0.0000000000000000e+00  1.2100000000000000e+02  5.9000000000000000e+01  0.0000000000000000e+00  0.0000000000000000e+00  0.0000000000000000e+00  0.0000000000000000e+00  0.0000000000000000e+00  0.0000000000000000e+00  0.0000000000000000e+00  0.0000000000000000e+00  2.5000000000000000e+01  5.0000000000000000e+00  0.0000000000000000e+00  0.0000000000000000e+00
 4.8400000000000148e+01  0.0000000000000000e+00  1.2300000000000000e+02  5.8000000000000000e+01  0.0000000000000000e+00  0.0000000000000000e+00  0.0000000000000000e+00  0.0000000000000000e+00  0.0000000000000000e+00  1.0000000000000000e+00  0.0000000000000000e+00  0.0000000000000000e+00  2.4000000000000000e+01  5.0000000000000000e+00  0.0000000000000000e+00  0.0000000000000000e+00
 4.8600000000000151e+01  0.0000000000000000e+00  1.2300000000000000e+02  5.8000000000000000e+01  0.0000000000000000e+00  0.0000000000000000e+00  0.0000000000000000e+00  0.0000000000000000e+00  0.0000000000000000e+00  1.0000000000000000e+00  0.0000000000000000e+00  0.0000000000000000e+00  2.5000000000000000e+01  4.0000000000000000e+00  0.0000000000000000e+00  0.0000000000000000e+00
 4.8800000000000153e+01  0.0000000000000000e+00  1.2600000000000000e+02  5.5000000000000000e+01  0.0000000000000000e+00  0.0000000000000000e+00  0.0000000000000000e+00  0.0000000000000000e+00  0.0000000000000000e+00  1.0000000000000000e+00  0.0000000000000000e+00  0.0000000000000000e+00  2.5000000000000000e+01  4.0000000000000000e+00  0.0000000000000000e+00  0.0000000000000000e+00
 4.9000000000000156e+01  0.0000000000000000e+00  1.2600000000000000e+02  5.5000000000000000e+01  0.0000000000000000e+00  0.0000000000000000e+00  0.0000000000000000e+00  0.0000000000000000e+00  0.0000000000000000e+00  1.0000000000000000e+00  0.0000000000000000e+00  0.0000000000000000e+00  2.3000000000000000e+01  6.0000000000000000e+00  0.0000000000000000e+00  0.0000000000000000e+00
 4.9200000000000159e+01  0.0000000000000000e+00  1.2600000000000000e+02  5.7000000000000000e+01  0.0000000000000000e+00  0.0000000000000000e+00  0.0000000000000000e+00  0.0000000000000000e+00  0.0000000000000000e+00  3.0000000000000000e+00  0.0000000000000000e+00  0.0000000000000000e+00  2.3000000000000000e+01  4.0000000000000000e+00  0.0000000000000000e+00  0.0000000000000000e+00
 4.9400000000000162e+01  0.0000000000000000e+00  1.2200000000000000e+02  5.9000000000000000e+01  0.0000000000000000e+00  0.0000000000000000e+00  0.0000000000000000e+00  0.0000000000000000e+00  0.0000000000000000e+00  1.0000000000000000e+00  0.0000000000000000e+00  0.0000000000000000e+00  2.6000000000000000e+01  3.0000000000000000e+00  0.0000000000000000e+00  0.0000000000000000e+00
 4.9600000000000165e+01  0.0000000000000000e+00  1.2200000000000000e+02  5.9000000000000000e+01  0.0000000000000000e+00  0.0000000000000000e+00  0.0000000000000000e+00  0.0000000000000000e+00  0.0000000000000000e+00  1.0000000000000000e+00  0.0000000000000000e+00  0.0000000000000000e+00  2.8000000000000000e+01  1.0000000000000000e+00  0.0000000000000000e+00  0.0000000000000000e+00
 4.9800000000000168e+01  0.0000000000000000e+00  1.2200000000000000e+02  5.8000000000000000e+01  0.0000000000000000e+00  0.0000000000000000e+00  0.0000000000000000e+00  0.0000000000000000e+00  0.0000000000000000e+00  0.0000000000000000e+00  0.0000000000000000e+00  0.0000000000000000e+00  2.7000000000000000e+01  3.0000000000000000e+00  0.0000000000000000e+00  0.0000000000000000e+00
 5.0000000000000171e+01  0.0000000000000000e+00  1.2200000000000000e+02  5.8000000000000000e+01  0.0000000000000000e+00  0.0000000000000000e+00  0.0000000000000000e+00  0.0000000000000000e+00  0.0000000000000000e+00  0.0000000000000000e+00  0.0000000000000000e+00  0.0000000000000000e+00  2.5000000000000000e+01  5.0000000000000000e+00  0.0000000000000000e+00  0.0000000000000000e+00
 5.0200000000000173e+01  0.0000000000000000e+00  1.2200000000000000e+02  5.9000000000000000e+01  0.0000000000000000e+00  0.0000000000000000e+00  0.0000000000000000e+00  0.0000000000000000e+00  0.0000000000000000e+00  1.0000000000000000e+00  0.0000000000000000e+00  0.0000000000000000e+00  2.5000000000000000e+01  4.0000000000000000e+00  0.0000000000000000e+00  0.0000000000000000e+00
 5.0400000000000176e+01  0.0000000000000000e+00  1.2300000000000000e+02  5.8000000000000000e+01  0.0000000000000000e+00  0.0000000000000000e+00  0.0000000000000000e+00  0.0000000000000000e+00  0.0000000000000000e+00  1.0000000000000000e+00  0.0000000000000000e+00  0.0000000000000000e+00  2.5000000000000000e+01  4.0000000000000000e+00  0.0000000000000000e+00  0.0000000000000000e+00
 5.0600000000000179e+01  0.0000000000000000e+00  1.2700000000000000e+02  5.4000000000000000e+01  0.0000000000000000e+00  0.0000000000000000e+00  0.0000000000000000e+00  0.0000000000000000e+00  0.0000000000000000e+00  1.0000000000000000e+00  0.0000000000000000e+00  0.0000000000000000e+00  2.3000000000000000e+01  6.0000000000000000e+00  0.0000000000000000e+00  0.0000000000000000e+00
 5.0800000000000182e+01  0.0000000000000000e+00  1.2900000000000000e+02  5.1000000000000000e+01  0.0000000000000000e+00  0.0000000000000000e+00  0.0000000000000000e+00  0.0000000000000000e+00  0.0000000000000000e+00  0.0000000000000000e+00  0.0000000000000000e+00  0.0000000000000000e+00  2.4000000000000000e+01  6.0000000000000000e+00  0.0000000000000000e+00  0.0000000000000000e+00
 5.1000000000000185e+01  0.0000000000000000e+00  1.2800000000000000e+02  5.4000000000000000e+01  0.0000000000000000e+00  0.0000000000000000e+00  0.0000000000000000e+00  0.0000000000000000e+00  0.0000000000000000e+00  2.0000000000000000e+00  0.0000000000000000e+00  0.0000000000000000e+00  2.5000000000000000e+01  3.0000000000000000e+00  0.0000000000000000e+00  0.0000000000000000e+00
 5.1200000000000188e+01  0.0000000000000000e+00  1.2600000000000000e+02  5.4000000000000000e+01  0.0000000000000000e+00  0.0000000000000000e+00  0.0000000000000000e+00  0.0000000000000000e+00  0.0000000000000000e+00  0.0000000000000000e+00  0.0000000000000000e+00  0.0000000000000000e+00  2.7000000000000000e+01  3.0000000000000000e+00  0.0000000000000000e+00  0.0000000000000000e+00
 5.1400000000000190e+01  0.0000000000000000e+00  1.2800000000000000e+02  5.2000000000000000e+01  0.0000000000000000e+00  0.0000000000000000e+00  0.0000000000000000e+00  0.0000000000000000e+00  0.0000000000000000e+00  0.0000000000000000e+00  0.0000000000000000e+00  0.0000000000000000e+00  2.7000000000000000e+01  3.0000000000000000e+00  0.0000000000000000e+00  0.0000000000000000e+00
 5.1600000000000193e+01  0.0000000000000000e+00  1.3300000000000000e+02  4.8000000000000000e+01  0.0000000000000000e+00  0.0000000000000000e+00  0.0000000000000000e+00  0.0000000000000000e+00  0.0000000000000000e+00  1.0000000000000000e+00  0.0000000000000000e+00  0.0000000000000000e+00  2.6000000000000000e+01  3.0000000000000000e+00  0.0000000000000000e+00  0.0000000000000000e+00
 5.1800000000000196e+01  0.0000000000000000e+00  1.3100000000000000e+02  5.0000000000000000e+01  0.0000000000000000e+00  0.0000000000000000e+00  0.0000000000000000e+00  0.0000000000000000e+00  0.0000000000000000e+00  1.0000000000000000e+00  0.0000000000000000e+00  0.0000000000000000e+00  2.7000000000000000e+01  2.0000000000000000e+00  0.0000000000000000e+00  0.0000000000000000e+00
 5.2000000000000199e+01  0.0000000000000000e+00  1.3000000000000000e+02  5.1000000000000000e+01  0.0000000000000000e+00  0.0000000000000000e+00  0.0000000000000000e+00  0.0000000000000000e+00  0.0000000000000000e+00  1.0000000000000000e+00  0.0000000000000000e+00  0.0000000000000000e+00  2.7000000000000000e+01  2.0000000000000000e+00  0.0000000000000000e+00  0.0000000000000000e+00
 5.2200000000000202e+01  0.0000000000000000e+00  1.3100000000000000e+02  5.0000000000000000e+01  0.0000000000000000e+00  0.0000000000000000e+00  0.0000000000000000e+00  0.0000000000000000e+00  0.0000000000000000e+00  1.0000000000000000e+00  0.0000000000000000e+00  0.0000000000000000e+00  2.6000000000000000e+01  3.0000000000000000e+00  0.0000000000000000e+00  0.0000000000000000e+00
 5.2400000000000205e+01  0.0000000000000000e+00  1.2800000000000000e+02  5.3000000000000000e+01  0.0000000000000000e+00  0.0000000000000000e+00  0.0000000000000000e+00  0.0000000000000000e+00  0.0000000000000000e+00  1.0000000000000000e+00  0.0000000000000000e+00  0.0000000000000000e+00  2.7000000000000000e+01  2.0000000000000000e+00  0.0000000000000000e+00  0.0000000000000000e+00
 5.2600000000000207e+01  0.0000000000000000e+00  1.3000000000000000e+02  5.1000000000000000e+01  0.0000000000000000e+00  0.0000000000000000e+00  0.0000000000000000e+00  0.0000000000000000e+00  0.0000000000000000e+00  1.0000000000000000e+00  0.0000000000000000e+00  0.0000000000000000e+00  2.8000000000000000e+01  1.0000000000000000e+00  0.0000000000000000e+00  0.0000000000000000e+00
 5.2800000000000210e+01  0.0000000000000000e+00  1.2900000000000000e+02  5.1000000000000000e+01  0.0000000000000000e+00  0.0000000000000000e+00  0.0000000000000000e+00  0.0000000000000000e+00  0.0000000000000000e+00  0.0000000000000000e+00  0.0000000000000000e+00  0.0000000000000000e+00  2.9000000000000000e+01  1.0000000000000000e+00  0.0000000000000000e+00  0.0000000000000000e+00
 5.3000000000000213e+01  0.0000000000000000e+00  1.2800000000000000e+02  5.2000000000000000e+01  0.0000000000000000e+00  0.0000000000000000e+00  0.0000000000000000e+00  0.0000000000000000e+00  0.0000000000000000e+00  0.0000000000000000e+00  0.0000000000000000e+00  0.0000000000000000e+00  2.7000000000000000e+01  3.0000000000000000e+00  0.0000000000000000e+00  0.0000000000000000e+00
 5.3200000000000216e+01  0.0000000000000000e+00  1.2700000000000000e+02  5.3000000000000000e+01  0.0000000000000000e+00  0.0000000000000000e+00  0.0000000000000000e+00  0.0000000000000000e+00  0.0000000000000000e+00  0.0000000000000000e+00  0.0000000000000000e+00  0.0000000000000000e+00  2.6000000000000000e+01  4.0000000000000000e+00  0.0000000000000000e+00  0.0000000000000000e+00
 5.3400000000000219e+01  0.0000000000000000e+00  1.2700000000000000e+02  5.4000000000000000e+01  0.0000000000000000e+00  0.0000000000000000e+00  0.0000000000000000e+00  0.0000000000000000e+00  0.0000000000000000e+00  1.0000000000000000e+00  0.0000000000000000e+00  0.0000000000000000e+00  2.6000000000000000e+01  3.0000000000000000e+00  0.0000000000000000e+00  0.0000000000000000e+00
 5.3600000000000222e+01  0.0000000000000000e+00  1.2500000000000000e+02  5.6000000000000000e+01  0.0000000000000000e+00  0.0000000000000000e+00  0.0000000000000000e+00  0.0000000000000000e+00  0.0000000000000000e+00  1.0000000000000000e+00  0.0000000000000000e+00  0.0000000000000000e+00  2.7000000000000000e+01  2.0000000000000000e+00  0.0000000000000000e+00  0.0000000000000000e+00
 5.3800000000000225e+01  0.0000000000000000e+00  1.2500000000000000e+02  5.5000000000000000e+01  0.0000000000000000e+00  0.0000000000000000e+00  0.0000000000000000e+00  0.0000000000000000e+00  0.0000000000000000e+00  0.0000000000000000e+00  0.0000000000000000e+00  0.0000000000000000e+00  2.8000000000000000e+01  2.0000000000000000e+00  0.0000000000000000e+00  0.0000000000000000e+00
 5.4000000000000227e+01  0.0000000000000000e+00  1.2500000000000000e+02  5.6000000000000000e+01  0.0000000000000000e+00  0.0000000000000000e+00  0.0000000000000000e+00  0.0000000000000000e+00  0.0000000000000000e+00  1.0000000000000000e+00  0.0000000000000000e+00  0.0000000000000000e+00  2.7000000000000000e+01  2.0000000000000000e+00  0.0000000000000000e+00  0.0000000000000000e+00
 5.4200000000000230e+01  0.0000000000000000e+00  1.2500000000000000e+02  5.6000000000000000e+01  0.0000000000000000e+00  0.0000000000000000e+00  0.0000000000000000e+00  0.0000000000000000e+00  0.0000000000000000e+00  1.0000000000000000e+00  0.0000000000000000e+00  0.0000000000000000e+00  2.7000000000000000e+01  2.0000000000000000e+00  0.0000000000000000e+00  0.0000000000000000e+00
 5.4400000000000233e+01  0.0000000000000000e+00  1.2400000000000000e+02  5.6000000000000000e+01  0.0000000000000000e+00  0.0000000000000000e+00  0.0000000000000000e+00  0.0000000000000000e+00  0.0000000000000000e+00  0.0000000000000000e+00  0.0000000000000000e+00  0.0000000000000000e+00  2.8000000000000000e+01  2.0000000000000000e+00  0.0000000000000000e+00  0.0000000000000000e+00
 5.4600000000000236e+01  0.0000000000000000e+00  1.2500000000000000e+02  5.6000000000000000e+01  0.0000000000000000e+00  0.0000000000000000e+00  0.0000000000000000e+00  0.0000000000000000e+00  0.0000000000000000e+00  1.0000000000000000e+00  0.0000000000000000e+00  0.0000000000000000e+00  2.8000000000000000e+01  1.0000000000000000e+00  0.0000000000000000e+00  0.0000000000000000e+00
 5.4800000000000239e+01  0.0000000000000000e+00  1.2700000000000000e+02  5.3000000000000000e+01  0.0000000000000000e+00  0.0000000000000000e+00  0.0000000000000000e+00  0.0000000000000000e+00  0.0000000000000000e+00  0.0000000000000000e+00  0.0000000000000000e+00  0.0000000000000000e+00  2.9000000000000000e+01  1.0000000000000000e+00  0.0000000000000000e+00  0.0000000000000000e+00
 5.5000000000000242e+01  0.0000000000000000e+00  1.2500000000000000e+02  5.5000000000000000e+01  0.0000000000000000e+00  0.0000000000000000e+00  0.0000000000000000e+00  0.0000000000000000e+00  0.0000000000000000e+00  0.0000000000000000e+00  0.0000000000000000e+00  0.0000000000000000e+00  2.9000000000000000e+01  1.0000000000000000e+00  0.0000000000000000e+00  0.0000000000000000e+00
 5.5200000000000244e+01  0.0000000000000000e+00  1.2700000000000000e+02  5.3000000000000000e+01  0.0000000000000000e+00  0.0000000000000000e+00  0.0000000000000000e+00  0.0000000000000000e+00  0.0000000000000000e+00  0.0000000000000000e+00  0.0000000000000000e+00  0.0000000000000000e+00  2.9000000000000000e+01  1.0000000000000000e+00  0.0000000000000000e+00  0.0000000000000000e+00
 5.5400000000000247e+01  0.0000000000000000e+00  1.2800000000000000e+02  5.4000000000000000e+01  0.0000000000000000e+00  0.0000000000000000e+00  0.0000000000000000e+00  0.0000000000000000e+00  0.0000000000000000e+00  2.0000000000000000e+00  0.0000000000000000e+00  0.0000000000000000e+00  2.6000000000000000e+01  2.0000000000000000e+00  0.0000000000000000e+00  0.0000000000000000e+00
 5.5600000000000250e+01  0.0000000000000000e+00  1.2400000000000000e+02  5.6000000000000000e+01  0.0000000000000000e+00  0.0000000000000000e+00  0.0000000000000000e+00  0.0000000000000000e+00  0.0000000000000000e+00  0.0000000000000000e+00  0.0000000000000000e+00  0.0000000000000000e+00  2.8000000000000000e+01  2.0000000000000000e+00  0.0000000000000000e+00  0.0000000000000000e+00
 5.5800000000000253e+01  0.0000000000000000e+00  1.2400000000000000e+02  5.6000000000000000e+01  0.0000000000000000e+00  0.0000000000000000e+00  0.0000000000000000e+00  0.0000000000000000e+00  0.0000000000000000e+00  0.0000000000000000e+00  0.0000000000000000e+00  0.0000000000000000e+00  2.8000000000000000e+01  2.0000000000000000e+00  0.0000000000000000e+00  0.0000000000000000e+00
 5.6000000000000256e+01  0.0000000000000000e+00  1.2300000000000000e+02  5.8000000000000000e+01  0.0000000000000000e+00  0.0000000000000000e+00  0.0000000000000000e+00  0.0000000000000000e+00  0.0000000000000000e+00  1.0000000000000000e+00  0.0000000000000000e+00  0.0000000000000000e+00  2.8000000000000000e+01  1.0000000000000000e+00  0.0000000000000000e+00  0.0000000000000000e+00
 5.6200000000000259e+01  0.0000000000000000e+00  1.2400000000000000e+02  5.7000000000000000e+01  0.0000000000000000e+00  0.0000000000000000e+00  0.0000000000000000e+00  0.0000000000000000e+00  0.0000000000000000e+00  1.0000000000000000e+00  0.0000000000000000e+00  0.0000000000000000e+00  2.6000000000000000e+01  3.0000000000000000e+00  0.0000000000000000e+00  0.0000000000000000e+00
 5.6400000000000261e+01  0.0000000000000000e+00  1.2400000000000000e+02  5.6000000000000000e+01  0.0000000000000000e+00  0.0000000000000000e+00  0.0000000000000000e+00  0.0000000000000000e+00  0.0000000000000000e+00  0.0000000000000000e+00  0.0000000000000000e+00  0.0000000000000000e+00  2.6000000000000000e+01  4.0000000000000000e+00  0.0000000000000000e+00  0.0000000000000000e+00
 5.6600000000000264e+01  0.0000000000000000e+00  1.2300000000000000e+02  5.8000000000000000e+01  0.0000000000000000e+00  0.0000000000000000e+00  0.0000000000000000e+00  0.0000000000000000e+00  0.0000000000000000e+00  1.0000000000000000e+00  0.0000000000000000e+00  0.0000000000000000e+00  2.7000000000000000e+01  2.0000000000000000e+00  0.0000000000000000e+00  0.0000000000000000e+00
 5.6800000000000267e+01  0.0000000000000000e+00  1.2100000000000000e+02  5.9000000000000000e+01  0.0000000000000000e+00  0.0000000000000000e+00  0.0000000000000000e+00  0.0000000000000000e+00  0.0000000000000000e+00  0.0000000000000000e+00  0.0000000000000000e+00  0.0000000000000000e+00  2.7000000000000000e+01  3.0000000000000000e+00  0.0000000000000000e+00  0.0000000000000000e+00
 5.7000000000000270e+01  0.0000000000000000e+00  1.2100000000000000e+02  5.9000000000000000e+01  0.0000000000000000e+00  0.0000000000000000e+00  0.0000000000000000e+00  0.0000000000000000e+00  0.0000000000000000e+00  0.0000000000000000e+00  0.0000000000000000e+00  0.0000000000000000e+00  2.7000000000000000e+01  3.0000000000000000e+00  0.0000000000000000e+00  0.0000000000000000e+00
 5.7200000000000273e+01  0.0000000000000000e+00  1.2200000000000000e+02  5.8000000000000000e+01  0.0000000000000000e+00  0.0000000000000000e+00  0.0000000000000000e+00  0.0000000000000000e+00  0.0000000000000000e+00  0.0000000000000000e+00  0.0000000000000000e+00  0.0000000000000000e+00  2.7000000000000000e+01  3.0000000000000000e+00  0.0000000000000000e+00  0.0000000000000000e+00
 5.7400000000000276e+01  0.0000000000000000e+00  1.2100000000000000e+02  5.9000000000000000e+01  0.0000000000000000e+00  0.0000000000000000e+00  0.0000000000000000e+00  0.0000000000000000e+00  0.0000000000000000e+00  0.0000000000000000e+00  0.0000000000000000e+00  0.0000000000000000e+00  2.7000000000000000e+01  3.0000000000000000e+00  0.0000000000000000e+00  0.0000000000000000e+00
 5.7600000000000279e+01  0.0000000000000000e+00  1.2100000000000000e+02  6.0000000000000000e+01  0.0000000000000000e+00  0.0000000000000000e+00  0.0000000000000000e+00  0.0000000000000000e+00  0.0000000000000000e+00  1.0000000000000000e+00  0.0000000000000000e+00  0.0000000000000000e+00  2.7000000000000000e+01  2.0000000000000000e+00  0.0000000000000000e+00  0.0000000000000000e+00
 5.7800000000000281e+01  0.0000000000000000e+00  1.2200000000000000e+02  5.8000000000000000e+01  0.0000000000000000e+00  0.0000000000000000e+00  0.0000000000000000e+00  0.0000000000000000e+00  0.0000000000000000e+00  0.0000000000000000e+00  0.0000000000000000e+00  0.0000000000000000e+00  2.7000000000000000e+01  3.0000000000000000e+00  0.0000000000000000e+00  0.0000000000000000e+00
 5.8000000000000284e+01  0.0000000000000000e+00  1.2200000000000000e+02  5.8000000000000000e+01  0.0000000000000000e+00  0.0000000000000000e+00  0.0000000000000000e+00  0.0000000000000000e+00  0.0000000000000000e+00  0.0000000000000000e+00  0.0000000000000000e+00  0.0000000000000000e+00  2.7000000000000000e+01  3.0000000000000000e+00  0.0000000000000000e+00  0.0000000000000000e+00
 5.8200000000000287e+01  0.0000000000000000e+00  1.2100000000000000e+02  5.9000000000000000e+01  0.0000000000000000e+00  0.0000000000000000e+00  0.0000000000000000e+00  0.0000000000000000e+00  0.0000000000000000e+00  0.0000000000000000e+00  0.0000000000000000e+00  0.0000000000000000e+00  2.7000000000000000e+01  3.0000000000000000e+00  0.0000000000000000e+00  0.0000000000000000e+00
 5.8400000000000290e+01  0.0000000000000000e+00  1.2100000000000000e+02  5.9000000000000000e+01  0.0000000000000000e+00  0.0000000000000000e+00  0.0000000000000000e+00  0.0000000000000000e+00  0.0000000000000000e+00  0.0000000000000000e+00  0.0000000000000000e+00  0.0000000000000000e+00  2.6000000000000000e+01  4.0000000000000000e+00  0.0000000000000000e+00  0.0000000000000000e+00
 5.8600000000000293e+01  0.0000000000000000e+00  1.1900000000000000e+02  6.1000000000000000e+01  0.0000000000000000e+00  0.0000000000000000e+00  0.0000000000000000e+00  0.0000000000000000e+00  0.0000000000000000e+00  0.0000000000000000e+00  0.0000000000000000e+00  0.0000000000000000e+00  2.7000000000000000e+01  3.0000000000000000e+00  0.0000000000000000e+00  0.0000000000000000e+00
 5.8800000000000296e+01  0.0000000000000000e+00  1.1600000000000000e+02  6.5000000000000000e+01  0.0000000000000000e+00  0.0000000000000000e+00  0.0000000000000000e+00  0.0000000000000000e+00  0.0000000000000000e+00  1.0000000000000000e+00  0.0000000000000000e+00  0.0000000000000000e+00  2.8000000000000000e+01  0.0000000000000000e+00  1.0000000000000000e+00  0.0000000000000000e+00
 5.9000000000000298e+01  0.0000000000000000e+00  1.1500000000000000e+02  6.5000000000000000e+01  0.0000000000000000e+00  0.0000000000000000e+00  0.0000000000000000e+00  0.0000000000000000e+00  0.0000000000000000e+00  0.0000000000000000e+00  0.0000000000000000e+00  0.0000000000000000e+00  2.8000000000000000e+01  1.0000000000000000e+00  1.0000000000000000e+00  0.0000000000000000e+00
 5.9200000000000301e+01  0.0000000000000000e+00  1.1600000000000000e+02  6.4000000000000000e+01  0.0000000000000000e+00  0.0000000000000000e+00  0.0000000000000000e+00  0.0000000000000000e+00  0.0000000000000000e+00  0.0000000000000000e+00  0.0000000000000000e+00  0.0000000000000000e+00  2.8000000000000000e+01  1.0000000000000000e+00  1.0000000000000000e+00  0.0000000000000000e+00
 5.9400000000000304e+01  0.0000000000000000e+00  1.1700000000000000e+02  6.3000000000000000e+01  0.0000000000000000e+00  0.0000000000000000e+00  0.0000000000000000e+00  0.0000000000000000e+00  0.0000000000000000e+00  0.0000000000000000e+00  0.0000000000000000e+00  0.0000000000000000e+00  2.8000000000000000e+01  1.0000000000000000e+00  1.0000000000000000e+00  0.0000000000000000e+00
 5.9600000000000307e+01  0.0000000000000000e+00  1.1900000000000000e+02  6.1000000000000000e+01  0.0000000000000000e+00  0.0000000000000000e+00  0.0000000000000000e+00  0.0000000000000000e+00  0.0000000000000000e+00  0.0000000000000000e+00  0.0000000000000000e+00  0.0000000000000000e+00  2.8000000000000000e+01  1.0000000000000000e+00  1.0000000000000000e+00  0.0000000000000000e+00
 5.9800000000000310e+01  0.0000000000000000e+00  1.2100000000000000e+02  5.9000000000000000e+01  0.0000000000000000e+00  0.0000000000000000e+00  0.0000000000000000e+00  0.0000000000000000e+00  0.0000000000000000e+00  0.0000000000000000e+00  0.0000000000000000e+00  0.0000000000000000e+00  2.8000000000000000e+01  1.0000000000000000e+00  1.0000000000000000e+00  0.0000000000000000e+00
 6.0000000000000313e+01  0.0000000000000000e+00  1.1900000000000000e+02  6.2000000000000000e+01  0.0000000000000000e+00  0.0000000000000000e+00  0.0000000000000000e+00  0.0000000000000000e+00  0.0000000000000000e+00  1.0000000000000000e+00  0.0000000000000000e+00  0.0000000000000000e+00  2.7000000000000000e+01  2.0000000000000000e+00  0.0000000000000000e+00  0.0000000000000000e+00
 6.0200000000000315e+01  0.0000000000000000e+00  1.1800000000000000e+02  6.2000000000000000e+01  0.0000000000000000e+00  0.0000000000000000e+00  0.0000000000000000e+00  0.0000000000000000e+00  0.0000000000000000e+00  0.0000000000000000e+00  0.0000000000000000e+00  0.0000000000000000e+00  2.7000000000000000e+01  3.0000000000000000e+00  0.0000000000000000e+00  0.0000000000000000e+00
 6.0400000000000318e+01  0.0000000000000000e+00  1.1900000000000000e+02  6.1000000000000000e+01  0.0000000000000000e+00  0.0000000000000000e+00  0.0000000000000000e+00  0.0000000000000000e+00  0.0000000000000000e+00  0.0000000000000000e+00  0.0000000000000000e+00  0.0000000000000000e+00  2.6000000000000000e+01  4.0000000000000000e+00  0.0000000000000000e+00  0.0000000000000000e+00
 6.0600000000000321e+01  0.0000000000000000e+00  1.1800000000000000e+02  6.2000000000000000e+01  0.0000000000000000e+00  0.0000000000000000e+00  0.0000000000000000e+00  0.0000000000000000e+00  0.0000000000000000e+00  0.0000000000000000e+00  0.0000000000000000e+00  0.0000000000000000e+00  2.6000000000000000e+01  4.0000000000000000e+00  0.0000000000000000e+00  0.0000000000000000e+00
 6.0800000000000324e+01  0.0000000000000000e+00  1.1800000000000000e+02  6.2000000000000000e+01  0.0000000000000000e+00  0.0000000000000000e+00  0.0000000000000000e+00  0.0000000000000000e+00  0.0000000000000000e+00  0.0000000000000000e+00  0.0000000000000000e+00  0.0000000000000000e+00  2.6000000000000000e+01  3.0000000000000000e+00  1.0000000000000000e+00  0.0000000000000000e+00
 6.1000000000000327e+01  0.0000000000000000e+00  1.1800000000000000e+02  6.2000000000000000e+01  0.0000000000000000e+00  0.0000000000000000e+00  0.0000000000000000e+00  0.0000000000000000e+00  0.0000000000000000e+00  0.0000000000000000e+00  0.0000000000000000e+00  0.0000000000000000e+00  2.6000000000000000e+01  3.0000000000000000e+00  1.0000000000000000e+00  0.0000000000000000e+00
 6.1200000000000330e+01  0.0000000000000000e+00  1.1600000000000000e+02  6.5000000000000000e+01  0.0000000000000000e+00  0.0000000000000000e+00  0.0000000000000000e+00  0.0000000000000000e+00  0.0000000000000000e+00  0.0000000000000000e+00  1.0000000000000000e+00  0.0000000000000000e+00  2.7000000000000000e+01  2.0000000000000000e+00  0.0000000000000000e+00  0.0000000000000000e+00
 6.1400000000000333e+01  0.0000000000000000e+00  1.1400000000000000e+02  6.6000000000000000e+01  0.0000000000000000e+00  0.0000000000000000e+00  0.0000000000000000e+00  0.0000000000000000e+00  0.0000000000000000e+00  0.0000000000000000e+00  0.0000000000000000e+00  0.0000000000000000e+00  2.8000000000000000e+01  2.0000000000000000e+00  0.0000000000000000e+00  0.0000000000000000e+00
 6.1600000000000335e+01  0.0000000000000000e+00  1.1600000000000000e+02  6.4000000000000000e+01  0.0000000000000000e+00  0.0000000000000000e+00  0.0000000000000000e+00  0.0000000000000000e+00  0.0000000000000000e+00  0.0000000000000000e+00  0.0000000000000000e+00  0.0000000000000000e+00  2.6000000000000000e+01  4.0000000000000000e+00  0.0000000000000000e+00  0.0000000000000000e+00
 6.1800000000000338e+01  0.0000000000000000e+00  1.1500000000000000e+02  6.5000000000000000e+01  0.0000000000000000e+00  0.0000000000000000e+00  0.0000000000000000e+00  0.0000000000000000e+00  0.0000000000000000e+00  0.0000000000000000e+00  0.0000000000000000e+00  0.0000000000000000e+00  2.6000000000000000e+01  4.0000000000000000e+00  0.0000000000000000e+00  0.0000000000000000e+00
 6.2000000000000341e+01  0.0000000000000000e+00  1.1500000000000000e+02  6.5000000000000000e+01  0.0000000000000000e+00  0.0000000000000000e+00  0.0000000000000000e+00  0.0000000000000000e+00  0.0000000000000000e+00  0.0000000000000000e+00  0.0000000000000000e+00  0.0000000000000000e+00  2.7000000000000000e+01  3.0000000000000000e+00  0.0000000000000000e+00  0.0000000000000000e+00
 6.2200000000000344e+01  0.0000000000000000e+00  1.1400000000000000e+02  6.6000000000000000e+01  0.0000000000000000e+00  0.0000000000000000e+00  0.0000000000000000e+00  0.0000000000000000e+00  0.0000000000000000e+00  0.0000000000000000e+00  0.0000000000000000e+00  0.0000000000000000e+00  2.8000000000000000e+01  2.0000000000000000e+00  0.0000000000000000e+00  0.0000000000000000e+00
 6.2400000000000347e+01  0.0000000000000000e+00  1.1600000000000000e+02  6.4000000000000000e+01  0.0000000000000000e+00  0.0000000000000000e+00  0.0000000000000000e+00  0.0000000000000000e+00  0.0000000000000000e+00  0.0000000000000000e+00  0.0000000000000000e+00  0.0000000000000000e+00  2.7000000000000000e+01  3.0000000000000000e+00  0.0000000000000000e+00  0.0000000000000000e+00
 6.2600000000000350e+01  0.0000000000000000e+00  1.1600000000000000e+02  6.4000000000000000e+01  0.0000000000000000e+00  0.0000000000000000e+00  0.0000000000000000e+00  0.0000000000000000e+00  0.0000000000000000e+00  0.0000000000000000e+00  0.0000000000000000e+00  0.0000000000000000e+00  2.8000000000000000e+01  2.0000000000000000e+00  0.0000000000000000e+00  0.0000000000000000e+00
 6.2800000000000352e+01  0.0000000000000000e+00  1.1700000000000000e+02  6.3000000000000000e+01  0.0000000000000000e+00  0.0000000000000000e+00  0.0000000000000000e+00  0.0000000000000000e+00  0.0000000000000000e+00  0.0000000000000000e+00  0.0000000000000000e+00  0.0000000000000000e+00  2.7000000000000000e+01  3.0000000000000000e+00  0.0000000000000000e+00  0.0000000000000000e+00
 6.3000000000000355e+01  0.0000000000000000e+00  1.1800000000000000e+02  6.3000000000000000e+01  0.0000000000000000e+00  0.0000000000000000e+00  0.0000000000000000e+00  0.0000000000000000e+00  0.0000000000000000e+00  1.0000000000000000e+00  0.0000000000000000e+00  0.0000000000000000e+00  2.7000000000000000e+01  2.0000000000000000e+00  0.0000000000000000e+00  0.0000000000000000e+00
 6.3200000000000358e+01  0.0000000000000000e+00  1.1800000000000000e+02  6.2000000000000000e+01  0.0000000000000000e+00  0.0000000000000000e+00  0.0000000000000000e+00  0.0000000000000000e+00  0.0000000000000000e+00  0.0000000000000000e+00  0.0000000000000000e+00  0.0000000000000000e+00  2.8000000000000000e+01  2.0000000000000000e+00  0.0000000000000000e+00  0.0000000000000000e+00
 6.3400000000000361e+01  0.0000000000000000e+00  1.1700000000000000e+02  6.3000000000000000e+01  0.0000000000000000e+00  0.0000000000000000e+00  0.0000000000000000e+00  0.0000000000000000e+00  0.0000000000000000e+00  0.0000000000000000e+00  0.0000000000000000e+00  0.0000000000000000e+00  2.8000000000000000e+01  2.0000000000000000e+00  0.0000000000000000e+00  0.0000000000000000e+00
 6.3600000000000364e+01  0.0000000000000000e+00  1.1600000000000000e+02  6.4000000000000000e+01  0.0000000000000000e+00  0.0000000000000000e+00  0.0000000000000000e+00  0.0000000000000000e+00  0.0000000000000000e+00  0.0000000000000000e+00  0.0000000000000000e+00  0.0000000000000000e+00  2.8000000000000000e+01  2.0000000000000000e+00  0.0000000000000000e+00  0.0000000000000000e+00
 6.3800000000000367e+01  0.0000000000000000e+00  1.1700000000000000e+02  6.3000000000000000e+01  0.0000000000000000e+00  0.0000000000000000e+00  0.0000000000000000e+00  0.0000000000000000e+00  0.0000000000000000e+00  0.0000000000000000e+00  0.0000000000000000e+00  0.0000000000000000e+00  2.7000000000000000e+01  3.0000000000000000e+00  0.0000000000000000e+00  0.0000000000000000e+00
 6.4000000000000369e+01  0.0000000000000000e+00  1.1800000000000000e+02  6.2000000000000000e+01  0.0000000000000000e+00  0.0000000000000000e+00  0.0000000000000000e+00  0.0000000000000000e+00  0.0000000000000000e+00  0.0000000000000000e+00  0.0000000000000000e+00  0.0000000000000000e+00  2.9000000000000000e+01  1.0000000000000000e+00  0.0000000000000000e+00  0.0000000000000000e+00
 6.4200000000000372e+01  0.0000000000000000e+00  1.1700000000000000e+02  6.4000000000000000e+01  0.0000000000000000e+00  0.0000000000000000e+00  0.0000000000000000e+00  0.0000000000000000e+00  0.0000000000000000e+00  1.0000000000000000e+00  0.0000000000000000e+00  0.0000000000000000e+00  2.9000000000000000e+01  0.0000000000000000e+00  0.0000000000000000e+00  0.0000000000000000e+00
 6.4400000000000375e+01  0.0000000000000000e+00  1.1400000000000000e+02  6.6000000000000000e+01  0.0000000000000000e+00  0.0000000000000000e+00  0.0000000000000000e+00  0.0000000000000000e+00  0.0000000000000000e+00  0.0000000000000000e+00  0.0000000000000000e+00  0.0000000000000000e+00  3.0000000000000000e+01  0.0000000000000000e+00  0.0000000000000000e+00  0.0000000000000000e+00
 6.4600000000000378e+01  0.0000000000000000e+00  1.1600000000000000e+02  6.4000000000000000e+01  0.0000000000000000e+00  0.0000000000000000e+00  0.0000000000000000e+00  0.0000000000000000e+00  0.0000000000000000e+00  0.0000000000000000e+00  0.0000000000000000e+00  0.0000000000000000e+00  3.0000000000000000e+01  0.0000000000000000e+00  0.0000000000000000e+00  0.0000000000000000e+00
 6.4800000000000381e+01  0.0000000000000000e+00  1.1600000000000000e+02  6.4000000000000000e+01  0.0000000000000000e+00  0.0000000000000000e+00  0.0000000000000000e+00  0.0000000000000000e+00  0.0000000000000000e+00  0.0000000000000000e+00  0.0000000000000000e+00  0.0000000000000000e+00  2.9000000000000000e+01  1.0000000000000000e+00  0.0000000000000000e+00  0.0000000000000000e+00
 6.5000000000000384e+01  0.0000000000000000e+00  1.1700000000000000e+02  6.3000000000000000e+01  0.0000000000000000e+00  0.0000000000000000e+00  0.0000000000000000e+00  0.0000000000000000e+00  0.0000000000000000e+00  0.0000000000000000e+00  0.0000000000000000e+00  0.0000000000000000e+00  2.9000000000000000e+01  1.0000000000000000e+00  0.0000000000000000e+00  0.0000000000000000e+00
 6.5200000000000387e+01  0.0000000000000000e+00  1.1700000000000000e+02  6.3000000000000000e+01  0.0000000000000000e+00  0.0000000000000000e+00  0.0000000000000000e+00  0.0000000000000000e+00  0.0000000000000000e+00  0.0000000000000000e+00  0.0000000000000000e+00  0.0000000000000000e+00  2.7000000000000000e+01  3.0000000000000000e+00  0.0000000000000000e+00  0.0000000000000000e+00
 6.5400000000000389e+01  0.0000000000000000e+00  1.1800000000000000e+02  6.2000000000000000e+01  0.0000000000000000e+00  0.0000000000000000e+00  0.0000000000000000e+00  0.0000000000000000e+00  0.0000000000000000e+00  0.0000000000000000e+00  0.0000000000000000e+00  0.0000000000000000e+00  2.6000000000000000e+01  4.0000000000000000e+00  0.0000000000000000e+00  0.0000000000000000e+00
 6.5600000000000392e+01  0.0000000000000000e+00  1.1800000000000000e+02  6.2000000000000000e+01  0.0000000000000000e+00  0.0000000000000000e+00  0.0000000000000000e+00  0.0000000000000000e+00  0.0000000000000000e+00  0.0000000000000000e+00  0.0000000000000000e+00  0.0000000000000000e+00  2.6000000000000000e+01  4.0000000000000000e+00  0.0000000000000000e+00  0.0000000000000000e+00
 6.5800000000000395e+01  0.0000000000000000e+00  1.2100000000000000e+02  5.9000000000000000e+01  0.0000000000000000e+00  0.0000000000000000e+00  0.0000000000000000e+00  0.0000000000000000e+00  0.0000000000000000e+00  0.0000000000000000e+00  0.0000000000000000e+00  0.0000000000000000e+00  2.6000000000000000e+01  4.0000000000000000e+00  0.0000000000000000e+00  0.0000000000000000e+00
 6.6000000000000398e+01  0.0000000000000000e+00  1.2000000000000000e+02  6.0000000000000000e+01  0.0000000000000000e+00  0.0000000000000000e+00  0.0000000000000000e+00  0.0000000000000000e+00  0.0000000000000000e+00  0.0000000000000000e+00  0.0000000000000000e+00  0.0000000000000000e+00  2.7000000000000000e+01  3.0000000000000000e+00  0.0000000000000000e+00  0.0000000000000000e+00
 6.6200000000000401e+01  0.0000000000000000e+00  1.2000000000000000e+02  6.0000000000000000e+01  0.0000000000000000e+00  0.0000000000000000e+00  0.0000000000000000e+00  0.0000000000000000e+00  0.0000000000000000e+00  0.0000000000000000e+00  0.0000000000000000e+00  0.0000000000000000e+00  2.6000000000000000e+01  4.0000000000000000e+00  0.0000000000000000e+00  0.0000000000000000e+00
 6.6400000000000404e+01  0.0000000000000000e+00  1.1600000000000000e+02  6.4000000000000000e+01  0.0000000000000000e+00  0.0000000000000000e+00  0.0000000000000000e+00  0.0000000000000000e+00  0.0000000000000000e+00  0.0000000000000000e+00  0.0000000000000000e+00  0.0000000000000000e+00  2.7000000000000000e+01  3.0000000000000000e+00  0.0000000000000000e+00  0.0000000000000000e+00
 6.6600000000000406e+01  0.0000000000000000e+00  1.1500000000000000e+02  6.5000000000000000e+01  0.0000000000000000e+00  0.0000000000000000e+00  0.0000000000000000e+00  0.0000000000000000e+00  0.0000000000000000e+00  0.0000000000000000e+00  0.0000000000000000e+00  0.0000000000000000e+00  2.7000000000000000e+01  3.0000000000000000e+00  0.0000000000000000e+00  0.0000000000000000e+00
 6.6800000000000409e+01  0.0000000000000000e+00  1.1300000000000000e+02  6.7000000000000000e+01  0.0000000000000000e+00  0.0000000000000000e+00  0.0000000000000000e+00  0.0000000000000000e+00  0.0000000000000000e+00  0.0000000000000000e+00  0.0000000000000000e+00  0.0000000000000000e+00  2.7000000000000000e+01  3.0000000000000000e+00  0.0000000000000000e+00  0.0000000000000000e+00
 6.7000000000000412e+01  0.0000000000000000e+00  1.1200000000000000e+02  6.8000000000000000e+01  0.0000000000000000e+00  0.0000000000000000e+00  0.0000000000000000e+00  0.0000000000000000e+00  0.0000000000000000e+00  0.0000000000000000e+00  0.0000000000000000e+00  0.0000000000000000e+00  2.7000000000000000e+01  3.0000000000000000e+00  0.0000000000000000e+00  0.0000000000000000e+00
 6.7200000000000415e+01  0.0000000000000000e+00  1.1200000000000000e+02  6.8000000000000000e+01  0.0000000000000000e+00  0.0000000000000000e+00  0.0000000000000000e+00  0.0000000000000000e+00  0.0000000000000000e+00  0.0000000000000000e+00  0.0000000000000000e+00  0.0000000000000000e+00  2.6000000000000000e+01  4.0000000000000000e+00  0.0000000000000000e+00  0.0000000000000000e+00
 6.7400000000000418e+01  0.0000000000000000e+00  1.1300000000000000e+02  6.7000000000000000e+01  0.0000000000000000e+00  0.0000000000000000e+00  0.0000000000000000e+00  0.0000000000000000e+00  0.0000000000000000e+00  0.0000000000000000e+00  0.0000000000000000e+00  0.0000000000000000e+00  2.5000000000000000e+01  5.0000000000000000e+00  0.0000000000000000e+00  0.0000000000000000e+00
 6.7600000000000421e+01  0.0000000000000000e+00  1.1300000000000000e+02  6.7000000000000000e+01  0.0000000000000000e+00  0.0000000000000000e+00  0.0000000000000000e+00  0.0000000000000000e+00  0.0000000000000000e+00  0.0000000000000000e+00  0.0000000000000000e+00  0.0000000000000000e+00  2.4000000000000000e+01  6.0000000000000000e+00  0.0000000000000000e+00  0.0000000000000000e+00
 6.7800000000000423e+01  0.0000000000000000e+00  1.1400000000000000e+02  6.6000000000000000e+01  0.0000000000000000e+00  0.0000000000000000e+00  0.0000000000000000e+00  0.0000000000000000e+00  0.0000000000000000e+00  0.0000000000000000e+00  0.0000000000000000e+00  0.0000000000000000e+00  2.3000000000000000e+01  7.0000000000000000e+00  0.0000000000000000e+00  0.0000000000000000e+00
 6.8000000000000426e+01  0.0000000000000000e+00  1.1400000000000000e+02  6.7000000000000000e+01  0.0000000000000000e+00  0.0000000000000000e+00  0.0000000000000000e+00  0.0000000000000000e+00  0.0000000000000000e+00  1.0000000000000000e+00  0.0000000000000000e+00  0.0000000000000000e+00  2.3000000000000000e+01  6.0000000000000000e+00  0.0000000000000000e+00  0.0000000000000000e+00
 6.8200000000000429e+01  0.0000000000000000e+00  1.1300000000000000e+02  6.7000000000000000e+01  0.0000000000000000e+00  0.0000000000000000e+00  0.0000000000000000e+00  0.0000000000000000e+00  0.0000000000000000e+00  0.0000000000000000e+00  0.0000000000000000e+00  0.0000000000000000e+00  2.5000000000000000e+01  5.0000000000000000e+00  0.0000000000000000e+00  0.0000000000000000e+00
 6.8400000000000432e+01  0.0000000000000000e+00  1.1300000000000000e+02  6.7000000000000000e+01  0.0000000000000000e+00  0.0000000000000000e+00  0.0000000000000000e+00  0.0000000000000000e+00  0.0000000000000000e+00  0.0000000000000000e+00  0.0000000000000000e+00  0.0000000000000000e+00  2.3000000000000000e+01  7.0000000000000000e+00  0.0000000000000000e+00  0.0000000000000000e+00
 6.8600000000000435e+01  0.0000000000000000e+00  1.1400000000000000e+02  6.6000000000000000e+01  0.0000000000000000e+00  0.0000000000000000e+00  0.0000000000000000e+00  0.0000000000000000e+00  0.0000000000000000e+00  0.0000000000000000e+00  0.0000000000000000e+00  0.0000000000000000e+00  2.3000000000000000e+01  7.0000000000000000e+00  0.0000000000000000e+00  0.0000000000000000e+00
 6.8800000000000438e+01  0.0000000000000000e+00  1.1100000000000000e+02  6.9000000000000000e+01  0.0000000000000000e+00  0.0000000000000000e+00  0.0000000000000000e+00  0.0000000000000000e+00  0.0000000000000000e+00  0.0000000000000000e+00  0.0000000000000000e+00  0.0000000000000000e+00  2.3000000000000000e+01  7.0000000000000000e+00  0.0000000000000000e+00  0.0000000000000000e+00
 6.9000000000000441e+01  0.0000000000000000e+00  1.0900000000000000e+02  7.1000000000000000e+01  0.0000000000000000e+00  0.0000000000000000e+00  0.0000000000000000e+00  0.0000000000000000e+00  0.0000000000000000e+00  0.0000000000000000e+00  0.0000000000000000e+00  0.0000000000000000e+00  2.4000000000000000e+01  6.0000000000000000e+00  0.0000000000000000e+00  0.0000000000000000e+00
 6.9200000000000443e+01  0.0000000000000000e+00  1.0600000000000000e+02  7.4000000000000000e+01  0.0000000000000000e+00  0.0000000000000000e+00  0.0000000000000000e+00  0.0000000000000000e+00  0.0000000000000000e+00  0.0000000000000000e+00  0.0000000000000000e+00  0.0000000000000000e+00  2.3000000000000000e+01  6.0000000000000000e+00  1.0000000000000000e+00  0.0000000000000000e+00
 6.9400000000000446e+01  0.0000000000000000e+00  1.0600000000000000e+02  7.4000000000000000e+01  0.0000000000000000e+00  0.0000000000000000e+00  0.0000000000000000e+00  0.0000000000000000e+00  0.0000000000000000e+00  0.0000000000000000e+00  0.0000000000000000e+00  0.0000000000000000e+00  2.2000000000000000e+01  7.0000000000000000e+00  1.0000000000000000e+00  0.0000000000000000e+00
 6.9600000000000449e+01  0.0000000000000000e+00  1.0700000000000000e+02  7.4000000000000000e+01  0.0000000000000000e+00  0.0000000000000000e+00  0.0000000000000000e+00  0.0000000000000000e+00  0.0000000000000000e+00  1.0000000000000000e+00  0.0000000000000000e+00  0.0000000000000000e+00  2.2000000000000000e+01  6.0000000000000000e+00  1.0000000000000000e+00  0.0000000000000000e+00
 6.9800000000000452e+01  0.0000000000000000e+00  1.0900000000000000e+02  7.3000000000000000e+01  0.0000000000000000e+00  0.0000000000000000e+00  0.0000000000000000e+00  0.0000000000000000e+00  0.0000000000000000e+00  2.0000000000000000e+00  0.0000000000000000e+00  0.0000000000000000e+00  2.3000000000000000e+01  4.0000000000000000e+00  1.0000000000000000e+00  0.0000000000000000e+00
 7.0000000000000455e+01  0.0000000000000000e+00  1.0900000000000000e+02  7.5000000000000000e+01  0.0000000000000000e+00  0.0000000000000000e+00  1.0000000000000000e+00  0.0000000000000000e+00  0.0000000000000000e+00  2.0000000000000000e+00  0.0000000000000000e+00  0.0000000000000000e+00  2.2000000000000000e+01  5.0000000000000000e+00  0.0000000000000000e+00  0.0000000000000000e+00
 7.0200000000000458e+01  0.0000000000000000e+00  1.0600000000000000e+02  7.6000000000000000e+01  0.0000000000000000e+00  0.0000000000000000e+00  0.0000000000000000e+00  0.0000000000000000e+00  0.0000000000000000e+00  2.0000000000000000e+00  0.0000000000000000e+00  0.0000000000000000e+00  2.5000000000000000e+01  3.0000000000000000e+00  0.0000000000000000e+00  0.0000000000000000e+00
 7.0400000000000460e+01  0.0000000000000000e+00  1.0900000000000000e+02  7.3000000000000000e+01  0.0000000000000000e+00  0.0000000000000000e+00  0.0000000000000000e+00  0.0000000000000000e+00  0.0000000000000000e+00  2.0000000000000000e+00  0.0000000000000000e+00  0.0000000000000000e+00  2.5000000000000000e+01  3.0000000000000000e+00  0.0000000000000000e+00  0.0000000000000000e+00
 7.0600000000000463e+01  0.0000000000000000e+00  1.0900000000000000e+02  7.2000000000000000e+01  0.0000000000000000e+00  0.0000000000000000e+00  0.0000000000000000e+00  0.0000000000000000e+00  0.0000000000000000e+00  1.0000000000000000e+00  0.0000000000000000e+00  0.0000000000000000e+00  2.6000000000000000e+01  3.0000000000000000e+00  0.0000000000000000e+00  0.0000000000000000e+00
 7.0800000000000466e+01  0.0000000000000000e+00  1.1000000000000000e+02  7.0000000000000000e+01  0.0000000000000000e+00  0.0000000000000000e+00  0.0000000000000000e+00  0.0000000000000000e+00  0.0000000000000000e+00  0.0000000000000000e+00  0.0000000000000000e+00  0.0000000000000000e+00  2.6000000000000000e+01  4.0000000000000000e+00  0.0000000000000000e+00  0.0000000000000000e+00
 7.1000000000000469e+01  0.0000000000000000e+00  1.1000000000000000e+02  7.2000000000000000e+01  0.0000000000000000e+00  0.0000000000000000e+00  0.0000000000000000e+00  0.0000000000000000e+00  0.0000000000000000e+00  2.0000000000000000e+00  0.0000000000000000e+00  0.0000000000000000e+00  2.5000000000000000e+01  3.0000000000000000e+00  0.0000000000000000e+00  0.0000000000000000e+00
 7.1200000000000472e+01  0.0000000000000000e+00  1.0900000000000000e+02  7.2000000000000000e+01  0.0000000000000000e+00  0.0000000000000000e+00  0.0000000000000000e+00  0.0000000000000000e+00  0.0000000000000000e+00  1.0000000000000000e+00  0.0000000000000000e+00  0.0000000000000000e+00  2.6000000000000000e+01  3.0000000000000000e+00  0.0000000000000000e+00  0.0000000000000000e+00
 7.1400000000000475e+01  0.0000000000000000e+00  1.1100000000000000e+02  7.0000000000000000e+01  0.0000000000000000e+00  0.0000000000000000e+00  0.0000000000000000e+00  0.0000000000000000e+00  0.0000000000000000e+00  1.0000000000000000e+00  0.0000000000000000e+00  0.0000000000000000e+00  2.6000000000000000e+01  3.0000000000000000e+00  0.0000000000000000e+00  0.0000000000000000e+00
 7.1600000000000477e+01  0.0000000000000000e+00  1.1000000000000000e+02  7.0000000000000000e+01  0.0000000000000000e+00  0.0000000000000000e+00  0.0000000000000000e+00  0.0000000000000000e+00  0.0000000000000000e+00  0.0000000000000000e+00  0.0000000000000000e+00  0.0000000000000000e+00  2.7000000000000000e+01  3.0000000000000000e+00  0.0000000000000000e+00  0.0000000000000000e+00
 7.1800000000000480e+01  0.0000000000000000e+00  1.1300000000000000e+02  6.7000000000000000e+01  0.0000000000000000e+00  0.0000000000000000e+00  0.0000000000000000e+00  0.0000000000000000e+00  0.0000000000000000e+00  0.0000000000000000e+00  0.0000000000000000e+00  0.0000000000000000e+00  2.6000000000000000e+01  4.0000000000000000e+00  0.0000000000000000e+00  0.0000000000000000e+00
 7.2000000000000483e+01  0.0000000000000000e+00  1.1300000000000000e+02  6.7000000000000000e+01  0.0000000000000000e+00  0.0000000000000000e+00  0.0000000000000000e+00  0.0000000000000000e+00  0.0000000000000000e+00  0.0000000000000000e+00  0.0000000000000000e+00  0.0000000000000000e+00  2.6000000000000000e+01  4.0000000000000000e+00  0.0000000000000000e+00  0.0000000000000000e+00
 7.2200000000000486e+01  0.0000000000000000e+00  1.1300000000000000e+02  6.7000000000000000e+01  0.0000000000000000e+00  0.0000000000000000e+00  0.0000000000000000e+00  0.0000000000000000e+00  0.0000000000000000e+00  0.0000000000000000e+00  0.0000000000000000e+00  0.0000000000000000e+00  2.7000000000000000e+01  3.0000000000000000e+00  0.0000000000000000e+00  0.0000000000000000e+00
 7.2400000000000489e+01  0.0000000000000000e+00  1.1300000000000000e+02  6.7000000000000000e+01  0.0000000000000000e+00  0.0000000000000000e+00  0.0000000000000000e+00  0.0000000000000000e+00  0.0000000000000000e+00  0.0000000000000000e+00  0.0000000000000000e+00  0.0000000000000000e+00  2.8000000000000000e+01  2.0000000000000000e+00  0.0000000000000000e+00  0.0000000000000000e+00
 7.2600000000000492e+01  0.0000000000000000e+00  1.1400000000000000e+02  6.7000000000000000e+01  0.0000000000000000e+00  0.0000000000000000e+00  0.0000000000000000e+00  0.0000000000000000e+00  0.0000000000000000e+00  1.0000000000000000e+00  0.0000000000000000e+00  0.0000000000000000e+00  2.8000000000000000e+01  1.0000000000000000e+00  0.0000000000000000e+00  0.0000000000000000e+00
 7.2800000000000495e+01  0.0000000000000000e+00  1.1500000000000000e+02  6.5000000000000000e+01  0.0000000000000000e+00  0.0000000000000000e+00  0.0000000000000000e+00  0.0000000000000000e+00  0.0000000000000000e+00  0.0000000000000000e+00  0.0000000000000000e+00  0.0000000000000000e+00  2.9000000000000000e+01  1.0000000000000000e+00  0.0000000000000000e+00  0.0000000000000000e+00
 7.3000000000000497e+01  0.0000000000000000e+00  1.1400000000000000e+02  6.6000000000000000e+01  0.0000000000000000e+00  0.0000000000000000e+00  0.0000000000000000e+00  0.0000000000000000e+00  0.0000000000000000e+00  0.0000000000000000e+00  0.0000000000000000e+00  0.0000000000000000e+00  2.8000000000000000e+01  2.0000000000000000e+00  0.0000000000000000e+00  0.0000000000000000e+00
 7.3200000000000500e+01  0.0000000000000000e+00  1.1700000000000000e+02  6.3000000000000000e+01  0.0000000000000000e+00  0.0000000000000000e+00  0.0000000000000000e+00  0.0000000000000000e+00  0.0000000000000000e+00  0.0000000000000000e+00  0.0000000000000000e+00  0.0000000000000000e+00  2.8000000000000000e+01  2.0000000000000000e+00  0.0000000000000000e+00  0.0000000000000000e+00
 7.3400000000000503e+01  0.0000000000000000e+00  1.1800000000000000e+02  6.2000000000000000e+01  0.0000000000000000e+00  0.0000000000000000e+00  0.0000000000000000e+00  0.0000000000000000e+00  0.0000000000000000e+00  0.0000000000000000e+00  0.0000000000000000e+00  0.0000000000000000e+00  2.6000000000000000e+01  4.0000000000000000e+00  0.0000000000000000e+00  0.0000000000000000e+00
 7.3600000000000506e+01  0.0000000000000000e+00  1.1900000000000000e+02  6.1000000000000000e+01  0.0000000000000000e+00  0.0000000000000000e+00  0.0000000000000000e+00  0.0000000000000000e+00  0.0000000000000000e+00  0.0000000000000000e+00  0.0000000000000000e+00  0.0000000000000000e+00  2.5000000000000000e+01  5.0000000000000000e+00  0.0000000000000000e+00  0.0000000000000000e+00
 7.3800000000000509e+01  0.0000000000000000e+00  1.1700000000000000e+02  6.3000000000000000e+01  0.0000000000000000e+00  0.0000000000000000e+00  0.0000000000000000e+00  0.0000000000000000e+00  0.0000000000000000e+00  0.0000000000000000e+00  0.0000000000000000e+00  0.0000000000000000e+00  2.3000000000000000e+01  7.0000000000000000e+00  0.0000000000000000e+00  0.0000000000000000e+00
 7.4000000000000512e+01  0.0000000000000000e+00  1.1700000000000000e+02  6.3000000000000000e+01  0.0000000000000000e+00  0.0000000000000000e+00  0.0000000000000000e+00  0.0000000000000000e+00  0.0000000000000000e+00  0.0000000000000000e+00  0.0000000000000000e+00  0.0000000000000000e+00  2.3000000000000000e+01  7.0000000000000000e+00  0.0000000000000000e+00  0.0000000000000000e+00
 7.4200000000000514e+01  0.0000000000000000e+00  1.1800000000000000e+02  6.3000000000000000e+01  0.0000000000000000e+00  0.0000000000000000e+00  0.0000000000000000e+00  0.0000000000000000e+00  0.0000000000000000e+00  1.0000000000000000e+00  0.0000000000000000e+00  0.0000000000000000e+00  2.1000000000000000e+01  8.0000000000000000e+00  0.0000000000000000e+00  0.0000000000000000e+00
 7.4400000000000517e+01  0.0000000000000000e+00  1.1600000000000000e+02  6.4000000000000000e+01  0.0000000000000000e+00  0.0000000000000000e+00  0.0000000000000000e+00  0.0000000000000000e+00  0.0000000000000000e+00  0.0000000000000000e+00  0.0000000000000000e+00  0.0000000000000000e+00  2.2000000000000000e+01  8.0000000000000000e+00  0.0000000000000000e+00  0.0000000000000000e+00
 7.4600000000000520e+01  0.0000000000000000e+00  1.1600000000000000e+02  6.4000000000000000e+01  0.0000000000000000e+00  0.0000000000000000e+00  0.0000000000000000e+00  0.0000000000000000e+00  0.0000000000000000e+00  0.0000000000000000e+00  0.0000000000000000e+00  0.0000000000000000e+00  2.2000000000000000e+01  8.0000000000000000e+00  0.0000000000000000e+00  0.0000000000000000e+00
 7.4800000000000523e+01  0.0000000000000000e+00  1.1500000000000000e+02  6.7000000000000000e+01  0.0000000000000000e+00  0.0000000000000000e+00  0.0000000000000000e+00  0.0000000000000000e+00  0.0000000000000000e+00  2.0000000000000000e+00  0.0000000000000000e+00  0.0000000000000000e+00  2.1000000000000000e+01  7.0000000000000000e+00  0.0000000000000000e+00  0.0000000000000000e+00
 7.5000000000000526e+01  0.0000000000000000e+00  1.1500000000000000e+02  6.7000000000000000e+01  0.0000000000000000e+00  0.0000000000000000e+00  0.0000000000000000e+00  0.0000000000000000e+00  0.0000000000000000e+00  2.0000000000000000e+00  0.0000000000000000e+00  0.0000000000000000e+00  2.1000000000000000e+01  7.0000000000000000e+00  0.0000000000000000e+00  0.0000000000000000e+00
 7.5200000000000529e+01  0.0000000000000000e+00  1.1500000000000000e+02  6.7000000000000000e+01  0.0000000000000000e+00  0.0000000000000000e+00  0.0000000000000000e+00  0.0000000000000000e+00  0.0000000000000000e+00  2.0000000000000000e+00  0.0000000000000000e+00  0.0000000000000000e+00  2.1000000000000000e+01  7.0000000000000000e+00  0.0000000000000000e+00  0.0000000000000000e+00
 7.5400000000000531e+01  0.0000000000000000e+00  1.1500000000000000e+02  6.6000000000000000e+01  0.0000000000000000e+00  0.0000000000000000e+00  0.0000000000000000e+00  0.0000000000000000e+00  0.0000000000000000e+00  1.0000000000000000e+00  0.0000000000000000e+00  0.0000000000000000e+00  2.2000000000000000e+01  7.0000000000000000e+00  0.0000000000000000e+00  0.0000000000000000e+00
 7.5600000000000534e+01  0.0000000000000000e+00  1.1200000000000000e+02  6.9000000000000000e+01  0.0000000000000000e+00  0.0000000000000000e+00  0.0000000000000000e+00  0.0000000000000000e+00  0.0000000000000000e+00  1.0000000000000000e+00  0.0000000000000000e+00  0.0000000000000000e+00  2.5000000000000000e+01  4.0000000000000000e+00  0.0000000000000000e+00  0.0000000000000000e+00
 7.5800000000000537e+01  0.0000000000000000e+00  1.1300000000000000e+02  6.8000000000000000e+01  0.0000000000000000e+00  0.0000000000000000e+00  0.0000000000000000e+00  0.0000000000000000e+00  0.0000000000000000e+00  1.0000000000000000e+00  0.0000000000000000e+00  0.0000000000000000e+00  2.5000000000000000e+01  4.0000000000000000e+00  0.0000000000000000e+00  0.0000000000000000e+00
 7.6000000000000540e+01  0.0000000000000000e+00  1.1600000000000000e+02  6.4000000000000000e+01  0.0000000000000000e+00  0.0000000000000000e+00  0.0000000000000000e+00  0.0000000000000000e+00  0.0000000000000000e+00  0.0000000000000000e+00  0.0000000000000000e+00  0.0000000000000000e+00  2.6000000000000000e+01  4.0000000000000000e+00  0.0000000000000000e+00  0.0000000000000000e+00
 7.6200000000000543e+01  0.0000000000000000e+00  1.1700000000000000e+02  6.5000000000000000e+01  0.0000000000000000e+00  0.0000000000000000e+00  0.0000000000000000e+00  0.0000000000000000e+00  0.0000000000000000e+00  2.0000000000000000e+00  0.0000000000000000e+00  0.0000000000000000e+00  2.7000000000000000e+01  1.0000000000000000e+00  0.0000000000000000e+00  0.0000000000000000e+00
 7.6400000000000546e+01  0.0000000000000000e+00  1.1900000000000000e+02  6.3000000000000000e+01  0.0000000000000000e+00  0.0000000000000000e+00  0.0000000000000000e+00  0.0000000000000000e+00  0.0000000000000000e+00  2.0000000000000000e+00  0.0000000000000000e+00  0.0000000000000000e+00  2.7000000000000000e+01  1.0000000000000000e+00  0.0000000000000000e+00  0.0000000000000000e+00
 7.6600000000000549e+01  0.0000000000000000e+00  1.1500000000000000e+02  6.5000000000000000e+01  0.0000000000000000e+00  0.0000000000000000e+00  0.0000000000000000e+00  0.0000000000000000e+00  0.0000000000000000e+00  0.0000000000000000e+00  0.0000000000000000e+00  0.0000000000000000e+00  2.9000000000000000e+01  1.0000000000000000e+00  0.0000000000000000e+00  0.0000000000000000e+00
 7.6800000000000551e+01  0.0000000000000000e+00  1.1500000000000000e+02  6.5000000000000000e+01  0.0000000000000000e+00  0.0000000000000000e+00  0.0000000000000000e+00  0.0000000000000000e+00  0.0000000000000000e+00  0.0000000000000000e+00  0.0000000000000000e+00  0.0000000000000000e+00  2.7000000000000000e+01  3.0000000000000000e+00  0.0000000000000000e+00  0.0000000000000000e+00
 7.7000000000000554e+01  0.0000000000000000e+00  1.1600000000000000e+02  6.4000000000000000e+01  0.0000000000000000e+00  0.0000000000000000e+00  0.0000000000000000e+00  0.0000000000000000e+00  0.0000000000000000e+00  0.0000000000000000e+00  0.0000000000000000e+00  0.0000000000000000e+00  2.6000000000000000e+01  3.0000000000000000e+00  1.0000000000000000e+00  0.0000000000000000e+00
 7.7200000000000557e+01  0.0000000000000000e+00  1.1600000000000000e+02  6.5000000000000000e+01  0.0000000000000000e+00  0.0000000000000000e+00  0.0000000000000000e+00  0.0000000000000000e+00  0.0000000000000000e+00  1.0000000000000000e+00  0.0000000000000000e+00  0.0000000000000000e+00  2.3000000000000000e+01  5.0000000000000000e+00  1.0000000000000000e+00  0.0000000000000000e+00
 7.7400000000000560e+01  0.0000000000000000e+00  1.1600000000000000e+02  6.5000000000000000e+01  0.0000000000000000e+00  0.0000000000000000e+00  0.0000000000000000e+00  0.0000000000000000e+00  0.0000000000000000e+00  1.0000000000000000e+00  0.0000000000000000e+00  0.0000000000000000e+00  2.5000000000000000e+01  3.0000000000000000e+00  1.0000000000000000e+00  0.0000000000000000e+00
 7.7600000000000563e+01  0.0000000000000000e+00  1.1500000000000000e+02  6.7000000000000000e+01  0.0000000000000000e+00  0.0000000000000000e+00  0.0000000000000000e+00  0.0000000000000000e+00  0.0000000000000000e+00  1.0000000000000000e+00  1.0000000000000000e+00  0.0000000000000000e+00  2.6000000000000000e+01  2.0000000000000000e+00  0.0000000000000000e+00  0.0000000000000000e+00
 7.7800000000000566e+01  0.0000000000000000e+00  1.1700000000000000e+02  6.4000000000000000e+01  0.0000000000000000e+00  0.0000000000000000e+00  0.0000000000000000e+00  0.0000000000000000e+00  0.0000000000000000e+00  1.0000000000000000e+00  0.0000000000000000e+00  0.0000000000000000e+00  2.5000000000000000e+01  4.0000000000000000e+00  0.0000000000000000e+00  0.0000000000000000e+00
 7.8000000000000568e+01  0.0000000000000000e+00  1.1500000000000000e+02  6.5000000000000000e+01  0.0000000000000000e+00  0.0000000000000000e+00  0.0000000000000000e+00  0.0000000000000000e+00  0.0000000000000000e+00  0.0000000000000000e+00  0.0000000000000000e+00  0.0000000000000000e+00  2.7000000000000000e+01  3.0000000000000000e+00  0.0000000000000000e+00  0.0000000000000000e+00
 7.8200000000000571e+01  0.0000000000000000e+00  1.1500000000000000e+02  6.5000000000000000e+01  0.0000000000000000e+00  0.0000000000000000e+00  0.0000000000000000e+00  0.0000000000000000e+00  0.0000000000000000e+00  0.0000000000000000e+00  0.0000000000000000e+00  0.0000000000000000e+00  2.7000000000000000e+01  3.0000000000000000e+00  0.0000000000000000e+00  0.0000000000000000e+00
 7.8400000000000574e+01  0.0000000000000000e+00  1.1600000000000000e+02  6.5000000000000000e+01  0.0000000000000000e+00  0.0000000000000000e+00  0.0000000000000000e+00  0.0000000000000000e+00  0.0000000000000000e+00  1.0000000000000000e+00  0.0000000000000000e+00  0.0000000000000000e+00  2.6000000000000000e+01  3.0000000000000000e+00  0.0000000000000000e+00  0.0000000000000000e+00
 7.8600000000000577e+01  0.0000000000000000e+00  1.1400000000000000e+02  6.6000000000000000e+01  0.0000000000000000e+00  0.0000000000000000e+00  0.0000000000000000e+00  0.0000000000000000e+00  0.0000000000000000e+00  0.0000000000000000e+00  0.0000000000000000e+00  0.0000000000000000e+00  2.8000000000000000e+01  2.0000000000000000e+00  0.0000000000000000e+00  0.0000000000000000e+00
 7.8800000000000580e+01  0.0000000000000000e+00  1.1400000000000000e+02  6.6000000000000000e+01  0.0000000000000000e+00  0.0000000000000000e+00  0.0000000000000000e+00  0.0000000000000000e+00  0.0000000000000000e+00  0.0000000000000000e+00  0.0000000000000000e+00  0.0000000000000000e+00  2.8000000000000000e+01  2.0000000000000000e+00  0.0000000000000000e+00  0.0000000000000000e+00
 7.9000000000000583e+01  0.0000000000000000e+00  1.1500000000000000e+02  6.6000000000000000e+01  0.0000000000000000e+00  0.0000000000000000e+00  0.0000000000000000e+00  0.0000000000000000e+00  0.0000000000000000e+00  1.0000000000000000e+00  0.0000000000000000e+00  0.0000000000000000e+00  2.8000000000000000e+01  1.0000000000000000e+00  0.0000000000000000e+00  0.0000000000000000e+00
 7.9200000000000585e+01  0.0000000000000000e+00  1.1400000000000000e+02  6.8000000000000000e+01  0.0000000000000000e+00  0.0000000000000000e+00  0.0000000000000000e+00  0.0000000000000000e+00  0.0000000000000000e+00  2.0000000000000000e+00  0.0000000000000000e+00  0.0000000000000000e+00  2.7000000000000000e+01  1.0000000000000000e+00  0.0000000000000000e+00  0.0000000000000000e+00
 7.9400000000000588e+01  0.0000000000000000e+00  1.1300000000000000e+02  6.8000000000000000e+01  0.0000000000000000e+00  0.0000000000000000e+00  0.0000000000000000e+00  0.0000000000000000e+00  0.0000000000000000e+00  1.0000000000000000e+00  0.0000000000000000e+00  0.0000000000000000e+00  2.8000000000000000e+01  1.0000000000000000e+00  0.0000000000000000e+00  0.0000000000000000e+00
 7.9600000000000591e+01  0.0000000000000000e+00  1.1300000000000000e+02  6.8000000000000000e+01  0.0000000000000000e+00  0.0000000000000000e+00  0.0000000000000000e+00  0.0000000000000000e+00  0.0000000000000000e+00  1.0000000000000000e+00  0.0000000000000000e+00  0.0000000000000000e+00  2.8000000000000000e+01  1.0000000000000000e+00  0.0000000000000000e+00  0.0000000000000000e+00
 7.9800000000000594e+01  0.0000000000000000e+00  1.1200000000000000e+02  6.9000000000000000e+01  0.0000000000000000e+00  0.0000000000000000e+00  0.0000000000000000e+00  0.0000000000000000e+00  0.0000000000000000e+00  1.0000000000000000e+00  0.0000000000000000e+00  0.0000000000000000e+00  2.7000000000000000e+01  2.0000000000000000e+00  0.0000000000000000e+00  0.0000000000000000e+00
 8.0000000000000597e+01  0.0000000000000000e+00  1.1100000000000000e+02  7.0000000000000000e+01  0.0000000000000000e+00  0.0000000000000000e+00  0.0000000000000000e+00  0.0000000000000000e+00  0.0000000000000000e+00  1.0000000000000000e+00  0.0000000000000000e+00  0.0000000000000000e+00  2.7000000000000000e+01  2.0000000000000000e+00  0.0000000000000000e+00  0.0000000000000000e+00
 8.0200000000000600e+01  0.0000000000000000e+00  1.1100000000000000e+02  6.9000000000000000e+01  0.0000000000000000e+00  0.0000000000000000e+00  0.0000000000000000e+00  0.0000000000000000e+00  0.0000000000000000e+00  0.0000000000000000e+00  0.0000000000000000e+00  0.0000000000000000e+00  2.7000000000000000e+01  3.0000000000000000e+00  0.0000000000000000e+00  0.0000000000000000e+00
 8.0400000000000603e+01  0.0000000000000000e+00  1.1200000000000000e+02  6.9000000000000000e+01  0.0000000000000000e+00  0.0000000000000000e+00  0.0000000000000000e+00  0.0000000000000000e+00  0.0000000000000000e+00  1.0000000000000000e+00  0.0000000000000000e+00  0.0000000000000000e+00  2.7000000000000000e+01  2.0000000000000000e+00  0.0000000000000000e+00  0.0000000000000000e+00
 8.0600000000000605e+01  0.0000000000000000e+00  1.1300000000000000e+02  6.9000000000000000e+01  0.0000000000000000e+00  0.0000000000000000e+00  0.0000000000000000e+00  0.0000000000000000e+00  0.0000000000000000e+00  2.0000000000000000e+00  0.0000000000000000e+00  0.0000000000000000e+00  2.7000000000000000e+01  1.0000000000000000e+00  0.0000000000000000e+00  0.0000000000000000e+00
 8.0800000000000608e+01  0.0000000000000000e+00  1.1100000000000000e+02  6.9000000000000000e+01  0.0000000000000000e+00  0.0000000000000000e+00  0.0000000000000000e+00  0.0000000000000000e+00  0.0000000000000000e+00  0.0000000000000000e+00  0.0000000000000000e+00  0.0000000000000000e+00  2.9000000000000000e+01  1.0000000000000000e+00  0.0000000000000000e+00  0.0000000000000000e+00
 8.1000000000000611e+01  0.0000000000000000e+00  1.1300000000000000e+02  6.7000000000000000e+01  0.0000000000000000e+00  0.0000000000000000e+00  0.0000000000000000e+00  0.0000000000000000e+00  0.0000000000000000e+00  0.0000000000000000e+00  0.0000000000000000e+00  0.0000000000000000e+00  2.9000000000000000e+01  1.0000000000000000e+00  0.0000000000000000e+00  0.0000000000000000e+00
 8.1200000000000614e+01  0.0000000000000000e+00  1.1400000000000000e+02  6.6000000000000000e+01  0.0000000000000000e+00  0.0000000000000000e+00  0.0000000000000000e+00  0.0000000000000000e+00  0.0000000000000000e+00  0.0000000000000000e+00  0.0000000000000000e+00  0.0000000000000000e+00  2.8000000000000000e+01  2.0000000000000000e+00  0.0000000000000000e+00  0.0000000000000000e+00
 8.1400000000000617e+01  0.0000000000000000e+00  1.1300000000000000e+02  6.7000000000000000e+01  0.0000000000000000e+00  0.0000000000000000e+00  0.0000000000000000e+00  0.0000000000000000e+00  0.0000000000000000e+00  0.0000000000000000e+00  0.0000000000000000e+00  0.0000000000000000e+00  2.8000000000000000e+01  2.0000000000000000e+00  0.0000000000000000e+00  0.0000000000000000e+00
 8.1600000000000620e+01  0.0000000000000000e+00  1.1700000000000000e+02  6.3000000000000000e+01  0.0000000000000000e+00  0.0000000000000000e+00  0.0000000000000000e+00  0.0000000000000000e+00  0.0000000000000000e+00  0.0000000000000000e+00  0.0000000000000000e+00  0.0000000000000000e+00  2.7000000000000000e+01  3.0000000000000000e+00  0.0000000000000000e+00  0.0000000000000000e+00
 8.1800000000000622e+01  0.0000000000000000e+00  1.1800000000000000e+02  6.4000000000000000e+01  0.0000000000000000e+00  0.0000000000000000e+00  0.0000000000000000e+00  0.0000000000000000e+00  0.0000000000000000e+00  2.0000000000000000e+00  0.0000000000000000e+00  0.0000000000000000e+00  2.7000000000000000e+01  1.0000000000000000e+00  0.0000000000000000e+00  0.0000000000000000e+00
 8.2000000000000625e+01  0.0000000000000000e+00  1.1500000000000000e+02  6.6000000000000000e+01  0.0000000000000000e+00  0.0000000000000000e+00  0.0000000000000000e+00  0.0000000000000000e+00  0.0000000000000000e+00  1.0000000000000000e+00  0.0000000000000000e+00  0.0000000000000000e+00  2.7000000000000000e+01  2.0000000000000000e+00  0.0000000000000000e+00  0.0000000000000000e+00
 8.2200000000000628e+01  0.0000000000000000e+00  1.1500000000000000e+02  6.5000000000000000e+01  0.0000000000000000e+00  0.0000000000000000e+00  0.0000000000000000e+00  0.0000000000000000e+00  0.0000000000000000e+00  0.0000000000000000e+00  0.0000000000000000e+00  0.0000000000000000e+00  2.8000000000000000e+01  2.0000000000000000e+00  0.0000000000000000e+00  0.0000000000000000e+00
 8.2400000000000631e+01  0.0000000000000000e+00  1.1600000000000000e+02  6.5000000000000000e+01  0.0000000000000000e+00  0.0000000000000000e+00  0.0000000000000000e+00  0.0000000000000000e+00  0.0000000000000000e+00  1.0000000000000000e+00  0.0000000000000000e+00  0.0000000000000000e+00  2.6000000000000000e+01  3.0000000000000000e+00  0.0000000000000000e+00  0.0000000000000000e+00
 8.2600000000000634e+01  0.0000000000000000e+00  1.1500000000000000e+02  6.5000000000000000e+01  0.0000000000000000e+00  0.0000000000000000e+00  0.0000000000000000e+00  0.0000000000000000e+00  0.0000000000000000e+00  0.0000000000000000e+00  0.0000000000000000e+00  0.0000000000000000e+00  2.6000000000000000e+01  4.0000000000000000e+00  0.0000000000000000e+00  0.0000000000000000e+00
 8.2800000000000637e+01  0.0000000000000000e+00  1.1500000000000000e+02  6.5000000000000000e+01  0.0000000000000000e+00  0.0000000000000000e+00  0.0000000000000000e+00  0.0000000000000000e+00  0.0000000000000000e+00  0.0000000000000000e+00  0.0000000000000000e+00  0.0000000000000000e+00  2.5000000000000000e+01  5.0000000000000000e+00  0.0000000000000000e+00  0.0000000000000000e+00
 8.3000000000000639e+01  0.0000000000000000e+00  1.1500000000000000e+02  6.6000000000000000e+01  0.0000000000000000e+00  0.0000000000000000e+00  0.0000000000000000e+00  0.0000000000000000e+00  0.0000000000000000e+00  1.0000000000000000e+00  0.0000000000000000e+00  0.0000000000000000e+00  2.3000000000000000e+01  6.0000000000000000e+00  0.0000000000000000e+00  0.0000000000000000e+00
 8.3200000000000642e+01  0.0000000000000000e+00  1.1400000000000000e+02  6.6000000000000000e+01  0.0000000000000000e+00  0.0000000000000000e+00  0.0000000000000000e+00  0.0000000000000000e+00  0.0000000000000000e+00  0.0000000000000000e+00  0.0000000000000000e+00  0.0000000000000000e+00  2.3000000000000000e+01  7.0000000000000000e+00  0.0000000000000000e+00  0.0000000000000000e+00
 8.3400000000000645e+01  0.0000000000000000e+00  1.1600000000000000e+02  6.4000000000000000e+01  0.0000000000000000e+00  0.0000000000000000e+00  0.0000000000000000e+00  0.0000000000000000e+00  0.0000000000000000e+00  0.0000000000000000e+00  0.0000000000000000e+00  0.0000000000000000e+00  2.3000000000000000e+01  7.0000000000000000e+00  0.0000000000000000e+00  0.0000000000000000e+00
 8.3600000000000648e+01  0.0000000000000000e+00  1.1800000000000000e+02  6.4000000000000000e+01  0.0000000000000000e+00  0.0000000000000000e+00  0.0000000000000000e+00  0.0000000000000000e+00  0.0000000000000000e+00  2.0000000000000000e+00  0.0000000000000000e+00  0.0000000000000000e+00  2.4000000000000000e+01  4.0000000000000000e+00  0.0000000000000000e+00  0.0000000000000000e+00
 8.3800000000000651e+01  0.0000000000000000e+00  1.1700000000000000e+02  6.6000000000000000e+01  0.0000000000000000e+00  0.0000000000000000e+00  0.0000000000000000e+00  0.0000000000000000e+00  0.0000000000000000e+00  3.0000000000000000e+00  0.0000000000000000e+00  0.0000000000000000e+00  2.5000000000000000e+01  2.0000000000000000e+00  0.0000000000000000e+00  0.0000000000000000e+00
 8.4000000000000654e+01  0.0000000000000000e+00  1.1500000000000000e+02  6.6000000000000000e+01  0.0000000000000000e+00  0.0000000000000000e+00  0.0000000000000000e+00  0.0000000000000000e+00  0.0000000000000000e+00  1.0000000000000000e+00  0.0000000000000000e+00  0.0000000000000000e+00  2.7000000000000000e+01  2.0000000000000000e+00  0.0000000000000000e+00  0.0000000000000000e+00
 8.4200000000000657e+01  0.0000000000000000e+00  1.1500000000000000e+02  6.7000000000000000e+01  0.0000000000000000e+00  0.0000000000000000e+00  0.0000000000000000e+00  0.0000000000000000e+00  0.0000000000000000e+00  2.0000000000000000e+00  0.0000000000000000e+00  0.0000000000000000e+00  2.6000000000000000e+01  2.0000000000000000e+00  0.0000000000000000e+00  0.0000000000000000e+00
 8.4400000000000659e+01  0.0000000000000000e+00  1.1400000000000000e+02  6.7000000000000000e+01  0.0000000000000000e+00  0.0000000000000000e+00  0.0000000000000000e+00  0.0000000000000000e+00  0.0000000000000000e+00  1.0000000000000000e+00  0.0000000000000000e+00  0.0000000000000000e+00  2.7000000000000000e+01  2.0000000000000000e+00  0.0000000000000000e+00  0.0000000000000000e+00
 8.4600000000000662e+01  0.0000000000000000e+00  1.1400000000000000e+02  6.7000000000000000e+01  0.0000000000000000e+00  0.0000000000000000e+00  0.0000000000000000e+00  0.0000000000000000e+00  0.0000000000000000e+00  1.0000000000000000e+00  0.0000000000000000e+00  0.0000000000000000e+00  2.7000000000000000e+01  2.0000000000000000e+00  0.0000000000000000e+00  0.0000000000000000e+00
 8.4800000000000665e+01  0.0000000000000000e+00  1.1400000000000000e+02  6.7000000000000000e+01  0.0000000000000000e+00  0.0000000000000000e+00  0.0000000000000000e+00  0.0000000000000000e+00  0.0000000000000000e+00  1.0000000000000000e+00  0.0000000000000000e+00  0.0000000000000000e+00  2.8000000000000000e+01  1.0000000000000000e+00  0.0000000000000000e+00  0.0000000000000000e+00
 8.5000000000000668e+01  0.0000000000000000e+00  1.1300000000000000e+02  6.8000000000000000e+01  0.0000000000000000e+00  0.0000000000000000e+00  0.0000000000000000e+00  0.0000000000000000e+00  0.0000000000000000e+00  1.0000000000000000e+00  0.0000000000000000e+00  0.0000000000000000e+00  2.7000000000000000e+01  2.0000000000000000e+00  0.0000000000000000e+00  0.0000000000000000e+00
 8.5200000000000671e+01  0.0000000000000000e+00  1.1200000000000000e+02  6.8000000000000000e+01  0.0000000000000000e+00  0.0000000000000000e+00  0.0000000000000000e+00  0.0000000000000000e+00  0.0000000000000000e+00  0.0000000000000000e+00  0.0000000000000000e+00  0.0000000000000000e+00  2.7000000000000000e+01  3.0000000000000000e+00  0.0000000000000000e+00  0.0000000000000000e+00
 8.5400000000000674e+01  0.0000000000000000e+00  1.1200000000000000e+02  6.9000000000000000e+01  0.0000000000000000e+00  0.0000000000000000e+00  0.0000000000000000e+00  0.0000000000000000e+00  0.0000000000000000e+00  1.0000000000000000e+00  0.0000000000000000e+00  0.0000000000000000e+00  2.7000000000000000e+01  2.0000000000000000e+00  0.0000000000000000e+00  0.0000000000000000e+00
 8.5600000000000676e+01  0.0000000000000000e+00  1.1100000000000000e+02  6.9000000000000000e+01  0.0000000000000000e+00  0.0000000000000000e+00  0.0000000000000000e+00  0.0000000000000000e+00  0.0000000000000000e+00  0.0000000000000000e+00  0.0000000000000000e+00  0.0000000000000000e+00  2.8000000000000000e+01  2.0000000000000000e+00  0.0000000000000000e+00  0.0000000000000000e+00
 8.5800000000000679e+01  0.0000000000000000e+00  1.0900000000000000e+02  7.3000000000000000e+01  0.0000000000000000e+00  0.0000000000000000e+00  0.0000000000000000e+00  0.0000000000000000e+00  0.0000000000000000e+00  2.0000000000000000e+00  0.0000000000000000e+00  0.0000000000000000e+00  2.7000000000000000e+01  1.0000000000000000e+00  0.0000000000000000e+00  0.0000000000000000e+00
 8.6000000000000682e+01  0.0000000000000000e+00  1.1000000000000000e+02  7.0000000000000000e+01  0.0000000000000000e+00  0.0000000000000000e+00  0.0000000000000000e+00  0.0000000000000000e+00  0.0000000000000000e+00  0.0000000000000000e+00  0.0000000000000000e+00  0.0000000000000000e+00  2.9000000000000000e+01  1.0000000000000000e+00  0.0000000000000000e+00  0.0000000000000000e+00
 8.6200000000000685e+01  0.0000000000000000e+00  1.0700000000000000e+02  7.4000000000000000e+01  0.0000000000000000e+00  0.0000000000000000e+00  0.0000000000000000e+00  0.0000000000000000e+00  0.0000000000000000e+00  1.0000000000000000e+00  0.0000000000000000e+00  0.0000000000000000e+00  2.9000000000000000e+01  0.0000000000000000e+00  0.0000000000000000e+00  0.0000000000000000e+00
 8.6400000000000688e+01  0.0000000000000000e+00  1.0700000000000000e+02  7.4000000000000000e+01  0.0000000000000000e+00  0.0000000000000000e+00  0.0000000000000000e+00  0.0000000000000000e+00  0.0000000000000000e+00  1.0000000000000000e+00  0.0000000000000000e+00  0.0000000000000000e+00  2.8000000000000000e+01  1.0000000000000000e+00  0.0000000000000000e+00  0.0000000000000000e+00
 8.6600000000000691e+01  0.0000000000000000e+00  1.0800000000000000e+02  7.2000000000000000e+01  0.0000000000000000e+00  0.0000000000000000e+00  0.0000000000000000e+00  0.0000000000000000e+00  0.0000000000000000e+00  0.0000000000000000e+00  0.0000000000000000e+00  0.0000000000000000e+00  2.8000000000000000e+01  2.0000000000000000e+00  0.0000000000000000e+00  0.0000000000000000e+00
 8.6800000000000693e+01  0.0000000000000000e+00  1.0900000000000000e+02  7.2000000000000000e+01  0.0000000000000000e+00  0.0000000000000000e+00  0.0000000000000000e+00  0.0000000000000000e+00  0.0000000000000000e+00  1.0000000000000000e+00  0.0000000000000000e+00  0.0000000000000000e+00  2.8000000000000000e+01  1.0000000000000000e+00  0.0000000000000000e+00  0.0000000000000000e+00
 8.7000000000000696e+01  0.0000000000000000e+00  1.0800000000000000e+02  7.2000000000000000e+01  0.0000000000000000e+00  0.0000000000000000e+00  0.0000000000000000e+00  0.0000000000000000e+00  0.0000000000000000e+00  0.0000000000000000e+00  0.0000000000000000e+00  0.0000000000000000e+00  2.7000000000000000e+01  3.0000000000000000e+00  0.0000000000000000e+00  0.0000000000000000e+00
 8.7200000000000699e+01  0.0000000000000000e+00  1.0800000000000000e+02  7.2000000000000000e+01  0.0000000000000000e+00  0.0000000000000000e+00  0.0000000000000000e+00  0.0000000000000000e+00  0.0000000000000000e+00  0.0000000000000000e+00  0.0000000000000000e+00  0.0000000000000000e+00  2.6000000000000000e+01  4.0000000000000000e+00  0.0000000000000000e+00  0.0000000000000000e+00
 8.7400000000000702e+01  0.0000000000000000e+00  1.0900000000000000e+02  7.1000000000000000e+01  0.0000000000000000e+00  0.0000000000000000e+00  0.0000000000000000e+00  0.0000000000000000e+00  0.0000000000000000e+00  0.0000000000000000e+00  0.0000000000000000e+00  0.0000000000000000e+00  2.6000000000000000e+01  4.0000000000000000e+00  0.0000000000000000e+00  0.0000000000000000e+00
 8.7600000000000705e+01  0.0000000000000000e+00  1.1000000000000000e+02  7.0000000000000000e+01  0.0000000000000000e+00  0.0000000000000000e+00  0.0000000000000000e+00  0.0000000000000000e+00  0.0000000000000000e+00  0.0000000000000000e+00  0.0000000000000000e+00  0.0000000000000000e+00  2.7000000000000000e+01  3.0000000000000000e+00  0.0000000000000000e+00  0.0000000000000000e+00
 8.7800000000000708e+01  0.0000000000000000e+00  1.1100000000000000e+02  7.2000000000000000e+01  0.0000000000000000e+00  0.0000000000000000e+00  0.0000000000000000e+00  0.0000000000000000e+00  0.0000000000000000e+00  3.0000000000000000e+00  0.0000000000000000e+00  0.0000000000000000e+00  2.5000000000000000e+01  2.0000000000000000e+00  0.0000000000000000e+00  0.0000000000000000e+00
 8.8000000000000711e+01  0.0000000000000000e+00  1.1000000000000000e+02  7.1000000000000000e+01  0.0000000000000000e+00  0.0000000000000000e+00  0.0000000000000000e+00  0.0000000000000000e+00  0.0000000000000000e+00  1.0000000000000000e+00  0.0000000000000000e+00  0.0000000000000000e+00  2.7000000000000000e+01  2.0000000000000000e+00  0.0000000000000000e+00  0.0000000000000000e+00
 8.8200000000000713e+01  0.0000000000000000e+00  1.1100000000000000e+02  6.9000000000000000e+01  0.0000000000000000e+00  0.0000000000000000e+00  0.0000000000000000e+00  0.0000000000000000e+00  0.0000000000000000e+00  0.0000000000000000e+00  0.0000000000000000e+00  0.0000000000000000e+00  2.7000000000000000e+01  3.0000000000000000e+00  0.0000000000000000e+00  0.0000000000000000e+00
 8.8400000000000716e+01  0.0000000000000000e+00  1.1000000000000000e+02  7.0000000000000000e+01  0.0000000000000000e+00  0.0000000000000000e+00  0.0000000000000000e+00  0.0000000000000000e+00  0.0000000000000000e+00  0.0000000000000000e+00  0.0000000000000000e+00  0.0000000000000000e+00  2.6000000000000000e+01  4.0000000000000000e+00  0.0000000000000000e+00  0.0000000000000000e+00
 8.8600000000000719e+01  0.0000000000000000e+00  1.1000000000000000e+02  7.0000000000000000e+01  0.0000000000000000e+00  0.0000000000000000e+00  0.0000000000000000e+00  0.0000000000000000e+00  0.0000000000000000e+00  0.0000000000000000e+00  0.0000000000000000e+00  0.0000000000000000e+00  2.6000000000000000e+01  4.0000000000000000e+00  0.0000000000000000e+00  0.0000000000000000e+00
 8.8800000000000722e+01  0.0000000000000000e+00  1.1100000000000000e+02  6.9000000000000000e+01  0.0000000000000000e+00  0.0000000000000000e+00  0.0000000000000000e+00  0.0000000000000000e+00  0.0000000000000000e+00  0.0000000000000000e+00  0.0000000000000000e+00  0.0000000000000000e+00  2.5000000000000000e+01  5.0000000000000000e+00  0.0000000000000000e+00  0.0000000000000000e+00
 8.9000000000000725e+01  0.0000000000000000e+00  1.1000000000000000e+02  7.0000000000000000e+01  0.0000000000000000e+00  0.0000000000000000e+00  0.0000000000000000e+00  0.0000000000000000e+00  0.0000000000000000e+00  0.0000000000000000e+00  0.0000000000000000e+00  0.0000000000000000e+00  2.5000000000000000e+01  5.0000000000000000e+00  0.0000000000000000e+00  0.0000000000000000e+00
 8.9200000000000728e+01  0.0000000000000000e+00  1.0900000000000000e+02  7.1000000000000000e+01  0.0000000000000000e+00  0.0000000000000000e+00  0.0000000000000000e+00  0.0000000000000000e+00  0.0000000000000000e+00  0.0000000000000000e+00  0.0000000000000000e+00  0.0000000000000000e+00  2.4000000000000000e+01  5.0000000000000000e+00  1.0000000000000000e+00  0.0000000000000000e+00
 8.9400000000000730e+01  0.0000000000000000e+00  1.1000000000000000e+02  7.1000000000000000e+01  0.0000000000000000e+00  0.0000000000000000e+00  0.0000000000000000e+00  0.0000000000000000e+00  0.0000000000000000e+00  0.0000000000000000e+00  1.0000000000000000e+00  0.0000000000000000e+00  2.4000000000000000e+01  5.0000000000000000e+00  0.0000000000000000e+00  0.0000000000000000e+00
 8.9600000000000733e+01  0.0000000000000000e+00  1.1300000000000000e+02  6.8000000000000000e+01  0.0000000000000000e+00  0.0000000000000000e+00  0.0000000000000000e+00  0.0000000000000000e+00  0.0000000000000000e+00  0.0000000000000000e+00  1.0000000000000000e+00  0.0000000000000000e+00  2.4000000000000000e+01  5.0000000000000000e+00  0.0000000000000000e+00  0.0000000000000000e+00
 8.9800000000000736e+01  0.0000000000000000e+00  1.1200000000000000e+02  6.8000000000000000e+01  0.0000000000000000e+00  0.0000000000000000e+00  0.0000000000000000e+00  0.0000000000000000e+00  0.0000000000000000e+00  0.0000000000000000e+00  0.0000000000000000e+00  0.0000000000000000e+00  2.6000000000000000e+01  4.0000000000000000e+00  0.0000000000000000e+00  0.0000000000000000e+00
 9.0000000000000739e+01  0.0000000000000000e+00  1.1000000000000000e+02  7.0000000000000000e+01  0.0000000000000000e+00  0.0000000000000000e+00  0.0000000000000000e+00  0.0000000000000000e+00  0.0000000000000000e+00  0.0000000000000000e+00  0.0000000000000000e+00  0.0000000000000000e+00  2.7000000000000000e+01  3.0000000000000000e+00  0.0000000000000000e+00  0.0000000000000000e+00
 9.0200000000000742e+01  0.0000000000000000e+00  1.1100000000000000e+02  6.9000000000000000e+01  0.0000000000000000e+00  0.0000000000000000e+00  0.0000000000000000e+00  0.0000000000000000e+00  0.0000000000000000e+00  0.0000000000000000e+00  0.0000000000000000e+00  0.0000000000000000e+00  2.6000000000000000e+01  4.0000000000000000e+00  0.0000000000000000e+00  0.0000000000000000e+00
 9.0400000000000745e+01  0.0000000000000000e+00  1.0900000000000000e+02  7.1000000000000000e+01  0.0000000000000000e+00  0.0000000000000000e+00  0.0000000000000000e+00  0.0000000000000000e+00  0.0000000000000000e+00  0.0000000000000000e+00  0.0000000000000000e+00  0.0000000000000000e+00  2.6000000000000000e+01  2.0000000000000000e+00  2.0000000000000000e+00  0.0000000000000000e+00
 9.0600000000000747e+01  0.0000000000000000e+00  1.0900000000000000e+02  7.3000000000000000e+01  0.0000000000000000e+00  0.0000000000000000e+00  0.0000000000000000e+00  1.0000000000000000e+00  0.0000000000000000e+00  0.0000000000000000e+00  0.0000000000000000e+00  0.0000000000000000e+00  2.5000000000000000e+01  3.0000000000000000e+00  1.0000000000000000e+00  0.0000000000000000e+00
 9.0800000000000750e+01  0.0000000000000000e+00  1.0700000000000000e+02  7.4000000000000000e+01  0.0000000000000000e+00  0.0000000000000000e+00  0.0000000000000000e+00  0.0000000000000000e+00  0.0000000000000000e+00  0.0000000000000000e+00  1.0000000000000000e+00  0.0000000000000000e+00  2.5000000000000000e+01  3.0000000000000000e+00  1.0000000000000000e+00  0.0000000000000000e+00
 9.1000000000000753e+01  0.0000000000000000e+00  1.0900000000000000e+02  7.2000000000000000e+01  0.0000000000000000e+00  0.0000000000000000e+00  0.0000000000000000e+00  0.0000000000000000e+00  0.0000000000000000e+00  1.0000000000000000e+00  0.0000000000000000e+00  0.0000000000000000e+00  2.5000000000000000e+01  3.0000000000000000e+00  1.0000000000000000e+00  0.0000000000000000e+00
 9.1200000000000756e+01  0.0000000000000000e+00  1.1100000000000000e+02  7.1000000000000000e+01  0.0000000000000000e+00  0.0000000000000000e+00  0.0000000000000000e+00  0.0000000000000000e+00  0.0000000000000000e+00  2.0000000000000000e+00  0.0000000000000000e+00  0.0000000000000000e+00  2.2000000000000000e+01  5.0000000000000000e+00  1.0000000000000000e+00  0.0000000000000000e+00
 9.1400000000000759e+01  0.0000000000000000e+00  1.1000000000000000e+02  7.3000000000000000e+01  0.0000000000000000e+00  0.0000000000000000e+00  0.0000000000000000e+00  0.0000000000000000e+00  0.0000000000000000e+00  2.0000000000000000e+00  1.0000000000000000e+00  0.0000000000000000e+00  2.3000000000000000e+01  4.0000000000000000e+00  0.0000000000000000e+00  0.0000000000000000e+00
 9.1600000000000762e+01  0.0000000000000000e+00  1.0900000000000000e+02  7.2000000000000000e+01  0.0000000000000000e+00  0.0000000000000000e+00  0.0000000000000000e+00  0.0000000000000000e+00  0.0000000000000000e+00  1.0000000000000000e+00  0.0000000000000000e+00  0.0000000000000000e+00  2.5000000000000000e+01  4.0000000000000000e+00  0.0000000000000000e+00  0.0000000000000000e+00
 9.1800000000000765e+01  0.0000000000000000e+00  1.1000000000000000e+02  7.1000000000000000e+01  0.0000000000000000e+00  0.0000000000000000e+00  0.0000000000000000e+00  0.0000000000000000e+00  0.0000000000000000e+00  1.0000000000000000e+00  0.0000000000000000e+00  0.0000000000000000e+00  2.5000000000000000e+01  4.0000000000000000e+00  0.0000000000000000e+00  0.0000000000000000e+00
 9.2000000000000767e+01  0.0000000000000000e+00  1.0900000000000000e+02  7.2000000000000000e+01  0.0000000000000000e+00  0.0000000000000000e+00  0.0000000000000000e+00  0.0000000000000000e+00  0.0000000000000000e+00  1.0000000000000000e+00  0.0000000000000000e+00  0.0000000000000000e+00  2.6000000000000000e+01  3.0000000000000000e+00  0.0000000000000000e+00  0.0000000000000000e+00
 9.2200000000000770e+01  0.0000000000000000e+00  1.0900000000000000e+02  7.2000000000000000e+01  0.0000000000000000e+00  0.0000000000000000e+00  0.0000000000000000e+00  0.0000000000000000e+00  0.0000000000000000e+00  1.0000000000000000e+00  0.0000000000000000e+00  0.0000000000000000e+00  2.7000000000000000e+01  2.0000000000000000e+00  0.0000000000000000e+00  0.0000000000000000e+00
 9.2400000000000773e+01  0.0000000000000000e+00  1.0700000000000000e+02  7.3000000000000000e+01  0.0000000000000000e+00  0.0000000000000000e+00  0.0000000000000000e+00  0.0000000000000000e+00  0.0000000000000000e+00  0.0000000000000000e+00  0.0000000000000000e+00  0.0000000000000000e+00  2.8000000000000000e+01  2.0000000000000000e+00  0.0000000000000000e+00  0.0000000000000000e+00
 9.2600000000000776e+01  0.0000000000000000e+00  1.0900000000000000e+02  7.1000000000000000e+01  0.0000000000000000e+00  0.0000000000000000e+00  0.0000000000000000e+00  0.0000000000000000e+00  0.0000000000000000e+00  0.0000000000000000e+00  0.0000000000000000e+00  0.0000000000000000e+00  2.8000000000000000e+01  2.0000000000000000e+00  0.0000000000000000e+00  0.0000000000000000e+00
 9.2800000000000779e+01  0.0000000000000000e+00  1.0800000000000000e+02  7.2000000000000000e+01  0.0000000000000000e+00  0.0000000000000000e+00  0.0000000000000000e+00  0.0000000000000000e+00  0.0000000000000000e+00  0.0000000000000000e+00  0.0000000000000000e+00  0.0000000000000000e+00  2.6000000000000000e+01  3.0000000000000000e+00  1.0000000000000000e+00  0.0000000000000000e+00
 9.3000000000000782e+01  0.0000000000000000e+00  1.0800000000000000e+02  7.2000000000000000e+01  0.0000000000000000e+00  0.0000000000000000e+00  0.0000000000000000e+00  0.0000000000000000e+00  0.0000000000000000e+00  0.0000000000000000e+00  0.0000000000000000e+00  0.0000000000000000e+00  2.6000000000000000e+01  4.0000000000000000e+00  0.0000000000000000e+00  0.0000000000000000e+00
 9.3200000000000784e+01  0.0000000000000000e+00  1.0800000000000000e+02  7.3000000000000000e+01  0.0000000000000000e+00  0.0000000000000000e+00  0.0000000000000000e+00  0.0000000000000000e+00  0.0000000000000000e+00  1.0000000000000000e+00  0.0000000000000000e+00  0.0000000000000000e+00  2.6000000000000000e+01  3.0000000000000000e+00  0.0000000000000000e+00  0.0000000000000000e+00
 9.3400000000000787e+01  0.0000000000000000e+00  1.0700000000000000e+02  7.4000000000000000e+01  0.0000000000000000e+00  0.0000000000000000e+00  0.0000000000000000e+00  0.0000000000000000e+00  0.0000000000000000e+00  1.0000000000000000e+00  0.0000000000000000e+00  0.0000000000000000e+00  2.7000000000000000e+01  2.0000000000000000e+00  0.0000000000000000e+00  0.0000000000000000e+00
 9.3600000000000790e+01  0.0000000000000000e+00  1.0800000000000000e+02  7.3000000000000000e+01  0.0000000000000000e+00  0.0000000000000000e+00  0.0000000000000000e+00  0.0000000000000000e+00  0.0000000000000000e+00  1.0000000000000000e+00  0.0000000000000000e+00  0.0000000000000000e+00  2.7000000000000000e+01  2.0000000000000000e+00  0.0000000000000000e+00  0.0000000000000000e+00
 9.3800000000000793e+01  0.0000000000000000e+00  1.0700000000000000e+02  7.3000000000000000e+01  0.0000000000000000e+00  0.0000000000000000e+00  0.0000000000000000e+00  0.0000000000000000e+00  0.0000000000000000e+00  0.0000000000000000e+00  0.0000000000000000e+00  0.0000000000000000e+00  2.8000000000000000e+01  2.0000000000000000e+00  0.0000000000000000e+00  0.0000000000000000e+00
 9.4000000000000796e+01  0.0000000000000000e+00  1.0700000000000000e+02  7.3000000000000000e+01  0.0000000000000000e+00  0.0000000000000000e+00  0.0000000000000000e+00  0.0000000000000000e+00  0.0000000000000000e+00  0.0000000000000000e+00  0.0000000000000000e+00  0.0000000000000000e+00  2.8000000000000000e+01  2.0000000000000000e+00  0.0000000000000000e+00  0.0000000000000000e+00
 9.4200000000000799e+01  0.0000000000000000e+00  1.0600000000000000e+02  7.4000000000000000e+01  0.0000000000000000e+00  0.0000000000000000e+00  0.0000000000000000e+00  0.0000000000000000e+00  0.0000000000000000e+00  0.0000000000000000e+00  0.0000000000000000e+00  0.0000000000000000e+00  2.7000000000000000e+01  3.0000000000000000e+00  0.0000000000000000e+00  0.0000000000000000e+00
 9.4400000000000801e+01  0.0000000000000000e+00  1.0500000000000000e+02  7.5000000000000000e+01  0.0000000000000000e+00  0.0000000000000000e+00  0.0000000000000000e+00  0.0000000000000000e+00  0.0000000000000000e+00  0.0000000000000000e+00  0.0000000000000000e+00  0.0000000000000000e+00  2.7000000000000000e+01  3.0000000000000000e+00  0.0000000000000000e+00  0.0000000000000000e+00
 9.4600000000000804e+01  0.0000000000000000e+00  1.0500000000000000e+02  7.5000000000000000e+01  0.0000000000000000e+00  0.0000000000000000e+00  0.0000000000000000e+00  0.0000000000000000e+00  0.0000000000000000e+00  0.0000000000000000e+00  0.0000000000000000e+00  0.0000000000000000e+00  2.6000000000000000e+01  4.0000000000000000e+00  0.0000000000000000e+00  0.0000000000000000e+00
 9.4800000000000807e+01  0.0000000000000000e+00  1.0900000000000000e+02  7.3000000000000000e+01  0.0000000000000000e+00  0.0000000000000000e+00  0.0000000000000000e+00  0.0000000000000000e+00  0.0000000000000000e+00  2.0000000000000000e+00  0.0000000000000000e+00  0.0000000000000000e+00  2.5000000000000000e+01  3.0000000000000000e+00  0.0000000000000000e+00  0.0000000000000000e+00
 9.5000000000000810e+01  0.0000000000000000e+00  1.0800000000000000e+02  7.2000000000000000e+01  0.0000000000000000e+00  0.0000000000000000e+00  0.0000000000000000e+00  0.0000000000000000e+00  0.0000000000000000e+00  0.0000000000000000e+00  0.0000000000000000e+00  0.0000000000000000e+00  2.5000000000000000e+01  4.0000000000000000e+00  1.0000000000000000e+00  0.0000000000000000e+00
 9.5200000000000813e+01  0.0000000000000000e+00  1.0700000000000000e+02  7.3000000000000000e+01  0.0000000000000000e+00  0.0000000000000000e+00  0.0000000000000000e+00  0.0000000000000000e+00  0.0000000000000000e+00  0.0000000000000000e+00  0.0000000000000000e+00  0.0000000000000000e+00  2.6000000000000000e+01  3.0000000000000000e+00  1.0000000000000000e+00  0.0000000000000000e+00
 9.5400000000000816e+01  0.0000000000000000e+00  1.0800000000000000e+02  7.3000000000000000e+01  0.0000000000000000e+00  0.0000000000000000e+00  0.0000000000000000e+00  0.0000000000000000e+00  0.0000000000000000e+00  0.0000000000000000e+00  0.0000000000000000e+00  1.0000000000000000e+00  2.6000000000000000e+01  3.0000000000000000e+00  0.0000000000000000e+00  0.0000000000000000e+00  0.0000000000000000e+00
 9.5600000000000819e+01  0.0000000000000000e+00  1.0800000000000000e+02  7.2000000000000000e+01  0.0000000000000000e+00  0.0000000000000000e+00  0.0000000000000000e+00  0.0000000000000000e+00  0.0000000000000000e+00  0.0000000000000000e+00  0.0000000000000000e+00  0.0000000000000000e+00  2.6000000000000000e+01  3.0000000000000000e+00  1.0000000000000000e+00  0.0000000000000000e+00  0.0000000000000000e+00
 9.5800000000000821e+01  0.0000000000000000e+00  1.0800000000000000e+02  7.3000000000000000e+01  0.0000000000000000e+00  0.0000000000000000e+00  0.0000000000000000e+00  0.0000000000000000e+00  0.0000000000000000e+00  0.0000000000000000e+00  1.0000000000000000e+00  0.0000000000000000e+00  2.5000000000000000e+01  4.0000000000000000e+00  0.0000000000000000e+00  0.0000000000000000e+00  0.0000000000000000e+00
 9.6000000000000824e+01  0.0000000000000000e+00  1.0400000000000000e+02  7.6000000000000000e+01  0.0000000000000000e+00  0.0000000000000000e+00  0.0000000000000000e+00  0.0000000000000000e+00  0.0000000000000000e+00  0.0000000000000000e+00  0.0000000000000000e+00  0.0000000000000000e+00  2.6000000000000000e+01  4.0000000000000000e+00  0.0000000000000000e+00  0.0000000000000000e+00  0.0000000000000000e+00
 9.6200000000000827e+01  0.0000000000000000e+00  1.0900000000000000e+02  7.1000000000000000e+01  0.0000000000000000e+00  0.0000000000000000e+00  0.0000000000000000e+00  0.0000000000000000e+00  0.0000000000000000e+00  0.0000000000000000e+00  0.0000000000000000e+00  0.0000000000000000e+00  2.4000000000000000e+01  6.0000000000000000e+00  0.0000000000000000e+00  0.0000000000000000e+00  0.0000000000000000e+00
 9.6400000000000830e+01  0.0000000000000000e+00  1.0600000000000000e+02  7.5000000000000000e+01  0.0000000000000000e+00  0.0000000000000000e+00  0.0000000000000000e+00  0.0000000000000000e+00  0.0000000000000000e+00  1.0000000000000000e+00  0.0000000000000000e+00  0.0000000000000000e+00  2.5000000000000000e+01  4.0000000000000000e+00  0.0000000000000000e+00  0.0000000000000000e+00  0.0000000000000000e+00
 9.6600000000000833e+01  0.0000000000000000e+00  1.0500000000000000e+02  7.7000000000000000e+01  0.0000000000000000e+00  0.0000000000000000e+00  0.0000000000000000e+00  0.0000000000000000e+00  0.0000000000000000e+00  2.0000000000000000e+00  0.0000000000000000e+00  0.0000000000000000e+00  2.4000000000000000e+01  4.0000000000000000e+00  0.0000000000000000e+00  0.0000000000000000e+00  0.0000000000000000e+00
 9.6800000000000836e+01  0.0000000000000000e+00  1.0800000000000000e+02  7.3000000000000000e+01  0.0000000000000000e+00  0.0000000000000000e+00  0.0000000000000000e+00  0.0000000000000000e+00  0.0000000000000000e+00  1.0000000000000000e+00  0.0000000000000000e+00  0.0000000000000000e+00  2.6000000000000000e+01  2.0000000000000000e+00  1.0000000000000000e+00  0.0000000000000000e+00  0.0000000000000000e+00
 9.7000000000000838e+01  0.0000000000000000e+00  1.1000000000000000e+02  7.2000000000000000e+01  0.0000000000000000e+00  0.0000000000000000e+00  0.0000000000000000e+00  0.0000000000000000e+00  0.0000000000000000e+00  2.0000000000000000e+00  0.0000000000000000e+00  0.0000000000000000e+00  2.5000000000000000e+01  2.0000000000000000e+00  1.0000000000000000e+00  0.0000000000000000e+00  0.0000000000000000e+00
 9.7200000000000841e+01  0.0000000000000000e+00  1.0800000000000000e+02  7.4000000000000000e+01  0.0000000000000000e+00  0.0000000000000000e+00  0.0000000000000000e+00  0.0000000000000000e+00  0.0000000000000000e+00  2.0000000000000000e+00  0.0000000000000000e+00  0.0000000000000000e+00  2.5000000000000000e+01  2.0000000000000000e+00  1.0000000000000000e+00  0.0000000000000000e+00  0.0000000000000000e+00
 9.7400000000000844e+01  0.0000000000000000e+00  1.0800000000000000e+02  7.4000000000000000e+01  0.0000000000000000e+00  0.0000000000000000e+00  0.0000000000000000e+00  0.0000000000000000e+00  0.0000000000000000e+00  2.0000000000000000e+00  0.0000000000000000e+00  0.0000000000000000e+00  2.5000000000000000e+01  2.0000000000000000e+00  1.0000000000000000e+00  0.0000000000000000e+00  0.0000000000000000e+00
 9.7600000000000847e+01  0.0000000000000000e+00  1.0700000000000000e+02  7.4000000000000000e+01  0.0000000000000000e+00  0.0000000000000000e+00  0.0000000000000000e+00  0.0000000000000000e+00  0.0000000000000000e+00  1.0000000000000000e+00  0.0000000000000000e+00  0.0000000000000000e+00  2.5000000000000000e+01  3.0000000000000000e+00  1.0000000000000000e+00  0.0000000000000000e+00  0.0000000000000000e+00
 9.7800000000000850e+01  0.0000000000000000e+00  1.0900000000000000e+02  7.2000000000000000e+01  0.0000000000000000e+00  0.0000000000000000e+00  0.0000000000000000e+00  0.0000000000000000e+00  0.0000000000000000e+00  1.0000000000000000e+00  0.0000000000000000e+00  0.0000000000000000e+00  2.5000000000000000e+01  3.0000000000000000e+00  1.0000000000000000e+00  0.0000000000000000e+00  0.0000000000000000e+00
 9.8000000000000853e+01  0.0000000000000000e+00  1.0900000000000000e+02  7.2000000000000000e+01  0.0000000000000000e+00  0.0000000000000000e+00  0.0000000000000000e+00  0.0000000000000000e+00  0.0000000000000000e+00  0.0000000000000000e+00  1.0000000000000000e+00  0.0000000000000000e+00  2.5000000000000000e+01  4.0000000000000000e+00  0.0000000000000000e+00  0.0000000000000000e+00  0.0000000000000000e+00
 9.8200000000000855e+01  0.0000000000000000e+00  1.0900000000000000e+02  7.3000000000000000e+01  0.0000000000000000e+00  0.0000000000000000e+00  0.0000000000000000e+00  0.0000000000000000e+00  0.0000000000000000e+00  2.0000000000000000e+00  0.0000000000000000e+00  0.0000000000000000e+00  2.3000000000000000e+01  5.0000000000000000e+00  0.0000000000000000e+00  0.0000000000000000e+00  0.0000000000000000e+00
 9.8400000000000858e+01  0.0000000000000000e+00  1.0800000000000000e+02  7.6000000000000000e+01  0.0000000000000000e+00  0.0000000000000000e+00  0.0000000000000000e+00  0.0000000000000000e+00  0.0000000000000000e+00  4.0000000000000000e+00  0.0000000000000000e+00  0.0000000000000000e+00  2.2000000000000000e+01  4.0000000000000000e+00  0.0000000000000000e+00  0.0000000000000000e+00  0.0000000000000000e+00
 9.8600000000000861e+01  0.0000000000000000e+00  1.0700000000000000e+02  7.3000000000000000e+01  0.0000000000000000e+00  0.0000000000000000e+00  0.0000000000000000e+00  0.0000000000000000e+00  0.0000000000000000e+00  0.0000000000000000e+00  0.0000000000000000e+00  0.0000000000000000e+00  2.5000000000000000e+01  5.0000000000000000e+00  0.0000000000000000e+00  0.0000000000000000e+00  0.0000000000000000e+00
 9.8800000000000864e+01  0.0000000000000000e+00  1.0600000000000000e+02  7.5000000000000000e+01  0.0000000000000000e+00  0.0000000000000000e+00  0.0000000000000000e+00  0.0000000000000000e+00  0.0000000000000000e+00  1.0000000000000000e+00  0.0000000000000000e+00  0.0000000000000000e+00  2.5000000000000000e+01  4.0000000000000000e+00  0.0000000000000000e+00  0.0000000000000000e+00  0.0000000000000000e+00
 9.9000000000000867e+01  0.0000000000000000e+00  1.0700000000000000e+02  7.3000000000000000e+01  0.0000000000000000e+00  0.0000000000000000e+00  0.0000000000000000e+00  0.0000000000000000e+00  0.0000000000000000e+00  0.0000000000000000e+00  0.0000000000000000e+00  0.0000000000000000e+00  2.5000000000000000e+01  5.0000000000000000e+00  0.0000000000000000e+00  0.0000000000000000e+00  0.0000000000000000e+00
 9.9200000000000870e+01  0.0000000000000000e+00  1.0800000000000000e+02  7.2000000000000000e+01  0.0000000000000000e+00  0.0000000000000000e+00  0.0000000000000000e+00  0.0000000000000000e+00  0.0000000000000000e+00  0.0000000000000000e+00  0.0000000000000000e+00  0.0000000000000000e+00  1.9000000000000000e+01  1.1000000000000000e+01  0.0000000000000000e+00  0.0000000000000000e+00  0.0000000000000000e+00
 9.9400000000000873e+01  0.0000000000000000e+00  1.0500000000000000e+02  7.7000000000000000e+01  0.0000000000000000e+00  0.0000000000000000e+00  0.0000000000000000e+00  0.0000000000000000e+00  0.0000000000000000e+00  2.0000000000000000e+00  0.0000000000000000e+00  0.0000000000000000e+00  1.9000000000000000e+01  9.0000000000000000e+00  0.0000000000000000e+00  0.0000000000000000e+00  0.0000000000000000e+00
 9.9600000000000875e+01  0.0000000000000000e+00  1.0600000000000000e+02  7.6000000000000000e+01  0.0000000000000000e+00  0.0000000000000000e+00  0.0000000000000000e+00  0.0000000000000000e+00  0.0000000000000000e+00  2.0000000000000000e+00  0.0000000000000000e+00  0.0000000000000000e+00  2.1000000000000000e+01  7.0000000000000000e+00  0.0000000000000000e+00  0.0000000000000000e+00  0.0000000000000000e+00
 9.9800000000000878e+01  0.0000000000000000e+00  1.0400000000000000e+02  7.9000000000000000e+01  0.0000000000000000e+00  0.0000000000000000e+00  0.0000000000000000e+00  0.0000000000000000e+00  0.0000000000000000e+00  3.0000000000000000e+00  0.0000000000000000e+00  0.0000000000000000e+00  2.3000000000000000e+01  4.0000000000000000e+00  0.0000000000000000e+00  0.0000000000000000e+00  0.0000000000000000e+00
 1.0000000000000088e+02  0.0000000000000000e+00  1.0500000000000000e+02  7.6000000000000000e+01  0.0000000000000000e+00  0.0000000000000000e+00  0.0000000000000000e+00  0.0000000000000000e+00  0.0000000000000000e+00  1.0000000000000000e+00  0.0000000000000000e+00  0.0000000000000000e+00  2.5000000000000000e+01  4.0000000000000000e+00  0.0000000000000000e+00  0.0000000000000000e+00  0.0000000000000000e+00
