# Supplementary material for: Rule-based spatial modeling with diffusing, geometrically constrained molecules
Source: BMC Bioinformatics. 2010 Jun 7;11:307. doi: 10.1186/1471-2105-11-307 (PMC2911456; doi:10.1186/1471-2105-11-307)
Supplement: Additional file 3 — Contains the source files for the simulations presented in the Results Section. Makefiles to run the simulations are readily included. [file 1471-2105-11-307-S3.ZIP › 001.scaffold/002.onlyModification_angularForce/wo_scf.gdat]

#      time                  nA             nAP              nS             nSb            nSbb           nSbbb          nSbbbb
 0.00000000e+00  3.00000000e+02  0.00000000e+00  7.20000000e+02  0.00000000e+00  0.00000000e+00  0.00000000e+00  0.00000000e+00
 2.00000000e-01  3.00000000e+02  0.00000000e+00  7.20000000e+02  0.00000000e+00  0.00000000e+00  0.00000000e+00  0.00000000e+00
 4.00000000e-01  3.00000000e+02  0.00000000e+00  7.20000000e+02  0.00000000e+00  0.00000000e+00  0.00000000e+00  0.00000000e+00
 6.00000000e-01  2.97000000e+02  3.00000000e+00  7.20000000e+02  0.00000000e+00  0.00000000e+00  0.00000000e+00  0.00000000e+00
 8.00000000e-01  2.96000000e+02  4.00000000e+00  7.20000000e+02  0.00000000e+00  0.00000000e+00  0.00000000e+00  0.00000000e+00
 1.00000000e+00  2.94000000e+02  6.00000000e+00  7.20000000e+02  0.00000000e+00  0.00000000e+00  0.00000000e+00  0.00000000e+00
 1.20000000e+00  2.92000000e+02  8.00000000e+00  7.20000000e+02  0.00000000e+00  0.00000000e+00  0.00000000e+00  0.00000000e+00
 1.40000000e+00  2.91000000e+02  9.00000000e+00  7.20000000e+02  0.00000000e+00  0.00000000e+00  0.00000000e+00  0.00000000e+00
 1.60000000e+00  2.89000000e+02  1.10000000e+01  7.20000000e+02  0.00000000e+00  0.00000000e+00  0.00000000e+00  0.00000000e+00
 1.80000000e+00  2.86000000e+02  1.40000000e+01  7.20000000e+02  0.00000000e+00  0.00000000e+00  0.00000000e+00  0.00000000e+00
 2.00000000e+00  2.85000000e+02  1.50000000e+01  7.20000000e+02  0.00000000e+00  0.00000000e+00  0.00000000e+00  0.00000000e+00
 2.20000000e+00  2.85000000e+02  1.50000000e+01  7.20000000e+02  0.00000000e+00  0.00000000e+00  0.00000000e+00  0.00000000e+00
 2.40000000e+00  2.82000000e+02  1.80000000e+01  7.20000000e+02  0.00000000e+00  0.00000000e+00  0.00000000e+00  0.00000000e+00
 2.60000000e+00  2.82000000e+02  1.80000000e+01  7.20000000e+02  0.00000000e+00  0.00000000e+00  0.00000000e+00  0.00000000e+00
 2.80000000e+00  2.83000000e+02  1.70000000e+01  7.20000000e+02  0.00000000e+00  0.00000000e+00  0.00000000e+00  0.00000000e+00
 3.00000000e+00  2.82000000e+02  1.80000000e+01  7.20000000e+02  0.00000000e+00  0.00000000e+00  0.00000000e+00  0.00000000e+00
 3.20000000e+00  2.81000000e+02  1.90000000e+01  7.20000000e+02  0.00000000e+00  0.00000000e+00  0.00000000e+00  0.00000000e+00
 3.40000000e+00  2.80000000e+02  2.00000000e+01  7.20000000e+02  0.00000000e+00  0.00000000e+00  0.00000000e+00  0.00000000e+00
 3.60000000e+00  2.78000000e+02  2.20000000e+01  7.20000000e+02  0.00000000e+00  0.00000000e+00  0.00000000e+00  0.00000000e+00
 3.80000000e+00  2.78000000e+02  2.20000000e+01  7.20000000e+02  0.00000000e+00  0.00000000e+00  0.00000000e+00  0.00000000e+00
 4.00000000e+00  2.78000000e+02  2.20000000e+01  7.20000000e+02  0.00000000e+00  0.00000000e+00  0.00000000e+00  0.00000000e+00
 4.20000000e+00  2.78000000e+02  2.20000000e+01  7.20000000e+02  0.00000000e+00  0.00000000e+00  0.00000000e+00  0.00000000e+00
 4.40000000e+00  2.77000000e+02  2.30000000e+01  7.20000000e+02  0.00000000e+00  0.00000000e+00  0.00000000e+00  0.00000000e+00
 4.60000000e+00  2.77000000e+02  2.30000000e+01  7.20000000e+02  0.00000000e+00  0.00000000e+00  0.00000000e+00  0.00000000e+00
 4.80000000e+00  2.76000000e+02  2.40000000e+01  7.20000000e+02  0.00000000e+00  0.00000000e+00  0.00000000e+00  0.00000000e+00
 5.00000000e+00  2.74000000e+02  2.60000000e+01  7.20000000e+02  0.00000000e+00  0.00000000e+00  0.00000000e+00  0.00000000e+00
 5.20000000e+00  2.76000000e+02  2.40000000e+01  7.20000000e+02  0.00000000e+00  0.00000000e+00  0.00000000e+00  0.00000000e+00
 5.40000000e+00  2.75000000e+02  2.50000000e+01  7.20000000e+02  0.00000000e+00  0.00000000e+00  0.00000000e+00  0.00000000e+00
 5.60000000e+00  2.72000000e+02  2.80000000e+01  7.20000000e+02  0.00000000e+00  0.00000000e+00  0.00000000e+00  0.00000000e+00
 5.80000000e+00  2.72000000e+02  2.80000000e+01  7.20000000e+02  0.00000000e+00  0.00000000e+00  0.00000000e+00  0.00000000e+00
 6.00000000e+00  2.72000000e+02  2.80000000e+01  7.20000000e+02  0.00000000e+00  0.00000000e+00  0.00000000e+00  0.00000000e+00
 6.20000000e+00  2.73000000e+02  2.70000000e+01  7.20000000e+02  0.00000000e+00  0.00000000e+00  0.00000000e+00  0.00000000e+00
 6.40000000e+00  2.71000000e+02  2.90000000e+01  7.20000000e+02  0.00000000e+00  0.00000000e+00  0.00000000e+00  0.00000000e+00
 6.60000000e+00  2.69000000e+02  3.10000000e+01  7.20000000e+02  0.00000000e+00  0.00000000e+00  0.00000000e+00  0.00000000e+00
 6.80000000e+00  2.65000000e+02  3.50000000e+01  7.20000000e+02  0.00000000e+00  0.00000000e+00  0.00000000e+00  0.00000000e+00
 7.00000000e+00  2.65000000e+02  3.50000000e+01  7.20000000e+02  0.00000000e+00  0.00000000e+00  0.00000000e+00  0.00000000e+00
 7.20000000e+00  2.65000000e+02  3.50000000e+01  7.20000000e+02  0.00000000e+00  0.00000000e+00  0.00000000e+00  0.00000000e+00
 7.40000000e+00  2.64000000e+02  3.60000000e+01  7.20000000e+02  0.00000000e+00  0.00000000e+00  0.00000000e+00  0.00000000e+00
 7.60000000e+00  2.62000000e+02  3.80000000e+01  7.20000000e+02  0.00000000e+00  0.00000000e+00  0.00000000e+00  0.00000000e+00
 7.80000000e+00  2.60000000e+02  4.00000000e+01  7.20000000e+02  0.00000000e+00  0.00000000e+00  0.00000000e+00  0.00000000e+00
 8.00000000e+00  2.58000000e+02  4.20000000e+01  7.20000000e+02  0.00000000e+00  0.00000000e+00  0.00000000e+00  0.00000000e+00
 8.20000000e+00  2.58000000e+02  4.20000000e+01  7.20000000e+02  0.00000000e+00  0.00000000e+00  0.00000000e+00  0.00000000e+00
 8.40000000e+00  2.56000000e+02  4.40000000e+01  7.20000000e+02  0.00000000e+00  0.00000000e+00  0.00000000e+00  0.00000000e+00
 8.60000000e+00  2.54000000e+02  4.60000000e+01  7.20000000e+02  0.00000000e+00  0.00000000e+00  0.00000000e+00  0.00000000e+00
 8.80000000e+00  2.52000000e+02  4.80000000e+01  7.20000000e+02  0.00000000e+00  0.00000000e+00  0.00000000e+00  0.00000000e+00
 9.00000000e+00  2.51000000e+02  4.90000000e+01  7.20000000e+02  0.00000000e+00  0.00000000e+00  0.00000000e+00  0.00000000e+00
 9.20000000e+00  2.50000000e+02  5.00000000e+01  7.20000000e+02  0.00000000e+00  0.00000000e+00  0.00000000e+00  0.00000000e+00
 9.40000000e+00  2.51000000e+02  4.90000000e+01  7.20000000e+02  0.00000000e+00  0.00000000e+00  0.00000000e+00  0.00000000e+00
 9.60000000e+00  2.50000000e+02  5.00000000e+01  7.20000000e+02  0.00000000e+00  0.00000000e+00  0.00000000e+00  0.00000000e+00
 9.80000000e+00  2.50000000e+02  5.00000000e+01  7.20000000e+02  0.00000000e+00  0.00000000e+00  0.00000000e+00  0.00000000e+00
 1.00000000e+01  2.46000000e+02  5.40000000e+01  7.20000000e+02  0.00000000e+00  0.00000000e+00  0.00000000e+00  0.00000000e+00
 1.02000000e+01  2.45000000e+02  5.50000000e+01  7.20000000e+02  0.00000000e+00  0.00000000e+00  0.00000000e+00  0.00000000e+00
 1.04000000e+01  2.46000000e+02  5.40000000e+01  7.20000000e+02  0.00000000e+00  0.00000000e+00  0.00000000e+00  0.00000000e+00
 1.06000000e+01  2.46000000e+02  5.40000000e+01  7.20000000e+02  0.00000000e+00  0.00000000e+00  0.00000000e+00  0.00000000e+00
 1.08000000e+01  2.46000000e+02  5.40000000e+01  7.20000000e+02  0.00000000e+00  0.00000000e+00  0.00000000e+00  0.00000000e+00
 1.10000000e+01  2.46000000e+02  5.40000000e+01  7.20000000e+02  0.00000000e+00  0.00000000e+00  0.00000000e+00  0.00000000e+00
 1.12000000e+01  2.46000000e+02  5.40000000e+01  7.20000000e+02  0.00000000e+00  0.00000000e+00  0.00000000e+00  0.00000000e+00
 1.14000000e+01  2.49000000e+02  5.10000000e+01  7.20000000e+02  0.00000000e+00  0.00000000e+00  0.00000000e+00  0.00000000e+00
 1.16000000e+01  2.48000000e+02  5.20000000e+01  7.20000000e+02  0.00000000e+00  0.00000000e+00  0.00000000e+00  0.00000000e+00
 1.18000000e+01  2.47000000e+02  5.30000000e+01  7.20000000e+02  0.00000000e+00  0.00000000e+00  0.00000000e+00  0.00000000e+00
 1.20000000e+01  2.49000000e+02  5.10000000e+01  7.20000000e+02  0.00000000e+00  0.00000000e+00  0.00000000e+00  0.00000000e+00
 1.22000000e+01  2.48000000e+02  5.20000000e+01  7.20000000e+02  0.00000000e+00  0.00000000e+00  0.00000000e+00  0.00000000e+00
 1.24000000e+01  2.47000000e+02  5.30000000e+01  7.20000000e+02  0.00000000e+00  0.00000000e+00  0.00000000e+00  0.00000000e+00
 1.26000000e+01  2.46000000e+02  5.40000000e+01  7.20000000e+02  0.00000000e+00  0.00000000e+00  0.00000000e+00  0.00000000e+00
 1.28000000e+01  2.45000000e+02  5.50000000e+01  7.20000000e+02  0.00000000e+00  0.00000000e+00  0.00000000e+00  0.00000000e+00
 1.30000000e+01  2.45000000e+02  5.50000000e+01  7.20000000e+02  0.00000000e+00  0.00000000e+00  0.00000000e+00  0.00000000e+00
 1.32000000e+01  2.45000000e+02  5.50000000e+01  7.20000000e+02  0.00000000e+00  0.00000000e+00  0.00000000e+00  0.00000000e+00
 1.34000000e+01  2.45000000e+02  5.50000000e+01  7.20000000e+02  0.00000000e+00  0.00000000e+00  0.00000000e+00  0.00000000e+00
 1.36000000e+01  2.46000000e+02  5.40000000e+01  7.20000000e+02  0.00000000e+00  0.00000000e+00  0.00000000e+00  0.00000000e+00
 1.38000000e+01  2.46000000e+02  5.40000000e+01  7.20000000e+02  0.00000000e+00  0.00000000e+00  0.00000000e+00  0.00000000e+00
 1.40000000e+01  2.47000000e+02  5.30000000e+01  7.20000000e+02  0.00000000e+00  0.00000000e+00  0.00000000e+00  0.00000000e+00
 1.42000000e+01  2.47000000e+02  5.30000000e+01  7.20000000e+02  0.00000000e+00  0.00000000e+00  0.00000000e+00  0.00000000e+00
 1.44000000e+01  2.47000000e+02  5.30000000e+01  7.20000000e+02  0.00000000e+00  0.00000000e+00  0.00000000e+00  0.00000000e+00
 1.46000000e+01  2.46000000e+02  5.40000000e+01  7.20000000e+02  0.00000000e+00  0.00000000e+00  0.00000000e+00  0.00000000e+00
 1.48000000e+01  2.46000000e+02  5.40000000e+01  7.20000000e+02  0.00000000e+00  0.00000000e+00  0.00000000e+00  0.00000000e+00
 1.50000000e+01  2.44000000e+02  5.60000000e+01  7.20000000e+02  0.00000000e+00  0.00000000e+00  0.00000000e+00  0.00000000e+00
 1.52000000e+01  2.42000000e+02  5.80000000e+01  7.20000000e+02  0.00000000e+00  0.00000000e+00  0.00000000e+00  0.00000000e+00
 1.54000000e+01  2.42000000e+02  5.80000000e+01  7.20000000e+02  0.00000000e+00  0.00000000e+00  0.00000000e+00  0.00000000e+00
 1.56000000e+01  2.41000000e+02  5.90000000e+01  7.20000000e+02  0.00000000e+00  0.00000000e+00  0.00000000e+00  0.00000000e+00
 1.58000000e+01  2.40000000e+02  6.00000000e+01  7.20000000e+02  0.00000000e+00  0.00000000e+00  0.00000000e+00  0.00000000e+00
 1.60000000e+01  2.41000000e+02  5.90000000e+01  7.20000000e+02  0.00000000e+00  0.00000000e+00  0.00000000e+00  0.00000000e+00
 1.62000000e+01  2.43000000e+02  5.70000000e+01  7.20000000e+02  0.00000000e+00  0.00000000e+00  0.00000000e+00  0.00000000e+00
 1.64000000e+01  2.44000000e+02  5.60000000e+01  7.20000000e+02  0.00000000e+00  0.00000000e+00  0.00000000e+00  0.00000000e+00
 1.66000000e+01  2.45000000e+02  5.50000000e+01  7.20000000e+02  0.00000000e+00  0.00000000e+00  0.00000000e+00  0.00000000e+00
 1.68000000e+01  2.41000000e+02  5.90000000e+01  7.20000000e+02  0.00000000e+00  0.00000000e+00  0.00000000e+00  0.00000000e+00
 1.70000000e+01  2.41000000e+02  5.90000000e+01  7.20000000e+02  0.00000000e+00  0.00000000e+00  0.00000000e+00  0.00000000e+00
 1.72000000e+01  2.39000000e+02  6.10000000e+01  7.20000000e+02  0.00000000e+00  0.00000000e+00  0.00000000e+00  0.00000000e+00
 1.74000000e+01  2.39000000e+02  6.10000000e+01  7.20000000e+02  0.00000000e+00  0.00000000e+00  0.00000000e+00  0.00000000e+00
 1.76000000e+01  2.41000000e+02  5.90000000e+01  7.20000000e+02  0.00000000e+00  0.00000000e+00  0.00000000e+00  0.00000000e+00
 1.78000000e+01  2.41000000e+02  5.90000000e+01  7.20000000e+02  0.00000000e+00  0.00000000e+00  0.00000000e+00  0.00000000e+00
 1.80000000e+01  2.40000000e+02  6.00000000e+01  7.20000000e+02  0.00000000e+00  0.00000000e+00  0.00000000e+00  0.00000000e+00
 1.82000000e+01  2.41000000e+02  5.90000000e+01  7.20000000e+02  0.00000000e+00  0.00000000e+00  0.00000000e+00  0.00000000e+00
 1.84000000e+01  2.42000000e+02  5.80000000e+01  7.20000000e+02  0.00000000e+00  0.00000000e+00  0.00000000e+00  0.00000000e+00
 1.86000000e+01  2.41000000e+02  5.90000000e+01  7.20000000e+02  0.00000000e+00  0.00000000e+00  0.00000000e+00  0.00000000e+00
 1.88000000e+01  2.40000000e+02  6.00000000e+01  7.20000000e+02  0.00000000e+00  0.00000000e+00  0.00000000e+00  0.00000000e+00
 1.90000000e+01  2.41000000e+02  5.90000000e+01  7.20000000e+02  0.00000000e+00  0.00000000e+00  0.00000000e+00  0.00000000e+00
 1.92000000e+01  2.42000000e+02  5.80000000e+01  7.20000000e+02  0.00000000e+00  0.00000000e+00  0.00000000e+00  0.00000000e+00
 1.94000000e+01  2.42000000e+02  5.80000000e+01  7.20000000e+02  0.00000000e+00  0.00000000e+00  0.00000000e+00  0.00000000e+00
 1.96000000e+01  2.43000000e+02  5.70000000e+01  7.20000000e+02  0.00000000e+00  0.00000000e+00  0.00000000e+00  0.00000000e+00
 1.98000000e+01  2.44000000e+02  5.60000000e+01  6.96000000e+02  6.00000000e+00  0.00000000e+00  0.00000000e+00  0.00000000e+00
 2.00000000e+01  2.43000000e+02  5.70000000e+01  6.96000000e+02  6.00000000e+00  0.00000000e+00  0.00000000e+00  0.00000000e+00
 2.02000000e+01  2.43000000e+02  5.70000000e+01  6.96000000e+02  6.00000000e+00  0.00000000e+00  0.00000000e+00  0.00000000e+00
 2.04000000e+01  2.45000000e+02  5.50000000e+01  6.96000000e+02  6.00000000e+00  0.00000000e+00  0.00000000e+00  0.00000000e+00
 2.06000000e+01  2.47000000e+02  5.30000000e+01  7.20000000e+02  0.00000000e+00  0.00000000e+00  0.00000000e+00  0.00000000e+00
 2.08000000e+01  2.46000000e+02  5.40000000e+01  7.20000000e+02  0.00000000e+00  0.00000000e+00  0.00000000e+00  0.00000000e+00
 2.10000000e+01  2.42000000e+02  5.80000000e+01  7.20000000e+02  0.00000000e+00  0.00000000e+00  0.00000000e+00  0.00000000e+00
 2.12000000e+01  2.41000000e+02  5.90000000e+01  6.96000000e+02  6.00000000e+00  0.00000000e+00  0.00000000e+00  0.00000000e+00
 2.14000000e+01  2.43000000e+02  5.70000000e+01  7.20000000e+02  0.00000000e+00  0.00000000e+00  0.00000000e+00  0.00000000e+00
 2.16000000e+01  2.42000000e+02  5.80000000e+01  7.20000000e+02  0.00000000e+00  0.00000000e+00  0.00000000e+00  0.00000000e+00
 2.18000000e+01  2.44000000e+02  5.60000000e+01  7.20000000e+02  0.00000000e+00  0.00000000e+00  0.00000000e+00  0.00000000e+00
 2.20000000e+01  2.43000000e+02  5.70000000e+01  7.20000000e+02  0.00000000e+00  0.00000000e+00  0.00000000e+00  0.00000000e+00
 2.22000000e+01  2.43000000e+02  5.70000000e+01  7.20000000e+02  0.00000000e+00  0.00000000e+00  0.00000000e+00  0.00000000e+00
 2.24000000e+01  2.41000000e+02  5.90000000e+01  7.20000000e+02  0.00000000e+00  0.00000000e+00  0.00000000e+00  0.00000000e+00
 2.26000000e+01  2.42000000e+02  5.80000000e+01  7.20000000e+02  0.00000000e+00  0.00000000e+00  0.00000000e+00  0.00000000e+00
 2.28000000e+01  2.42000000e+02  5.80000000e+01  7.20000000e+02  0.00000000e+00  0.00000000e+00  0.00000000e+00  0.00000000e+00
 2.30000000e+01  2.41000000e+02  5.90000000e+01  7.20000000e+02  0.00000000e+00  0.00000000e+00  0.00000000e+00  0.00000000e+00
 2.32000000e+01  2.42000000e+02  5.80000000e+01  7.20000000e+02  0.00000000e+00  0.00000000e+00  0.00000000e+00  0.00000000e+00
 2.34000000e+01  2.42000000e+02  5.80000000e+01  7.20000000e+02  0.00000000e+00  0.00000000e+00  0.00000000e+00  0.00000000e+00
 2.36000000e+01  2.40000000e+02  6.00000000e+01  7.20000000e+02  0.00000000e+00  0.00000000e+00  0.00000000e+00  0.00000000e+00
 2.38000000e+01  2.40000000e+02  6.00000000e+01  7.20000000e+02  0.00000000e+00  0.00000000e+00  0.00000000e+00  0.00000000e+00
 2.40000000e+01  2.41000000e+02  5.90000000e+01  7.20000000e+02  0.00000000e+00  0.00000000e+00  0.00000000e+00  0.00000000e+00
 2.42000000e+01  2.40000000e+02  6.00000000e+01  7.20000000e+02  0.00000000e+00  0.00000000e+00  0.00000000e+00  0.00000000e+00
 2.44000000e+01  2.38000000e+02  6.20000000e+01  7.20000000e+02  0.00000000e+00  0.00000000e+00  0.00000000e+00  0.00000000e+00
 2.46000000e+01  2.39000000e+02  6.10000000e+01  7.20000000e+02  0.00000000e+00  0.00000000e+00  0.00000000e+00  0.00000000e+00
 2.48000000e+01  2.37000000e+02  6.30000000e+01  7.20000000e+02  0.00000000e+00  0.00000000e+00  0.00000000e+00  0.00000000e+00
 2.50000000e+01  2.38000000e+02  6.20000000e+01  7.20000000e+02  0.00000000e+00  0.00000000e+00  0.00000000e+00  0.00000000e+00
 2.52000000e+01  2.37000000e+02  6.30000000e+01  7.20000000e+02  0.00000000e+00  0.00000000e+00  0.00000000e+00  0.00000000e+00
 2.54000000e+01  2.35000000e+02  6.50000000e+01  7.20000000e+02  0.00000000e+00  0.00000000e+00  0.00000000e+00  0.00000000e+00
 2.56000000e+01  2.35000000e+02  6.50000000e+01  7.20000000e+02  0.00000000e+00  0.00000000e+00  0.00000000e+00  0.00000000e+00
 2.58000000e+01  2.33000000e+02  6.70000000e+01  7.20000000e+02  0.00000000e+00  0.00000000e+00  0.00000000e+00  0.00000000e+00
 2.60000000e+01  2.32000000e+02  6.80000000e+01  7.20000000e+02  0.00000000e+00  0.00000000e+00  0.00000000e+00  0.00000000e+00
 2.62000000e+01  2.32000000e+02  6.80000000e+01  7.20000000e+02  0.00000000e+00  0.00000000e+00  0.00000000e+00  0.00000000e+00
 2.64000000e+01  2.32000000e+02  6.80000000e+01  7.20000000e+02  0.00000000e+00  0.00000000e+00  0.00000000e+00  0.00000000e+00
 2.66000000e+01  2.35000000e+02  6.50000000e+01  7.20000000e+02  0.00000000e+00  0.00000000e+00  0.00000000e+00  0.00000000e+00
 2.68000000e+01  2.32000000e+02  6.80000000e+01  7.20000000e+02  0.00000000e+00  0.00000000e+00  0.00000000e+00  0.00000000e+00
 2.70000000e+01  2.34000000e+02  6.60000000e+01  7.20000000e+02  0.00000000e+00  0.00000000e+00  0.00000000e+00  0.00000000e+00
 2.72000000e+01  2.36000000e+02  6.40000000e+01  7.20000000e+02  0.00000000e+00  0.00000000e+00  0.00000000e+00  0.00000000e+00
 2.74000000e+01  2.39000000e+02  6.10000000e+01  7.20000000e+02  0.00000000e+00  0.00000000e+00  0.00000000e+00  0.00000000e+00
 2.76000000e+01  2.40000000e+02  6.00000000e+01  7.20000000e+02  0.00000000e+00  0.00000000e+00  0.00000000e+00  0.00000000e+00
 2.78000000e+01  2.37000000e+02  6.30000000e+01  7.20000000e+02  0.00000000e+00  0.00000000e+00  0.00000000e+00  0.00000000e+00
 2.80000000e+01  2.38000000e+02  6.20000000e+01  7.20000000e+02  0.00000000e+00  0.00000000e+00  0.00000000e+00  0.00000000e+00
 2.82000000e+01  2.38000000e+02  6.20000000e+01  7.20000000e+02  0.00000000e+00  0.00000000e+00  0.00000000e+00  0.00000000e+00
 2.84000000e+01  2.41000000e+02  5.90000000e+01  7.20000000e+02  0.00000000e+00  0.00000000e+00  0.00000000e+00  0.00000000e+00
 2.86000000e+01  2.41000000e+02  5.90000000e+01  7.20000000e+02  0.00000000e+00  0.00000000e+00  0.00000000e+00  0.00000000e+00
 2.88000000e+01  2.43000000e+02  5.70000000e+01  7.20000000e+02  0.00000000e+00  0.00000000e+00  0.00000000e+00  0.00000000e+00
 2.90000000e+01  2.42000000e+02  5.80000000e+01  7.20000000e+02  0.00000000e+00  0.00000000e+00  0.00000000e+00  0.00000000e+00
 2.92000000e+01  2.42000000e+02  5.80000000e+01  7.20000000e+02  0.00000000e+00  0.00000000e+00  0.00000000e+00  0.00000000e+00
 2.94000000e+01  2.41000000e+02  5.90000000e+01  7.20000000e+02  0.00000000e+00  0.00000000e+00  0.00000000e+00  0.00000000e+00
 2.96000000e+01  2.41000000e+02  5.90000000e+01  7.20000000e+02  0.00000000e+00  0.00000000e+00  0.00000000e+00  0.00000000e+00
 2.98000000e+01  2.42000000e+02  5.80000000e+01  7.20000000e+02  0.00000000e+00  0.00000000e+00  0.00000000e+00  0.00000000e+00
 3.00000000e+01  2.43000000e+02  5.70000000e+01  7.20000000e+02  0.00000000e+00  0.00000000e+00  0.00000000e+00  0.00000000e+00
 3.02000000e+01  2.40000000e+02  6.00000000e+01  7.20000000e+02  0.00000000e+00  0.00000000e+00  0.00000000e+00  0.00000000e+00
 3.04000000e+01  2.40000000e+02  6.00000000e+01  7.20000000e+02  0.00000000e+00  0.00000000e+00  0.00000000e+00  0.00000000e+00
 3.06000000e+01  2.38000000e+02  6.20000000e+01  7.20000000e+02  0.00000000e+00  0.00000000e+00  0.00000000e+00  0.00000000e+00
 3.08000000e+01  2.39000000e+02  6.10000000e+01  7.20000000e+02  0.00000000e+00  0.00000000e+00  0.00000000e+00  0.00000000e+00
 3.10000000e+01  2.38000000e+02  6.20000000e+01  7.20000000e+02  0.00000000e+00  0.00000000e+00  0.00000000e+00  0.00000000e+00
 3.12000000e+01  2.41000000e+02  5.90000000e+01  7.20000000e+02  0.00000000e+00  0.00000000e+00  0.00000000e+00  0.00000000e+00
 3.14000000e+01  2.40000000e+02  6.00000000e+01  7.20000000e+02  0.00000000e+00  0.00000000e+00  0.00000000e+00  0.00000000e+00
 3.16000000e+01  2.40000000e+02  6.00000000e+01  7.20000000e+02  0.00000000e+00  0.00000000e+00  0.00000000e+00  0.00000000e+00
 3.18000000e+01  2.40000000e+02  6.00000000e+01  7.20000000e+02  0.00000000e+00  0.00000000e+00  0.00000000e+00  0.00000000e+00
 3.20000000e+01  2.39000000e+02  6.10000000e+01  7.20000000e+02  0.00000000e+00  0.00000000e+00  0.00000000e+00  0.00000000e+00
 3.22000000e+01  2.41000000e+02  5.90000000e+01  7.20000000e+02  0.00000000e+00  0.00000000e+00  0.00000000e+00  0.00000000e+00
 3.24000000e+01  2.43000000e+02  5.70000000e+01  7.20000000e+02  0.00000000e+00  0.00000000e+00  0.00000000e+00  0.00000000e+00
 3.26000000e+01  2.44000000e+02  5.60000000e+01  7.20000000e+02  0.00000000e+00  0.00000000e+00  0.00000000e+00  0.00000000e+00
 3.28000000e+01  2.43000000e+02  5.70000000e+01  7.20000000e+02  0.00000000e+00  0.00000000e+00  0.00000000e+00  0.00000000e+00
 3.30000000e+01  2.41000000e+02  5.90000000e+01  7.20000000e+02  0.00000000e+00  0.00000000e+00  0.00000000e+00  0.00000000e+00
 3.32000000e+01  2.41000000e+02  5.90000000e+01  7.20000000e+02  0.00000000e+00  0.00000000e+00  0.00000000e+00  0.00000000e+00
 3.34000000e+01  2.38000000e+02  6.20000000e+01  7.20000000e+02  0.00000000e+00  0.00000000e+00  0.00000000e+00  0.00000000e+00
 3.36000000e+01  2.38000000e+02  6.20000000e+01  7.20000000e+02  0.00000000e+00  0.00000000e+00  0.00000000e+00  0.00000000e+00
 3.38000000e+01  2.37000000e+02  6.30000000e+01  7.20000000e+02  0.00000000e+00  0.00000000e+00  0.00000000e+00  0.00000000e+00
 3.40000000e+01  2.36000000e+02  6.40000000e+01  7.20000000e+02  0.00000000e+00  0.00000000e+00  0.00000000e+00  0.00000000e+00
 3.42000000e+01  2.35000000e+02  6.50000000e+01  7.20000000e+02  0.00000000e+00  0.00000000e+00  0.00000000e+00  0.00000000e+00
 3.44000000e+01  2.34000000e+02  6.60000000e+01  7.20000000e+02  0.00000000e+00  0.00000000e+00  0.00000000e+00  0.00000000e+00
 3.46000000e+01  2.33000000e+02  6.70000000e+01  7.20000000e+02  0.00000000e+00  0.00000000e+00  0.00000000e+00  0.00000000e+00
 3.48000000e+01  2.34000000e+02  6.60000000e+01  7.20000000e+02  0.00000000e+00  0.00000000e+00  0.00000000e+00  0.00000000e+00
 3.50000000e+01  2.33000000e+02  6.70000000e+01  7.20000000e+02  0.00000000e+00  0.00000000e+00  0.00000000e+00  0.00000000e+00
 3.52000000e+01  2.31000000e+02  6.90000000e+01  7.20000000e+02  0.00000000e+00  0.00000000e+00  0.00000000e+00  0.00000000e+00
 3.54000000e+01  2.30000000e+02  7.00000000e+01  7.20000000e+02  0.00000000e+00  0.00000000e+00  0.00000000e+00  0.00000000e+00
 3.56000000e+01  2.31000000e+02  6.90000000e+01  7.20000000e+02  0.00000000e+00  0.00000000e+00  0.00000000e+00  0.00000000e+00
 3.58000000e+01  2.32000000e+02  6.80000000e+01  7.20000000e+02  0.00000000e+00  0.00000000e+00  0.00000000e+00  0.00000000e+00
 3.60000000e+01  2.33000000e+02  6.70000000e+01  7.20000000e+02  0.00000000e+00  0.00000000e+00  0.00000000e+00  0.00000000e+00
 3.62000000e+01  2.32000000e+02  6.80000000e+01  7.20000000e+02  0.00000000e+00  0.00000000e+00  0.00000000e+00  0.00000000e+00
 3.64000000e+01  2.37000000e+02  6.30000000e+01  7.20000000e+02  0.00000000e+00  0.00000000e+00  0.00000000e+00  0.00000000e+00
 3.66000000e+01  2.35000000e+02  6.50000000e+01  7.20000000e+02  0.00000000e+00  0.00000000e+00  0.00000000e+00  0.00000000e+00
 3.68000000e+01  2.33000000e+02  6.70000000e+01  7.20000000e+02  0.00000000e+00  0.00000000e+00  0.00000000e+00  0.00000000e+00
 3.70000000e+01  2.35000000e+02  6.50000000e+01  7.20000000e+02  0.00000000e+00  0.00000000e+00  0.00000000e+00  0.00000000e+00
 3.72000000e+01  2.36000000e+02  6.40000000e+01  7.20000000e+02  0.00000000e+00  0.00000000e+00  0.00000000e+00  0.00000000e+00
 3.74000000e+01  2.35000000e+02  6.50000000e+01  7.20000000e+02  0.00000000e+00  0.00000000e+00  0.00000000e+00  0.00000000e+00
 3.76000000e+01  2.36000000e+02  6.40000000e+01  7.20000000e+02  0.00000000e+00  0.00000000e+00  0.00000000e+00  0.00000000e+00
 3.78000000e+01  2.34000000e+02  6.60000000e+01  7.20000000e+02  0.00000000e+00  0.00000000e+00  0.00000000e+00  0.00000000e+00
 3.80000000e+01  2.33000000e+02  6.70000000e+01  7.20000000e+02  0.00000000e+00  0.00000000e+00  0.00000000e+00  0.00000000e+00
 3.82000000e+01  2.33000000e+02  6.70000000e+01  7.20000000e+02  0.00000000e+00  0.00000000e+00  0.00000000e+00  0.00000000e+00
 3.84000000e+01  2.32000000e+02  6.80000000e+01  7.20000000e+02  0.00000000e+00  0.00000000e+00  0.00000000e+00  0.00000000e+00
 3.86000000e+01  2.31000000e+02  6.90000000e+01  7.20000000e+02  0.00000000e+00  0.00000000e+00  0.00000000e+00  0.00000000e+00
 3.88000000e+01  2.33000000e+02  6.70000000e+01  7.20000000e+02  0.00000000e+00  0.00000000e+00  0.00000000e+00  0.00000000e+00
 3.90000000e+01  2.33000000e+02  6.70000000e+01  7.20000000e+02  0.00000000e+00  0.00000000e+00  0.00000000e+00  0.00000000e+00
 3.92000000e+01  2.33000000e+02  6.70000000e+01  7.20000000e+02  0.00000000e+00  0.00000000e+00  0.00000000e+00  0.00000000e+00
 3.94000000e+01  2.35000000e+02  6.50000000e+01  7.20000000e+02  0.00000000e+00  0.00000000e+00  0.00000000e+00  0.00000000e+00
 3.96000000e+01  2.35000000e+02  6.50000000e+01  6.96000000e+02  6.00000000e+00  0.00000000e+00  0.00000000e+00  0.00000000e+00
 3.98000000e+01  2.35000000e+02  6.50000000e+01  6.96000000e+02  6.00000000e+00  0.00000000e+00  0.00000000e+00  0.00000000e+00
 4.00000000e+01  2.36000000e+02  6.40000000e+01  6.96000000e+02  6.00000000e+00  0.00000000e+00  0.00000000e+00  0.00000000e+00
 4.02000000e+01  2.34000000e+02  6.60000000e+01  6.96000000e+02  6.00000000e+00  0.00000000e+00  0.00000000e+00  0.00000000e+00
 4.04000000e+01  2.31000000e+02  6.90000000e+01  7.20000000e+02  0.00000000e+00  0.00000000e+00  0.00000000e+00  0.00000000e+00
 4.06000000e+01  2.29000000e+02  7.10000000e+01  7.20000000e+02  0.00000000e+00  0.00000000e+00  0.00000000e+00  0.00000000e+00
 4.08000000e+01  2.30000000e+02  7.00000000e+01  7.20000000e+02  0.00000000e+00  0.00000000e+00  0.00000000e+00  0.00000000e+00
 4.10000000e+01  2.30000000e+02  7.00000000e+01  7.20000000e+02  0.00000000e+00  0.00000000e+00  0.00000000e+00  0.00000000e+00
 4.12000000e+01  2.27000000e+02  7.30000000e+01  7.20000000e+02  0.00000000e+00  0.00000000e+00  0.00000000e+00  0.00000000e+00
 4.14000000e+01  2.26000000e+02  7.40000000e+01  7.20000000e+02  0.00000000e+00  0.00000000e+00  0.00000000e+00  0.00000000e+00
 4.16000000e+01  2.25000000e+02  7.50000000e+01  7.20000000e+02  0.00000000e+00  0.00000000e+00  0.00000000e+00  0.00000000e+00
 4.18000000e+01  2.26000000e+02  7.40000000e+01  7.20000000e+02  0.00000000e+00  0.00000000e+00  0.00000000e+00  0.00000000e+00
 4.20000000e+01  2.24000000e+02  7.60000000e+01  7.20000000e+02  0.00000000e+00  0.00000000e+00  0.00000000e+00  0.00000000e+00
 4.22000000e+01  2.27000000e+02  7.30000000e+01  7.20000000e+02  0.00000000e+00  0.00000000e+00  0.00000000e+00  0.00000000e+00
 4.24000000e+01  2.32000000e+02  6.80000000e+01  7.20000000e+02  0.00000000e+00  0.00000000e+00  0.00000000e+00  0.00000000e+00
 4.26000000e+01  2.32000000e+02  6.80000000e+01  7.20000000e+02  0.00000000e+00  0.00000000e+00  0.00000000e+00  0.00000000e+00
 4.28000000e+01  2.33000000e+02  6.70000000e+01  7.20000000e+02  0.00000000e+00  0.00000000e+00  0.00000000e+00  0.00000000e+00
 4.30000000e+01  2.34000000e+02  6.60000000e+01  7.20000000e+02  0.00000000e+00  0.00000000e+00  0.00000000e+00  0.00000000e+00
 4.32000000e+01  2.32000000e+02  6.80000000e+01  7.20000000e+02  0.00000000e+00  0.00000000e+00  0.00000000e+00  0.00000000e+00
 4.34000000e+01  2.34000000e+02  6.60000000e+01  7.20000000e+02  0.00000000e+00  0.00000000e+00  0.00000000e+00  0.00000000e+00
 4.36000000e+01  2.32000000e+02  6.80000000e+01  7.20000000e+02  0.00000000e+00  0.00000000e+00  0.00000000e+00  0.00000000e+00
 4.38000000e+01  2.27000000e+02  7.30000000e+01  7.20000000e+02  0.00000000e+00  0.00000000e+00  0.00000000e+00  0.00000000e+00
 4.40000000e+01  2.27000000e+02  7.30000000e+01  7.20000000e+02  0.00000000e+00  0.00000000e+00  0.00000000e+00  0.00000000e+00
 4.42000000e+01  2.27000000e+02  7.30000000e+01  7.20000000e+02  0.00000000e+00  0.00000000e+00  0.00000000e+00  0.00000000e+00
 4.44000000e+01  2.26000000e+02  7.40000000e+01  7.20000000e+02  0.00000000e+00  0.00000000e+00  0.00000000e+00  0.00000000e+00
 4.46000000e+01  2.28000000e+02  7.20000000e+01  7.20000000e+02  0.00000000e+00  0.00000000e+00  0.00000000e+00  0.00000000e+00
 4.48000000e+01  2.24000000e+02  7.60000000e+01  7.20000000e+02  0.00000000e+00  0.00000000e+00  0.00000000e+00  0.00000000e+00
 4.50000000e+01  2.22000000e+02  7.80000000e+01  7.20000000e+02  0.00000000e+00  0.00000000e+00  0.00000000e+00  0.00000000e+00
 4.52000000e+01  2.23000000e+02  7.70000000e+01  7.20000000e+02  0.00000000e+00  0.00000000e+00  0.00000000e+00  0.00000000e+00
 4.54000000e+01  2.25000000e+02  7.50000000e+01  7.20000000e+02  0.00000000e+00  0.00000000e+00  0.00000000e+00  0.00000000e+00
 4.56000000e+01  2.27000000e+02  7.30000000e+01  7.20000000e+02  0.00000000e+00  0.00000000e+00  0.00000000e+00  0.00000000e+00
 4.58000000e+01  2.27000000e+02  7.30000000e+01  7.20000000e+02  0.00000000e+00  0.00000000e+00  0.00000000e+00  0.00000000e+00
 4.60000000e+01  2.27000000e+02  7.30000000e+01  7.20000000e+02  0.00000000e+00  0.00000000e+00  0.00000000e+00  0.00000000e+00
 4.62000000e+01  2.29000000e+02  7.10000000e+01  7.20000000e+02  0.00000000e+00  0.00000000e+00  0.00000000e+00  0.00000000e+00
 4.64000000e+01  2.30000000e+02  7.00000000e+01  7.20000000e+02  0.00000000e+00  0.00000000e+00  0.00000000e+00  0.00000000e+00
 4.66000000e+01  2.32000000e+02  6.80000000e+01  7.20000000e+02  0.00000000e+00  0.00000000e+00  0.00000000e+00  0.00000000e+00
 4.68000000e+01  2.32000000e+02  6.80000000e+01  7.20000000e+02  0.00000000e+00  0.00000000e+00  0.00000000e+00  0.00000000e+00
 4.70000000e+01  2.31000000e+02  6.90000000e+01  7.20000000e+02  0.00000000e+00  0.00000000e+00  0.00000000e+00  0.00000000e+00
 4.72000000e+01  2.32000000e+02  6.80000000e+01  7.20000000e+02  0.00000000e+00  0.00000000e+00  0.00000000e+00  0.00000000e+00
 4.74000000e+01  2.33000000e+02  6.70000000e+01  7.20000000e+02  0.00000000e+00  0.00000000e+00  0.00000000e+00  0.00000000e+00
 4.76000000e+01  2.37000000e+02  6.30000000e+01  7.20000000e+02  0.00000000e+00  0.00000000e+00  0.00000000e+00  0.00000000e+00
 4.78000000e+01  2.36000000e+02  6.40000000e+01  7.20000000e+02  0.00000000e+00  0.00000000e+00  0.00000000e+00  0.00000000e+00
 4.80000000e+01  2.35000000e+02  6.50000000e+01  7.20000000e+02  0.00000000e+00  0.00000000e+00  0.00000000e+00  0.00000000e+00
 4.82000000e+01  2.35000000e+02  6.50000000e+01  7.20000000e+02  0.00000000e+00  0.00000000e+00  0.00000000e+00  0.00000000e+00
 4.84000000e+01  2.34000000e+02  6.60000000e+01  7.20000000e+02  0.00000000e+00  0.00000000e+00  0.00000000e+00  0.00000000e+00
 4.86000000e+01  2.35000000e+02  6.50000000e+01  7.20000000e+02  0.00000000e+00  0.00000000e+00  0.00000000e+00  0.00000000e+00
 4.88000000e+01  2.36000000e+02  6.40000000e+01  7.20000000e+02  0.00000000e+00  0.00000000e+00  0.00000000e+00  0.00000000e+00
 4.90000000e+01  2.34000000e+02  6.60000000e+01  7.20000000e+02  0.00000000e+00  0.00000000e+00  0.00000000e+00  0.00000000e+00
 4.92000000e+01  2.36000000e+02  6.40000000e+01  7.20000000e+02  0.00000000e+00  0.00000000e+00  0.00000000e+00  0.00000000e+00
 4.94000000e+01  2.35000000e+02  6.50000000e+01  7.20000000e+02  0.00000000e+00  0.00000000e+00  0.00000000e+00  0.00000000e+00
 4.96000000e+01  2.36000000e+02  6.40000000e+01  7.20000000e+02  0.00000000e+00  0.00000000e+00  0.00000000e+00  0.00000000e+00
 4.98000000e+01  2.35000000e+02  6.50000000e+01  7.20000000e+02  0.00000000e+00  0.00000000e+00  0.00000000e+00  0.00000000e+00
 5.00000000e+01  2.33000000e+02  6.70000000e+01  7.20000000e+02  0.00000000e+00  0.00000000e+00  0.00000000e+00  0.00000000e+00
 5.02000000e+01  2.34000000e+02  6.60000000e+01  7.20000000e+02  0.00000000e+00  0.00000000e+00  0.00000000e+00  0.00000000e+00
 5.04000000e+01  2.35000000e+02  6.50000000e+01  7.20000000e+02  0.00000000e+00  0.00000000e+00  0.00000000e+00  0.00000000e+00
 5.06000000e+01  2.36000000e+02  6.40000000e+01  7.20000000e+02  0.00000000e+00  0.00000000e+00  0.00000000e+00  0.00000000e+00
 5.08000000e+01  2.38000000e+02  6.20000000e+01  7.20000000e+02  0.00000000e+00  0.00000000e+00  0.00000000e+00  0.00000000e+00
 5.10000000e+01  2.40000000e+02  6.00000000e+01  7.20000000e+02  0.00000000e+00  0.00000000e+00  0.00000000e+00  0.00000000e+00
 5.12000000e+01  2.40000000e+02  6.00000000e+01  7.20000000e+02  0.00000000e+00  0.00000000e+00  0.00000000e+00  0.00000000e+00
 5.14000000e+01  2.41000000e+02  5.90000000e+01  7.20000000e+02  0.00000000e+00  0.00000000e+00  0.00000000e+00  0.00000000e+00
 5.16000000e+01  2.39000000e+02  6.10000000e+01  7.20000000e+02  0.00000000e+00  0.00000000e+00  0.00000000e+00  0.00000000e+00
 5.18000000e+01  2.38000000e+02  6.20000000e+01  7.20000000e+02  0.00000000e+00  0.00000000e+00  0.00000000e+00  0.00000000e+00
 5.20000000e+01  2.39000000e+02  6.10000000e+01  7.20000000e+02  0.00000000e+00  0.00000000e+00  0.00000000e+00  0.00000000e+00
 5.22000000e+01  2.39000000e+02  6.10000000e+01  7.20000000e+02  0.00000000e+00  0.00000000e+00  0.00000000e+00  0.00000000e+00
 5.24000000e+01  2.37000000e+02  6.30000000e+01  7.20000000e+02  0.00000000e+00  0.00000000e+00  0.00000000e+00  0.00000000e+00
 5.26000000e+01  2.36000000e+02  6.40000000e+01  7.20000000e+02  0.00000000e+00  0.00000000e+00  0.00000000e+00  0.00000000e+00
 5.28000000e+01  2.36000000e+02  6.40000000e+01  6.96000000e+02  6.00000000e+00  0.00000000e+00  0.00000000e+00  0.00000000e+00
 5.30000000e+01  2.37000000e+02  6.30000000e+01  6.96000000e+02  6.00000000e+00  0.00000000e+00  0.00000000e+00  0.00000000e+00
 5.32000000e+01  2.37000000e+02  6.30000000e+01  6.96000000e+02  6.00000000e+00  0.00000000e+00  0.00000000e+00  0.00000000e+00
 5.34000000e+01  2.34000000e+02  6.60000000e+01  6.96000000e+02  6.00000000e+00  0.00000000e+00  0.00000000e+00  0.00000000e+00
 5.36000000e+01  2.33000000e+02  6.70000000e+01  6.96000000e+02  6.00000000e+00  0.00000000e+00  0.00000000e+00  0.00000000e+00
 5.38000000e+01  2.32000000e+02  6.80000000e+01  6.96000000e+02  6.00000000e+00  0.00000000e+00  0.00000000e+00  0.00000000e+00
 5.40000000e+01  2.34000000e+02  6.60000000e+01  6.96000000e+02  6.00000000e+00  0.00000000e+00  0.00000000e+00  0.00000000e+00
 5.42000000e+01  2.33000000e+02  6.70000000e+01  6.96000000e+02  6.00000000e+00  0.00000000e+00  0.00000000e+00  0.00000000e+00
 5.44000000e+01  2.33000000e+02  6.70000000e+01  6.96000000e+02  6.00000000e+00  0.00000000e+00  0.00000000e+00  0.00000000e+00
 5.46000000e+01  2.36000000e+02  6.40000000e+01  6.96000000e+02  6.00000000e+00  0.00000000e+00  0.00000000e+00  0.00000000e+00
 5.48000000e+01  2.35000000e+02  6.50000000e+01  6.96000000e+02  6.00000000e+00  0.00000000e+00  0.00000000e+00  0.00000000e+00
 5.50000000e+01  2.36000000e+02  6.40000000e+01  6.96000000e+02  6.00000000e+00  0.00000000e+00  0.00000000e+00  0.00000000e+00
 5.52000000e+01  2.34000000e+02  6.60000000e+01  6.96000000e+02  6.00000000e+00  0.00000000e+00  0.00000000e+00  0.00000000e+00
 5.54000000e+01  2.35000000e+02  6.50000000e+01  6.96000000e+02  6.00000000e+00  0.00000000e+00  0.00000000e+00  0.00000000e+00
 5.56000000e+01  2.35000000e+02  6.50000000e+01  6.96000000e+02  6.00000000e+00  0.00000000e+00  0.00000000e+00  0.00000000e+00
 5.58000000e+01  2.35000000e+02  6.50000000e+01  6.96000000e+02  6.00000000e+00  0.00000000e+00  0.00000000e+00  0.00000000e+00
 5.60000000e+01  2.36000000e+02  6.40000000e+01  6.96000000e+02  6.00000000e+00  0.00000000e+00  0.00000000e+00  0.00000000e+00
 5.62000000e+01  2.36000000e+02  6.40000000e+01  6.96000000e+02  6.00000000e+00  0.00000000e+00  0.00000000e+00  0.00000000e+00
 5.64000000e+01  2.38000000e+02  6.20000000e+01  6.96000000e+02  6.00000000e+00  0.00000000e+00  0.00000000e+00  0.00000000e+00
 5.66000000e+01  2.39000000e+02  6.10000000e+01  6.96000000e+02  6.00000000e+00  0.00000000e+00  0.00000000e+00  0.00000000e+00
 5.68000000e+01  2.41000000e+02  5.90000000e+01  6.96000000e+02  6.00000000e+00  0.00000000e+00  0.00000000e+00  0.00000000e+00
 5.70000000e+01  2.41000000e+02  5.90000000e+01  6.96000000e+02  6.00000000e+00  0.00000000e+00  0.00000000e+00  0.00000000e+00
 5.72000000e+01  2.42000000e+02  5.80000000e+01  6.96000000e+02  6.00000000e+00  0.00000000e+00  0.00000000e+00  0.00000000e+00
 5.74000000e+01  2.42000000e+02  5.80000000e+01  6.96000000e+02  6.00000000e+00  0.00000000e+00  0.00000000e+00  0.00000000e+00
 5.76000000e+01  2.39000000e+02  6.10000000e+01  6.96000000e+02  6.00000000e+00  0.00000000e+00  0.00000000e+00  0.00000000e+00
 5.78000000e+01  2.39000000e+02  6.10000000e+01  6.96000000e+02  6.00000000e+00  0.00000000e+00  0.00000000e+00  0.00000000e+00
 5.80000000e+01  2.39000000e+02  6.10000000e+01  6.96000000e+02  6.00000000e+00  0.00000000e+00  0.00000000e+00  0.00000000e+00
 5.82000000e+01  2.38000000e+02  6.20000000e+01  6.96000000e+02  6.00000000e+00  0.00000000e+00  0.00000000e+00  0.00000000e+00
 5.84000000e+01  2.39000000e+02  6.10000000e+01  6.96000000e+02  6.00000000e+00  0.00000000e+00  0.00000000e+00  0.00000000e+00
 5.86000000e+01  2.40000000e+02  6.00000000e+01  6.96000000e+02  6.00000000e+00  0.00000000e+00  0.00000000e+00  0.00000000e+00
 5.88000000e+01  2.39000000e+02  6.10000000e+01  6.96000000e+02  6.00000000e+00  0.00000000e+00  0.00000000e+00  0.00000000e+00
 5.90000000e+01  2.38000000e+02  6.20000000e+01  6.96000000e+02  6.00000000e+00  0.00000000e+00  0.00000000e+00  0.00000000e+00
 5.92000000e+01  2.38000000e+02  6.20000000e+01  6.96000000e+02  6.00000000e+00  0.00000000e+00  0.00000000e+00  0.00000000e+00
 5.94000000e+01  2.39000000e+02  6.10000000e+01  6.96000000e+02  6.00000000e+00  0.00000000e+00  0.00000000e+00  0.00000000e+00
 5.96000000e+01  2.39000000e+02  6.10000000e+01  6.96000000e+02  6.00000000e+00  0.00000000e+00  0.00000000e+00  0.00000000e+00
 5.98000000e+01  2.39000000e+02  6.10000000e+01  6.96000000e+02  6.00000000e+00  0.00000000e+00  0.00000000e+00  0.00000000e+00
 6.00000000e+01  2.39000000e+02  6.10000000e+01  6.96000000e+02  6.00000000e+00  0.00000000e+00  0.00000000e+00  0.00000000e+00
 6.02000000e+01  2.38000000e+02  6.20000000e+01  6.96000000e+02  6.00000000e+00  0.00000000e+00  0.00000000e+00  0.00000000e+00
 6.04000000e+01  2.40000000e+02  6.00000000e+01  6.96000000e+02  6.00000000e+00  0.00000000e+00  0.00000000e+00  0.00000000e+00
 6.06000000e+01  2.38000000e+02  6.20000000e+01  6.96000000e+02  6.00000000e+00  0.00000000e+00  0.00000000e+00  0.00000000e+00
 6.08000000e+01  2.39000000e+02  6.10000000e+01  6.96000000e+02  6.00000000e+00  0.00000000e+00  0.00000000e+00  0.00000000e+00
 6.10000000e+01  2.40000000e+02  6.00000000e+01  6.96000000e+02  6.00000000e+00  0.00000000e+00  0.00000000e+00  0.00000000e+00
 6.12000000e+01  2.40000000e+02  6.00000000e+01  6.96000000e+02  6.00000000e+00  0.00000000e+00  0.00000000e+00  0.00000000e+00
 6.14000000e+01  2.40000000e+02  6.00000000e+01  6.96000000e+02  6.00000000e+00  0.00000000e+00  0.00000000e+00  0.00000000e+00
 6.16000000e+01  2.39000000e+02  6.10000000e+01  6.96000000e+02  6.00000000e+00  0.00000000e+00  0.00000000e+00  0.00000000e+00
 6.18000000e+01  2.39000000e+02  6.10000000e+01  7.20000000e+02  0.00000000e+00  0.00000000e+00  0.00000000e+00  0.00000000e+00
 6.20000000e+01  2.36000000e+02  6.40000000e+01  7.20000000e+02  0.00000000e+00  0.00000000e+00  0.00000000e+00  0.00000000e+00
 6.22000000e+01  2.34000000e+02  6.60000000e+01  7.20000000e+02  0.00000000e+00  0.00000000e+00  0.00000000e+00  0.00000000e+00
 6.24000000e+01  2.33000000e+02  6.70000000e+01  7.20000000e+02  0.00000000e+00  0.00000000e+00  0.00000000e+00  0.00000000e+00
 6.26000000e+01  2.32000000e+02  6.80000000e+01  7.20000000e+02  0.00000000e+00  0.00000000e+00  0.00000000e+00  0.00000000e+00
 6.28000000e+01  2.31000000e+02  6.90000000e+01  7.20000000e+02  0.00000000e+00  0.00000000e+00  0.00000000e+00  0.00000000e+00
 6.30000000e+01  2.32000000e+02  6.80000000e+01  7.20000000e+02  0.00000000e+00  0.00000000e+00  0.00000000e+00  0.00000000e+00
 6.32000000e+01  2.34000000e+02  6.60000000e+01  7.20000000e+02  0.00000000e+00  0.00000000e+00  0.00000000e+00  0.00000000e+00
 6.34000000e+01  2.33000000e+02  6.70000000e+01  7.20000000e+02  0.00000000e+00  0.00000000e+00  0.00000000e+00  0.00000000e+00
 6.36000000e+01  2.28000000e+02  7.20000000e+01  7.20000000e+02  0.00000000e+00  0.00000000e+00  0.00000000e+00  0.00000000e+00
 6.38000000e+01  2.27000000e+02  7.30000000e+01  7.20000000e+02  0.00000000e+00  0.00000000e+00  0.00000000e+00  0.00000000e+00
 6.40000000e+01  2.27000000e+02  7.30000000e+01  7.20000000e+02  0.00000000e+00  0.00000000e+00  0.00000000e+00  0.00000000e+00
 6.42000000e+01  2.28000000e+02  7.20000000e+01  7.20000000e+02  0.00000000e+00  0.00000000e+00  0.00000000e+00  0.00000000e+00
 6.44000000e+01  2.26000000e+02  7.40000000e+01  7.20000000e+02  0.00000000e+00  0.00000000e+00  0.00000000e+00  0.00000000e+00
 6.46000000e+01  2.21000000e+02  7.90000000e+01  7.20000000e+02  0.00000000e+00  0.00000000e+00  0.00000000e+00  0.00000000e+00
 6.48000000e+01  2.23000000e+02  7.70000000e+01  7.20000000e+02  0.00000000e+00  0.00000000e+00  0.00000000e+00  0.00000000e+00
 6.50000000e+01  2.22000000e+02  7.80000000e+01  7.20000000e+02  0.00000000e+00  0.00000000e+00  0.00000000e+00  0.00000000e+00
 6.52000000e+01  2.20000000e+02  8.00000000e+01  7.20000000e+02  0.00000000e+00  0.00000000e+00  0.00000000e+00  0.00000000e+00
 6.54000000e+01  2.21000000e+02  7.90000000e+01  7.20000000e+02  0.00000000e+00  0.00000000e+00  0.00000000e+00  0.00000000e+00
 6.56000000e+01  2.24000000e+02  7.60000000e+01  7.20000000e+02  0.00000000e+00  0.00000000e+00  0.00000000e+00  0.00000000e+00
 6.58000000e+01  2.26000000e+02  7.40000000e+01  7.20000000e+02  0.00000000e+00  0.00000000e+00  0.00000000e+00  0.00000000e+00
 6.60000000e+01  2.27000000e+02  7.30000000e+01  7.20000000e+02  0.00000000e+00  0.00000000e+00  0.00000000e+00  0.00000000e+00
 6.62000000e+01  2.24000000e+02  7.60000000e+01  7.20000000e+02  0.00000000e+00  0.00000000e+00  0.00000000e+00  0.00000000e+00
 6.64000000e+01  2.25000000e+02  7.50000000e+01  7.20000000e+02  0.00000000e+00  0.00000000e+00  0.00000000e+00  0.00000000e+00
 6.66000000e+01  2.24000000e+02  7.60000000e+01  7.20000000e+02  0.00000000e+00  0.00000000e+00  0.00000000e+00  0.00000000e+00
 6.68000000e+01  2.26000000e+02  7.40000000e+01  7.20000000e+02  0.00000000e+00  0.00000000e+00  0.00000000e+00  0.00000000e+00
 6.70000000e+01  2.27000000e+02  7.30000000e+01  7.20000000e+02  0.00000000e+00  0.00000000e+00  0.00000000e+00  0.00000000e+00
 6.72000000e+01  2.29000000e+02  7.10000000e+01  7.20000000e+02  0.00000000e+00  0.00000000e+00  0.00000000e+00  0.00000000e+00
 6.74000000e+01  2.25000000e+02  7.50000000e+01  7.20000000e+02  0.00000000e+00  0.00000000e+00  0.00000000e+00  0.00000000e+00
 6.76000000e+01  2.27000000e+02  7.30000000e+01  7.20000000e+02  0.00000000e+00  0.00000000e+00  0.00000000e+00  0.00000000e+00
 6.78000000e+01  2.27000000e+02  7.30000000e+01  7.20000000e+02  0.00000000e+00  0.00000000e+00  0.00000000e+00  0.00000000e+00
 6.80000000e+01  2.26000000e+02  7.40000000e+01  7.20000000e+02  0.00000000e+00  0.00000000e+00  0.00000000e+00  0.00000000e+00
 6.82000000e+01  2.28000000e+02  7.20000000e+01  7.20000000e+02  0.00000000e+00  0.00000000e+00  0.00000000e+00  0.00000000e+00
 6.84000000e+01  2.27000000e+02  7.30000000e+01  7.20000000e+02  0.00000000e+00  0.00000000e+00  0.00000000e+00  0.00000000e+00
 6.86000000e+01  2.27000000e+02  7.30000000e+01  7.20000000e+02  0.00000000e+00  0.00000000e+00  0.00000000e+00  0.00000000e+00
 6.88000000e+01  2.28000000e+02  7.20000000e+01  7.20000000e+02  0.00000000e+00  0.00000000e+00  0.00000000e+00  0.00000000e+00
 6.90000000e+01  2.29000000e+02  7.10000000e+01  7.20000000e+02  0.00000000e+00  0.00000000e+00  0.00000000e+00  0.00000000e+00
 6.92000000e+01  2.30000000e+02  7.00000000e+01  7.20000000e+02  0.00000000e+00  0.00000000e+00  0.00000000e+00  0.00000000e+00
 6.94000000e+01  2.30000000e+02  7.00000000e+01  7.20000000e+02  0.00000000e+00  0.00000000e+00  0.00000000e+00  0.00000000e+00
 6.96000000e+01  2.29000000e+02  7.10000000e+01  7.20000000e+02  0.00000000e+00  0.00000000e+00  0.00000000e+00  0.00000000e+00
 6.98000000e+01  2.29000000e+02  7.10000000e+01  7.20000000e+02  0.00000000e+00  0.00000000e+00  0.00000000e+00  0.00000000e+00
 7.00000000e+01  2.30000000e+02  7.00000000e+01  7.20000000e+02  0.00000000e+00  0.00000000e+00  0.00000000e+00  0.00000000e+00
 7.02000000e+01  2.29000000e+02  7.10000000e+01  7.20000000e+02  0.00000000e+00  0.00000000e+00  0.00000000e+00  0.00000000e+00
 7.04000000e+01  2.29000000e+02  7.10000000e+01  7.20000000e+02  0.00000000e+00  0.00000000e+00  0.00000000e+00  0.00000000e+00
 7.06000000e+01  2.34000000e+02  6.60000000e+01  7.20000000e+02  0.00000000e+00  0.00000000e+00  0.00000000e+00  0.00000000e+00
 7.08000000e+01  2.30000000e+02  7.00000000e+01  7.20000000e+02  0.00000000e+00  0.00000000e+00  0.00000000e+00  0.00000000e+00
 7.10000000e+01  2.32000000e+02  6.80000000e+01  7.20000000e+02  0.00000000e+00  0.00000000e+00  0.00000000e+00  0.00000000e+00
 7.12000000e+01  2.32000000e+02  6.80000000e+01  7.20000000e+02  0.00000000e+00  0.00000000e+00  0.00000000e+00  0.00000000e+00
 7.14000000e+01  2.31000000e+02  6.90000000e+01  7.20000000e+02  0.00000000e+00  0.00000000e+00  0.00000000e+00  0.00000000e+00
 7.16000000e+01  2.30000000e+02  7.00000000e+01  7.20000000e+02  0.00000000e+00  0.00000000e+00  0.00000000e+00  0.00000000e+00
 7.18000000e+01  2.31000000e+02  6.90000000e+01  7.20000000e+02  0.00000000e+00  0.00000000e+00  0.00000000e+00  0.00000000e+00
 7.20000000e+01  2.31000000e+02  6.90000000e+01  7.20000000e+02  0.00000000e+00  0.00000000e+00  0.00000000e+00  0.00000000e+00
 7.22000000e+01  2.31000000e+02  6.90000000e+01  7.20000000e+02  0.00000000e+00  0.00000000e+00  0.00000000e+00  0.00000000e+00
 7.24000000e+01  2.33000000e+02  6.70000000e+01  7.20000000e+02  0.00000000e+00  0.00000000e+00  0.00000000e+00  0.00000000e+00
 7.26000000e+01  2.33000000e+02  6.70000000e+01  7.20000000e+02  0.00000000e+00  0.00000000e+00  0.00000000e+00  0.00000000e+00
 7.28000000e+01  2.33000000e+02  6.70000000e+01  7.20000000e+02  0.00000000e+00  0.00000000e+00  0.00000000e+00  0.00000000e+00
 7.30000000e+01  2.33000000e+02  6.70000000e+01  7.20000000e+02  0.00000000e+00  0.00000000e+00  0.00000000e+00  0.00000000e+00
 7.32000000e+01  2.33000000e+02  6.70000000e+01  7.20000000e+02  0.00000000e+00  0.00000000e+00  0.00000000e+00  0.00000000e+00
 7.34000000e+01  2.32000000e+02  6.80000000e+01  7.20000000e+02  0.00000000e+00  0.00000000e+00  0.00000000e+00  0.00000000e+00
 7.36000000e+01  2.31000000e+02  6.90000000e+01  7.20000000e+02  0.00000000e+00  0.00000000e+00  0.00000000e+00  0.00000000e+00
 7.38000000e+01  2.32000000e+02  6.80000000e+01  7.20000000e+02  0.00000000e+00  0.00000000e+00  0.00000000e+00  0.00000000e+00
 7.40000000e+01  2.27000000e+02  7.30000000e+01  7.20000000e+02  0.00000000e+00  0.00000000e+00  0.00000000e+00  0.00000000e+00
 7.42000000e+01  2.29000000e+02  7.10000000e+01  7.20000000e+02  0.00000000e+00  0.00000000e+00  0.00000000e+00  0.00000000e+00
 7.44000000e+01  2.30000000e+02  7.00000000e+01  7.20000000e+02  0.00000000e+00  0.00000000e+00  0.00000000e+00  0.00000000e+00
 7.46000000e+01  2.31000000e+02  6.90000000e+01  7.20000000e+02  0.00000000e+00  0.00000000e+00  0.00000000e+00  0.00000000e+00
 7.48000000e+01  2.28000000e+02  7.20000000e+01  7.20000000e+02  0.00000000e+00  0.00000000e+00  0.00000000e+00  0.00000000e+00
 7.50000000e+01  2.28000000e+02  7.20000000e+01  7.20000000e+02  0.00000000e+00  0.00000000e+00  0.00000000e+00  0.00000000e+00
 7.52000000e+01  2.28000000e+02  7.20000000e+01  7.20000000e+02  0.00000000e+00  0.00000000e+00  0.00000000e+00  0.00000000e+00
 7.54000000e+01  2.30000000e+02  7.00000000e+01  7.20000000e+02  0.00000000e+00  0.00000000e+00  0.00000000e+00  0.00000000e+00
 7.56000000e+01  2.30000000e+02  7.00000000e+01  7.20000000e+02  0.00000000e+00  0.00000000e+00  0.00000000e+00  0.00000000e+00
 7.58000000e+01  2.30000000e+02  7.00000000e+01  7.20000000e+02  0.00000000e+00  0.00000000e+00  0.00000000e+00  0.00000000e+00
 7.60000000e+01  2.31000000e+02  6.90000000e+01  7.20000000e+02  0.00000000e+00  0.00000000e+00  0.00000000e+00  0.00000000e+00
 7.62000000e+01  2.31000000e+02  6.90000000e+01  7.20000000e+02  0.00000000e+00  0.00000000e+00  0.00000000e+00  0.00000000e+00
 7.64000000e+01  2.29000000e+02  7.10000000e+01  7.20000000e+02  0.00000000e+00  0.00000000e+00  0.00000000e+00  0.00000000e+00
 7.66000000e+01  2.30000000e+02  7.00000000e+01  7.20000000e+02  0.00000000e+00  0.00000000e+00  0.00000000e+00  0.00000000e+00
 7.68000000e+01  2.32000000e+02  6.80000000e+01  7.20000000e+02  0.00000000e+00  0.00000000e+00  0.00000000e+00  0.00000000e+00
 7.70000000e+01  2.31000000e+02  6.90000000e+01  7.20000000e+02  0.00000000e+00  0.00000000e+00  0.00000000e+00  0.00000000e+00
 7.72000000e+01  2.32000000e+02  6.80000000e+01  7.20000000e+02  0.00000000e+00  0.00000000e+00  0.00000000e+00  0.00000000e+00
 7.74000000e+01  2.35000000e+02  6.50000000e+01  7.20000000e+02  0.00000000e+00  0.00000000e+00  0.00000000e+00  0.00000000e+00
 7.76000000e+01  2.35000000e+02  6.50000000e+01  7.20000000e+02  0.00000000e+00  0.00000000e+00  0.00000000e+00  0.00000000e+00
 7.78000000e+01  2.38000000e+02  6.20000000e+01  7.20000000e+02  0.00000000e+00  0.00000000e+00  0.00000000e+00  0.00000000e+00
 7.80000000e+01  2.36000000e+02  6.40000000e+01  7.20000000e+02  0.00000000e+00  0.00000000e+00  0.00000000e+00  0.00000000e+00
 7.82000000e+01  2.35000000e+02  6.50000000e+01  7.20000000e+02  0.00000000e+00  0.00000000e+00  0.00000000e+00  0.00000000e+00
 7.84000000e+01  2.35000000e+02  6.50000000e+01  7.20000000e+02  0.00000000e+00  0.00000000e+00  0.00000000e+00  0.00000000e+00
 7.86000000e+01  2.31000000e+02  6.90000000e+01  7.20000000e+02  0.00000000e+00  0.00000000e+00  0.00000000e+00  0.00000000e+00
 7.88000000e+01  2.30000000e+02  7.00000000e+01  7.20000000e+02  0.00000000e+00  0.00000000e+00  0.00000000e+00  0.00000000e+00
 7.90000000e+01  2.29000000e+02  7.10000000e+01  7.20000000e+02  0.00000000e+00  0.00000000e+00  0.00000000e+00  0.00000000e+00
 7.92000000e+01  2.28000000e+02  7.20000000e+01  7.20000000e+02  0.00000000e+00  0.00000000e+00  0.00000000e+00  0.00000000e+00
 7.94000000e+01  2.28000000e+02  7.20000000e+01  7.20000000e+02  0.00000000e+00  0.00000000e+00  0.00000000e+00  0.00000000e+00
 7.96000000e+01  2.28000000e+02  7.20000000e+01  7.20000000e+02  0.00000000e+00  0.00000000e+00  0.00000000e+00  0.00000000e+00
 7.98000000e+01  2.27000000e+02  7.30000000e+01  7.20000000e+02  0.00000000e+00  0.00000000e+00  0.00000000e+00  0.00000000e+00
 8.00000000e+01  2.24000000e+02  7.60000000e+01  7.20000000e+02  0.00000000e+00  0.00000000e+00  0.00000000e+00  0.00000000e+00
 8.02000000e+01  2.22000000e+02  7.80000000e+01  7.20000000e+02  0.00000000e+00  0.00000000e+00  0.00000000e+00  0.00000000e+00
 8.04000000e+01  2.19000000e+02  8.10000000e+01  7.20000000e+02  0.00000000e+00  0.00000000e+00  0.00000000e+00  0.00000000e+00
 8.06000000e+01  2.21000000e+02  7.90000000e+01  7.20000000e+02  0.00000000e+00  0.00000000e+00  0.00000000e+00  0.00000000e+00
 8.08000000e+01  2.22000000e+02  7.80000000e+01  7.20000000e+02  0.00000000e+00  0.00000000e+00  0.00000000e+00  0.00000000e+00
 8.10000000e+01  2.21000000e+02  7.90000000e+01  7.20000000e+02  0.00000000e+00  0.00000000e+00  0.00000000e+00  0.00000000e+00
 8.12000000e+01  2.24000000e+02  7.60000000e+01  7.20000000e+02  0.00000000e+00  0.00000000e+00  0.00000000e+00  0.00000000e+00
 8.14000000e+01  2.25000000e+02  7.50000000e+01  7.20000000e+02  0.00000000e+00  0.00000000e+00  0.00000000e+00  0.00000000e+00
 8.16000000e+01  2.26000000e+02  7.40000000e+01  7.20000000e+02  0.00000000e+00  0.00000000e+00  0.00000000e+00  0.00000000e+00
 8.18000000e+01  2.27000000e+02  7.30000000e+01  7.20000000e+02  0.00000000e+00  0.00000000e+00  0.00000000e+00  0.00000000e+00
 8.20000000e+01  2.28000000e+02  7.20000000e+01  7.20000000e+02  0.00000000e+00  0.00000000e+00  0.00000000e+00  0.00000000e+00
 8.22000000e+01  2.27000000e+02  7.30000000e+01  7.20000000e+02  0.00000000e+00  0.00000000e+00  0.00000000e+00  0.00000000e+00
 8.24000000e+01  2.29000000e+02  7.10000000e+01  7.20000000e+02  0.00000000e+00  0.00000000e+00  0.00000000e+00  0.00000000e+00
 8.26000000e+01  2.27000000e+02  7.30000000e+01  7.20000000e+02  0.00000000e+00  0.00000000e+00  0.00000000e+00  0.00000000e+00
 8.28000000e+01  2.27000000e+02  7.30000000e+01  7.20000000e+02  0.00000000e+00  0.00000000e+00  0.00000000e+00  0.00000000e+00
 8.30000000e+01  2.28000000e+02  7.20000000e+01  7.20000000e+02  0.00000000e+00  0.00000000e+00  0.00000000e+00  0.00000000e+00
 8.32000000e+01  2.27000000e+02  7.30000000e+01  7.20000000e+02  0.00000000e+00  0.00000000e+00  0.00000000e+00  0.00000000e+00
 8.34000000e+01  2.30000000e+02  7.00000000e+01  7.20000000e+02  0.00000000e+00  0.00000000e+00  0.00000000e+00  0.00000000e+00
 8.36000000e+01  2.29000000e+02  7.10000000e+01  7.20000000e+02  0.00000000e+00  0.00000000e+00  0.00000000e+00  0.00000000e+00
 8.38000000e+01  2.29000000e+02  7.10000000e+01  7.20000000e+02  0.00000000e+00  0.00000000e+00  0.00000000e+00  0.00000000e+00
 8.40000000e+01  2.30000000e+02  7.00000000e+01  7.20000000e+02  0.00000000e+00  0.00000000e+00  0.00000000e+00  0.00000000e+00
 8.42000000e+01  2.30000000e+02  7.00000000e+01  7.20000000e+02  0.00000000e+00  0.00000000e+00  0.00000000e+00  0.00000000e+00
 8.44000000e+01  2.30000000e+02  7.00000000e+01  7.20000000e+02  0.00000000e+00  0.00000000e+00  0.00000000e+00  0.00000000e+00
 8.46000000e+01  2.32000000e+02  6.80000000e+01  7.20000000e+02  0.00000000e+00  0.00000000e+00  0.00000000e+00  0.00000000e+00
 8.48000000e+01  2.29000000e+02  7.10000000e+01  7.20000000e+02  0.00000000e+00  0.00000000e+00  0.00000000e+00  0.00000000e+00
 8.50000000e+01  2.29000000e+02  7.10000000e+01  7.20000000e+02  0.00000000e+00  0.00000000e+00  0.00000000e+00  0.00000000e+00
 8.52000000e+01  2.29000000e+02  7.10000000e+01  7.20000000e+02  0.00000000e+00  0.00000000e+00  0.00000000e+00  0.00000000e+00
 8.54000000e+01  2.33000000e+02  6.70000000e+01  7.20000000e+02  0.00000000e+00  0.00000000e+00  0.00000000e+00  0.00000000e+00
 8.56000000e+01  2.33000000e+02  6.70000000e+01  7.20000000e+02  0.00000000e+00  0.00000000e+00  0.00000000e+00  0.00000000e+00
 8.58000000e+01  2.34000000e+02  6.60000000e+01  7.20000000e+02  0.00000000e+00  0.00000000e+00  0.00000000e+00  0.00000000e+00
 8.60000000e+01  2.35000000e+02  6.50000000e+01  7.20000000e+02  0.00000000e+00  0.00000000e+00  0.00000000e+00  0.00000000e+00
 8.62000000e+01  2.35000000e+02  6.50000000e+01  7.20000000e+02  0.00000000e+00  0.00000000e+00  0.00000000e+00  0.00000000e+00
 8.64000000e+01  2.35000000e+02  6.50000000e+01  7.20000000e+02  0.00000000e+00  0.00000000e+00  0.00000000e+00  0.00000000e+00
 8.66000000e+01  2.37000000e+02  6.30000000e+01  7.20000000e+02  0.00000000e+00  0.00000000e+00  0.00000000e+00  0.00000000e+00
 8.68000000e+01  2.37000000e+02  6.30000000e+01  7.20000000e+02  0.00000000e+00  0.00000000e+00  0.00000000e+00  0.00000000e+00
 8.70000000e+01  2.37000000e+02  6.30000000e+01  7.20000000e+02  0.00000000e+00  0.00000000e+00  0.00000000e+00  0.00000000e+00
 8.72000000e+01  2.33000000e+02  6.70000000e+01  7.20000000e+02  0.00000000e+00  0.00000000e+00  0.00000000e+00  0.00000000e+00
 8.74000000e+01  2.33000000e+02  6.70000000e+01  7.20000000e+02  0.00000000e+00  0.00000000e+00  0.00000000e+00  0.00000000e+00
 8.76000000e+01  2.31000000e+02  6.90000000e+01  7.20000000e+02  0.00000000e+00  0.00000000e+00  0.00000000e+00  0.00000000e+00
 8.78000000e+01  2.33000000e+02  6.70000000e+01  7.20000000e+02  0.00000000e+00  0.00000000e+00  0.00000000e+00  0.00000000e+00
 8.80000000e+01  2.36000000e+02  6.40000000e+01  7.20000000e+02  0.00000000e+00  0.00000000e+00  0.00000000e+00  0.00000000e+00
 8.82000000e+01  2.37000000e+02  6.30000000e+01  7.20000000e+02  0.00000000e+00  0.00000000e+00  0.00000000e+00  0.00000000e+00
 8.84000000e+01  2.35000000e+02  6.50000000e+01  7.20000000e+02  0.00000000e+00  0.00000000e+00  0.00000000e+00  0.00000000e+00
 8.86000000e+01  2.35000000e+02  6.50000000e+01  7.20000000e+02  0.00000000e+00  0.00000000e+00  0.00000000e+00  0.00000000e+00
 8.88000000e+01  2.34000000e+02  6.60000000e+01  7.20000000e+02  0.00000000e+00  0.00000000e+00  0.00000000e+00  0.00000000e+00
 8.90000000e+01  2.35000000e+02  6.50000000e+01  7.20000000e+02  0.00000000e+00  0.00000000e+00  0.00000000e+00  0.00000000e+00
 8.92000000e+01  2.35000000e+02  6.50000000e+01  7.20000000e+02  0.00000000e+00  0.00000000e+00  0.00000000e+00  0.00000000e+00
 8.94000000e+01  2.38000000e+02  6.20000000e+01  7.20000000e+02  0.00000000e+00  0.00000000e+00  0.00000000e+00  0.00000000e+00
 8.96000000e+01  2.37000000e+02  6.30000000e+01  7.20000000e+02  0.00000000e+00  0.00000000e+00  0.00000000e+00  0.00000000e+00
 8.98000000e+01  2.35000000e+02  6.50000000e+01  7.20000000e+02  0.00000000e+00  0.00000000e+00  0.00000000e+00  0.00000000e+00
 9.00000000e+01  2.34000000e+02  6.60000000e+01  7.20000000e+02  0.00000000e+00  0.00000000e+00  0.00000000e+00  0.00000000e+00
 9.02000000e+01  2.34000000e+02  6.60000000e+01  7.20000000e+02  0.00000000e+00  0.00000000e+00  0.00000000e+00  0.00000000e+00
 9.04000000e+01  2.32000000e+02  6.80000000e+01  7.20000000e+02  0.00000000e+00  0.00000000e+00  0.00000000e+00  0.00000000e+00
 9.06000000e+01  2.33000000e+02  6.70000000e+01  7.20000000e+02  0.00000000e+00  0.00000000e+00  0.00000000e+00  0.00000000e+00
 9.08000000e+01  2.32000000e+02  6.80000000e+01  7.20000000e+02  0.00000000e+00  0.00000000e+00  0.00000000e+00  0.00000000e+00
 9.10000000e+01  2.29000000e+02  7.10000000e+01  7.20000000e+02  0.00000000e+00  0.00000000e+00  0.00000000e+00  0.00000000e+00
 9.12000000e+01  2.30000000e+02  7.00000000e+01  7.20000000e+02  0.00000000e+00  0.00000000e+00  0.00000000e+00  0.00000000e+00
 9.14000000e+01  2.28000000e+02  7.20000000e+01  7.20000000e+02  0.00000000e+00  0.00000000e+00  0.00000000e+00  0.00000000e+00
 9.16000000e+01  2.28000000e+02  7.20000000e+01  7.20000000e+02  0.00000000e+00  0.00000000e+00  0.00000000e+00  0.00000000e+00
 9.18000000e+01  2.27000000e+02  7.30000000e+01  7.20000000e+02  0.00000000e+00  0.00000000e+00  0.00000000e+00  0.00000000e+00
 9.20000000e+01  2.23000000e+02  7.70000000e+01  7.20000000e+02  0.00000000e+00  0.00000000e+00  0.00000000e+00  0.00000000e+00
 9.22000000e+01  2.24000000e+02  7.60000000e+01  7.20000000e+02  0.00000000e+00  0.00000000e+00  0.00000000e+00  0.00000000e+00
 9.24000000e+01  2.24000000e+02  7.60000000e+01  7.20000000e+02  0.00000000e+00  0.00000000e+00  0.00000000e+00  0.00000000e+00
 9.26000000e+01  2.23000000e+02  7.70000000e+01  7.20000000e+02  0.00000000e+00  0.00000000e+00  0.00000000e+00  0.00000000e+00
 9.28000000e+01  2.22000000e+02  7.80000000e+01  7.20000000e+02  0.00000000e+00  0.00000000e+00  0.00000000e+00  0.00000000e+00
 9.30000000e+01  2.23000000e+02  7.70000000e+01  7.20000000e+02  0.00000000e+00  0.00000000e+00  0.00000000e+00  0.00000000e+00
 9.32000000e+01  2.21000000e+02  7.90000000e+01  7.20000000e+02  0.00000000e+00  0.00000000e+00  0.00000000e+00  0.00000000e+00
 9.34000000e+01  2.21000000e+02  7.90000000e+01  7.20000000e+02  0.00000000e+00  0.00000000e+00  0.00000000e+00  0.00000000e+00
 9.36000000e+01  2.23000000e+02  7.70000000e+01  7.20000000e+02  0.00000000e+00  0.00000000e+00  0.00000000e+00  0.00000000e+00
 9.38000000e+01  2.20000000e+02  8.00000000e+01  7.20000000e+02  0.00000000e+00  0.00000000e+00  0.00000000e+00  0.00000000e+00
 9.40000000e+01  2.23000000e+02  7.70000000e+01  7.20000000e+02  0.00000000e+00  0.00000000e+00  0.00000000e+00  0.00000000e+00
 9.42000000e+01  2.23000000e+02  7.70000000e+01  7.20000000e+02  0.00000000e+00  0.00000000e+00  0.00000000e+00  0.00000000e+00
 9.44000000e+01  2.22000000e+02  7.80000000e+01  7.20000000e+02  0.00000000e+00  0.00000000e+00  0.00000000e+00  0.00000000e+00
 9.46000000e+01  2.21000000e+02  7.90000000e+01  7.20000000e+02  0.00000000e+00  0.00000000e+00  0.00000000e+00  0.00000000e+00
 9.48000000e+01  2.21000000e+02  7.90000000e+01  7.20000000e+02  0.00000000e+00  0.00000000e+00  0.00000000e+00  0.00000000e+00
 9.50000000e+01  2.21000000e+02  7.90000000e+01  7.20000000e+02  0.00000000e+00  0.00000000e+00  0.00000000e+00  0.00000000e+00
 9.52000000e+01  2.21000000e+02  7.90000000e+01  7.20000000e+02  0.00000000e+00  0.00000000e+00  0.00000000e+00  0.00000000e+00
 9.54000000e+01  2.19000000e+02  8.10000000e+01  7.20000000e+02  0.00000000e+00  0.00000000e+00  0.00000000e+00  0.00000000e+00
 9.56000000e+01  2.18000000e+02  8.20000000e+01  7.20000000e+02  0.00000000e+00  0.00000000e+00  0.00000000e+00  0.00000000e+00
 9.58000000e+01  2.18000000e+02  8.20000000e+01  7.20000000e+02  0.00000000e+00  0.00000000e+00  0.00000000e+00  0.00000000e+00
 9.60000000e+01  2.17000000e+02  8.30000000e+01  7.20000000e+02  0.00000000e+00  0.00000000e+00  0.00000000e+00  0.00000000e+00
 9.62000000e+01  2.19000000e+02  8.10000000e+01  7.20000000e+02  0.00000000e+00  0.00000000e+00  0.00000000e+00  0.00000000e+00
 9.64000000e+01  2.17000000e+02  8.30000000e+01  7.20000000e+02  0.00000000e+00  0.00000000e+00  0.00000000e+00  0.00000000e+00
 9.66000000e+01  2.18000000e+02  8.20000000e+01  7.20000000e+02  0.00000000e+00  0.00000000e+00  0.00000000e+00  0.00000000e+00
 9.68000000e+01  2.19000000e+02  8.10000000e+01  7.20000000e+02  0.00000000e+00  0.00000000e+00  0.00000000e+00  0.00000000e+00
 9.70000000e+01  2.20000000e+02  8.00000000e+01  7.20000000e+02  0.00000000e+00  0.00000000e+00  0.00000000e+00  0.00000000e+00
 9.72000000e+01  2.19000000e+02  8.10000000e+01  7.20000000e+02  0.00000000e+00  0.00000000e+00  0.00000000e+00  0.00000000e+00
 9.74000000e+01  2.19000000e+02  8.10000000e+01  7.20000000e+02  0.00000000e+00  0.00000000e+00  0.00000000e+00  0.00000000e+00
 9.76000000e+01  2.21000000e+02  7.90000000e+01  7.20000000e+02  0.00000000e+00  0.00000000e+00  0.00000000e+00  0.00000000e+00
 9.78000000e+01  2.21000000e+02  7.90000000e+01  7.20000000e+02  0.00000000e+00  0.00000000e+00  0.00000000e+00  0.00000000e+00
 9.80000000e+01  2.22000000e+02  7.80000000e+01  7.20000000e+02  0.00000000e+00  0.00000000e+00  0.00000000e+00  0.00000000e+00
 9.82000000e+01  2.23000000e+02  7.70000000e+01  7.20000000e+02  0.00000000e+00  0.00000000e+00  0.00000000e+00  0.00000000e+00
 9.84000000e+01  2.25000000e+02  7.50000000e+01  7.20000000e+02  0.00000000e+00  0.00000000e+00  0.00000000e+00  0.00000000e+00
 9.86000000e+01  2.27000000e+02  7.30000000e+01  7.20000000e+02  0.00000000e+00  0.00000000e+00  0.00000000e+00  0.00000000e+00
 9.88000000e+01  2.26000000e+02  7.40000000e+01  7.20000000e+02  0.00000000e+00  0.00000000e+00  0.00000000e+00  0.00000000e+00
 9.90000000e+01  2.26000000e+02  7.40000000e+01  7.20000000e+02  0.00000000e+00  0.00000000e+00  0.00000000e+00  0.00000000e+00
 9.92000000e+01  2.25000000e+02  7.50000000e+01  7.20000000e+02  0.00000000e+00  0.00000000e+00  0.00000000e+00  0.00000000e+00
 9.94000000e+01  2.26000000e+02  7.40000000e+01  7.20000000e+02  0.00000000e+00  0.00000000e+00  0.00000000e+00  0.00000000e+00
 9.96000000e+01  2.26000000e+02  7.40000000e+01  7.20000000e+02  0.00000000e+00  0.00000000e+00  0.00000000e+00  0.00000000e+00
 9.98000000e+01  2.28000000e+02  7.20000000e+01  7.20000000e+02  0.00000000e+00  0.00000000e+00  0.00000000e+00  0.00000000e+00
 1.00000000e+02  2.29000000e+02  7.10000000e+01  7.20000000e+02  0.00000000e+00  0.00000000e+00  0.00000000e+00  0.00000000e+00
