# Supplementary material for: Rule-based spatial modeling with diffusing, geometrically constrained molecules
Source: BMC Bioinformatics. 2010 Jun 7;11:307. doi: 10.1186/1471-2105-11-307 (PMC2911456; doi:10.1186/1471-2105-11-307)
Supplement: Additional file 3 — Contains the source files for the simulations presented in the Results Section. Makefiles to run the simulations are readily included. [file 1471-2105-11-307-S3.ZIP › 001.scaffold/002.onlyModification_angularForce/spass_w_end.net]

begin species
    1 S(t,t,t,t)            0.000000000000000e+00
    2 A(r~nP,s)             1.050000000000000e+02
    3 A(r~P,s)              7.600000000000000e+01
    4 A(r~nP,s!1).S(t!1,t,t,t)  0.000000000000000e+00
    5 A(r~P,s!1).S(t!1,t,t,t)  0.000000000000000e+00
    6 A(r~nP,s!1).A(r~nP,s!2).S(t!2,t!1,t,t)  0.000000000000000e+00
    7 A(r~P,s!1).A(r~nP,s!2).S(t!2,t!1,t,t)  0.000000000000000e+00
    8 A(r~P,s!1).A(r~P,s!2).S(t!2,t!1,t,t)  0.000000000000000e+00
    9 A(r~nP,s!1).A(r~nP,s!2).A(r~nP,s!3).S(t!3,t!2,t!1,t)  1.000000000000000e+00
   10 A(r~P,s!1).A(r~nP,s!2).A(r~nP,s!3).S(t!3,t!1,t!2,t)  0.000000000000000e+00
   11 A(r~P,s!1).A(r~P,s!2).A(r~nP,s!3).S(t!3,t!2,t!1,t)  0.000000000000000e+00
   12 A(r~nP,s!1).A(r~nP,s!2).A(r~nP,s!3).A(r~nP,s!4).S(t!4,t!3,t!2,t!1)  2.500000000000000e+01
   13 A(r~P,s!1).A(r~nP,s!2).A(r~nP,s!3).A(r~nP,s!4).S(t!4,t!3,t!2,t!1)  4.000000000000000e+00
   14 A(r~P,s!1).A(r~P,s!2).A(r~nP,s!3).A(r~nP,s!4).S(t!4,t!2,t!3,t!1)  0.000000000000000e+00
   15 A(r~P,s!1).A(r~P,s!2).A(r~P,s!3).A(r~nP,s!4).S(t!4,t!2,t!3,t!1)  0.000000000000000e+00
   16 A(r~P,s!1).A(r~P,s!2).A(r~P,s!3).S(t!3,t!2,t!1,t)  0.000000000000000e+00
end species
begin rates
    1 SCF0                  3.000000000000000e+01
    2 A0                    3.000000000000000e+02
    3 B0                    3.000000000000000e+02
    4 AB0                   0.000000000000000e+00
    5 d1_on                 1.000000000000000e-04
    6 d1_off                1.000000000000000e-01
    7 d2_on                 5.000000000000000e-02
    8 d2_off                1.000000000000000e-03
    9 d3_on                 1.000000000000000e-05
   10 d3_off                9.000000000000000e-01
end rates
begin reactions
    1 2,2 2,3 d1_on
    2 1,2 4 4*d2_on
    3 2,4 2,5 d1_on
    4 2,3 3,3 d1_on
    5 3,4 3,5 d1_on
    6 2,4 3,4 d1_on
    7 4,4 4,5 d1_on
    8 3 2 d1_off
    9 2,4 6 3*d2_on
   10 4 1,2 d2_off
   11 1,3 5 4*d3_on
   12 3,4 7 3*d3_on
   13 2,6 2,7 2*d1_on
   14 2,7 2,8 d1_on
   15 3,6 3,7 2*d1_on
   16 3,7 3,8 d1_on
   17 4,6 4,7 2*d1_on
   18 4,7 4,8 d1_on
   19 2,5 3,5 d1_on
   20 4,5 5,5 d1_on
   21 5,6 5,7 2*d1_on
   22 5,7 5,8 d1_on
   23 2,6 3,6 2*d1_on
   24 4,6 5,6 2*d1_on
   25 6,6 6,7 4*d1_on
   26 6,7 6,8 2*d1_on
   27 2,7 3,7 2*d1_on
   28 4,7 5,7 2*d1_on
   29 6,7 7,7 4*d1_on
   30 7,7 7,8 2*d1_on
   31 5 4 d1_off
   32 7 6 d1_off
   33 2,5 7 3*d2_on
   34 2,6 9 2*d2_on
   35 2,7 10 2*d2_on
   36 6 2,4 2*d2_off
   37 7 2,5 d2_off
   38 3,5 8 3*d3_on
   39 3,6 10 2*d3_on
   40 3,7 11 2*d3_on
   41 5 1,3 d3_off
   42 7 3,4 d3_off
   43 2,9 2,10 3*d1_on
   44 3,9 3,10 3*d1_on
   45 4,9 4,10 3*d1_on
   46 5,9 5,10 3*d1_on
   47 6,9 6,10 6*d1_on
   48 7,9 7,10 6*d1_on
   49 2,9 3,9 3*d1_on
   50 4,9 5,9 3*d1_on
   51 6,9 7,9 6*d1_on
   52 7,9 8,9 3*d1_on
   53 9,9 9,10 9*d1_on
   54 2,9 12 d2_on
   55 9 2,6 3*d2_off
   56 3,9 13 d3_on
   57 2,12 2,13 4*d1_on
   58 3,12 3,13 4*d1_on
   59 4,12 4,13 4*d1_on
   60 5,12 5,13 4*d1_on
   61 6,12 6,13 8*d1_on
   62 7,12 7,13 8*d1_on
   63 9,12 9,13 12*d1_on
   64 2,12 3,12 4*d1_on
   65 4,12 5,12 4*d1_on
   66 6,12 7,12 8*d1_on
   67 7,12 8,12 4*d1_on
   68 9,12 10,12 12*d1_on
   69 12,12 12,13 16*d1_on
   70 12 2,9 4*d2_off
   71 2,10 2,11 2*d1_on
   72 3,10 3,11 2*d1_on
   73 4,10 4,11 2*d1_on
   74 5,10 5,11 2*d1_on
   75 6,10 6,11 4*d1_on
   76 7,10 7,11 4*d1_on
   77 9,10 9,11 6*d1_on
   78 10,12 11,12 8*d1_on
   79 2,10 3,10 3*d1_on
   80 4,10 5,10 3*d1_on
   81 6,10 7,10 6*d1_on
   82 7,10 8,10 3*d1_on
   83 9,10 10,10 9*d1_on
   84 10,12 10,13 12*d1_on
   85 10,10 10,11 6*d1_on
   86 10 9 d1_off
   87 2,10 13 d2_on
   88 10 2,7 2*d2_off
   89 3,10 14 d3_on
   90 10 3,6 d3_off
   91 2,13 2,14 3*d1_on
   92 3,13 3,14 3*d1_on
   93 4,13 4,14 3*d1_on
   94 5,13 5,14 3*d1_on
   95 6,13 6,14 6*d1_on
   96 7,13 7,14 6*d1_on
   97 9,13 9,14 9*d1_on
   98 12,13 12,14 12*d1_on
   99 10,13 10,14 9*d1_on
  100 2,13 3,13 4*d1_on
  101 4,13 5,13 4*d1_on
  102 6,13 7,13 8*d1_on
  103 7,13 8,13 4*d1_on
  104 9,13 10,13 12*d1_on
  105 12,13 13,13 16*d1_on
  106 10,13 11,13 8*d1_on
  107 13,13 13,14 12*d1_on
  108 13 12 d1_off
  109 13 2,10 3*d2_off
  110 13 3,9 d3_off
  111 2,14 2,15 2*d1_on
  112 3,14 3,15 2*d1_on
  113 4,14 4,15 2*d1_on
  114 5,14 5,15 2*d1_on
  115 6,14 6,15 4*d1_on
  116 7,14 7,15 4*d1_on
  117 9,14 9,15 6*d1_on
  118 12,14 12,15 8*d1_on
  119 10,14 10,15 6*d1_on
  120 13,14 13,15 8*d1_on
  121 2,14 3,14 4*d1_on
  122 4,14 5,14 4*d1_on
  123 6,14 7,14 8*d1_on
  124 7,14 8,14 4*d1_on
  125 9,14 10,14 12*d1_on
  126 12,14 13,14 16*d1_on
  127 10,14 11,14 8*d1_on
  128 13,14 14,14 12*d1_on
  129 14,14 14,15 8*d1_on
  130 14 13 2*d1_off
  131 14 2,11 2*d2_off
  132 14 3,10 2*d3_off
  133 2,11 2,16 d1_on
  134 3,11 3,16 d1_on
  135 4,11 4,16 d1_on
  136 5,11 5,16 d1_on
  137 6,11 6,16 2*d1_on
  138 7,11 7,16 2*d1_on
  139 9,11 9,16 3*d1_on
  140 11,12 12,16 4*d1_on
  141 10,11 10,16 3*d1_on
  142 11,13 13,16 4*d1_on
  143 11,14 14,16 4*d1_on
  144 2,11 3,11 3*d1_on
  145 4,11 5,11 3*d1_on
  146 6,11 7,11 6*d1_on
  147 7,11 8,11 3*d1_on
  148 9,11 10,11 9*d1_on
  149 11,12 11,13 12*d1_on
  150 10,11 11,11 6*d1_on
  151 11,13 11,14 9*d1_on
  152 11,14 11,15 6*d1_on
  153 11,11 11,16 3*d1_on
  154 11 10 2*d1_off
  155 2,11 14 d2_on
  156 11 2,8 d2_off
  157 3,11 15 d3_on
  158 11 3,7 2*d3_off
end reactions
begin reaction_rates
    1 d1_on A(r~nP,s)+A(r~nP,s)->A(r~nP,s)+A(r~P,s)  1.10250000e+00
    2 d2_on S(t,t,t,t)+A(r~nP,s)->A(r~nP,s!1).S(t!1,t,t,t)  0.00000000e+00
    3 d1_on A(r~nP,s)+A(r~nP,s!1).S(t!1,t,t,t)->A(r~nP,s)+A(r~P,s!1).S(t!1,t,t,t)  0.00000000e+00
    4 d1_on A(r~nP,s)+A(r~P,s)->A(r~P,s)+A(r~P,s)  7.98000000e-01
    5 d1_on A(r~P,s)+A(r~nP,s!1).S(t!1,t,t,t)->A(r~P,s)+A(r~P,s!1).S(t!1,t,t,t)  0.00000000e+00
    6 d1_on A(r~nP,s)+A(r~nP,s!1).S(t!1,t,t,t)->A(r~P,s)+A(r~nP,s!1).S(t!1,t,t,t)  0.00000000e+00
    7 d1_on A(r~nP,s!1).S(t!1,t,t,t)+A(r~nP,s!1).S(t!1,t,t,t)->A(r~nP,s!1).S(t!1,t,t,t)+A(r~P,s!1).S(t!1,t,t,t)  0.00000000e+00
    8 d1_off A(r~P,s)->A(r~nP,s)  7.60000000e+00
    9 d2_on A(r~nP,s)+A(r~nP,s!1).S(t!1,t,t,t)->A(r~nP,s!1).A(r~nP,s!2).S(t!2,t!1,t,t)  0.00000000e+00
   10 d2_off A(r~nP,s!1).S(t!1,t,t,t)->S(t,t,t,t)+A(r~nP,s)  0.00000000e+00
   11 d3_on S(t,t,t,t)+A(r~P,s)->A(r~P,s!1).S(t!1,t,t,t)  0.00000000e+00
   12 d3_on A(r~P,s)+A(r~nP,s!1).S(t!1,t,t,t)->A(r~P,s!1).A(r~nP,s!2).S(t!2,t!1,t,t)  0.00000000e+00
   13 d1_on A(r~nP,s)+A(r~nP,s!1).A(r~nP,s!2).S(t!2,t!1,t,t)->A(r~nP,s)+A(r~P,s!1).A(r~nP,s!2).S(t!2,t!1,t,t)  0.00000000e+00
   14 d1_on A(r~nP,s)+A(r~P,s!1).A(r~nP,s!2).S(t!2,t!1,t,t)->A(r~nP,s)+A(r~P,s!1).A(r~P,s!2).S(t!2,t!1,t,t)  0.00000000e+00
   15 d1_on A(r~P,s)+A(r~nP,s!1).A(r~nP,s!2).S(t!2,t!1,t,t)->A(r~P,s)+A(r~P,s!1).A(r~nP,s!2).S(t!2,t!1,t,t)  0.00000000e+00
   16 d1_on A(r~P,s)+A(r~P,s!1).A(r~nP,s!2).S(t!2,t!1,t,t)->A(r~P,s)+A(r~P,s!1).A(r~P,s!2).S(t!2,t!1,t,t)  0.00000000e+00
   17 d1_on A(r~nP,s!1).S(t!1,t,t,t)+A(r~nP,s!1).A(r~nP,s!2).S(t!2,t!1,t,t)->A(r~nP,s!1).S(t!1,t,t,t)+A(r~P,s!1).A(r~nP,s!2).S(t!2,t!1,t,t)  0.00000000e+00
   18 d1_on A(r~nP,s!1).S(t!1,t,t,t)+A(r~P,s!1).A(r~nP,s!2).S(t!2,t!1,t,t)->A(r~nP,s!1).S(t!1,t,t,t)+A(r~P,s!1).A(r~P,s!2).S(t!2,t!1,t,t)  0.00000000e+00
   19 d1_on A(r~nP,s)+A(r~P,s!1).S(t!1,t,t,t)->A(r~P,s)+A(r~P,s!1).S(t!1,t,t,t)  0.00000000e+00
   20 d1_on A(r~nP,s!1).S(t!1,t,t,t)+A(r~P,s!1).S(t!1,t,t,t)->A(r~P,s!1).S(t!1,t,t,t)+A(r~P,s!1).S(t!1,t,t,t)  0.00000000e+00
   21 d1_on A(r~P,s!1).S(t!1,t,t,t)+A(r~nP,s!1).A(r~nP,s!2).S(t!2,t!1,t,t)->A(r~P,s!1).S(t!1,t,t,t)+A(r~P,s!1).A(r~nP,s!2).S(t!2,t!1,t,t)  0.00000000e+00
   22 d1_on A(r~P,s!1).S(t!1,t,t,t)+A(r~P,s!1).A(r~nP,s!2).S(t!2,t!1,t,t)->A(r~P,s!1).S(t!1,t,t,t)+A(r~P,s!1).A(r~P,s!2).S(t!2,t!1,t,t)  0.00000000e+00
   23 d1_on A(r~nP,s)+A(r~nP,s!1).A(r~nP,s!2).S(t!2,t!1,t,t)->A(r~P,s)+A(r~nP,s!1).A(r~nP,s!2).S(t!2,t!1,t,t)  0.00000000e+00
   24 d1_on A(r~nP,s!1).S(t!1,t,t,t)+A(r~nP,s!1).A(r~nP,s!2).S(t!2,t!1,t,t)->A(r~P,s!1).S(t!1,t,t,t)+A(r~nP,s!1).A(r~nP,s!2).S(t!2,t!1,t,t)  0.00000000e+00
   25 d1_on A(r~nP,s!1).A(r~nP,s!2).S(t!2,t!1,t,t)+A(r~nP,s!1).A(r~nP,s!2).S(t!2,t!1,t,t)->A(r~nP,s!1).A(r~nP,s!2).S(t!2,t!1,t,t)+A(r~P,s!1).A(r~nP,s!2).S(t!2,t!1,t,t)  0.00000000e+00
   26 d1_on A(r~nP,s!1).A(r~nP,s!2).S(t!2,t!1,t,t)+A(r~P,s!1).A(r~nP,s!2).S(t!2,t!1,t,t)->A(r~nP,s!1).A(r~nP,s!2).S(t!2,t!1,t,t)+A(r~P,s!1).A(r~P,s!2).S(t!2,t!1,t,t)  0.00000000e+00
   27 d1_on A(r~nP,s)+A(r~P,s!1).A(r~nP,s!2).S(t!2,t!1,t,t)->A(r~P,s)+A(r~P,s!1).A(r~nP,s!2).S(t!2,t!1,t,t)  0.00000000e+00
   28 d1_on A(r~nP,s!1).S(t!1,t,t,t)+A(r~P,s!1).A(r~nP,s!2).S(t!2,t!1,t,t)->A(r~P,s!1).S(t!1,t,t,t)+A(r~P,s!1).A(r~nP,s!2).S(t!2,t!1,t,t)  0.00000000e+00
   29 d1_on A(r~nP,s!1).A(r~nP,s!2).S(t!2,t!1,t,t)+A(r~P,s!1).A(r~nP,s!2).S(t!2,t!1,t,t)->A(r~P,s!1).A(r~nP,s!2).S(t!2,t!1,t,t)+A(r~P,s!1).A(r~nP,s!2).S(t!2,t!1,t,t)  0.00000000e+00
   30 d1_on A(r~P,s!1).A(r~nP,s!2).S(t!2,t!1,t,t)+A(r~P,s!1).A(r~nP,s!2).S(t!2,t!1,t,t)->A(r~P,s!1).A(r~nP,s!2).S(t!2,t!1,t,t)+A(r~P,s!1).A(r~P,s!2).S(t!2,t!1,t,t)  0.00000000e+00
   31 d1_off A(r~P,s!1).S(t!1,t,t,t)->A(r~nP,s!1).S(t!1,t,t,t)  0.00000000e+00
   32 d1_off A(r~P,s!1).A(r~nP,s!2).S(t!2,t!1,t,t)->A(r~nP,s!1).A(r~nP,s!2).S(t!2,t!1,t,t)  0.00000000e+00
   33 d2_on A(r~nP,s)+A(r~P,s!1).S(t!1,t,t,t)->A(r~P,s!1).A(r~nP,s!2).S(t!2,t!1,t,t)  0.00000000e+00
   34 d2_on A(r~nP,s)+A(r~nP,s!1).A(r~nP,s!2).S(t!2,t!1,t,t)->A(r~nP,s!1).A(r~nP,s!2).A(r~nP,s!3).S(t!3,t!2,t!1,t)  0.00000000e+00
   35 d2_on A(r~nP,s)+A(r~P,s!1).A(r~nP,s!2).S(t!2,t!1,t,t)->A(r~P,s!1).A(r~nP,s!2).A(r~nP,s!3).S(t!3,t!1,t!2,t)  0.00000000e+00
   36 d2_off A(r~nP,s!1).A(r~nP,s!2).S(t!2,t!1,t,t)->A(r~nP,s)+A(r~nP,s!1).S(t!1,t,t,t)  0.00000000e+00
   37 d2_off A(r~P,s!1).A(r~nP,s!2).S(t!2,t!1,t,t)->A(r~nP,s)+A(r~P,s!1).S(t!1,t,t,t)  0.00000000e+00
   38 d3_on A(r~P,s)+A(r~P,s!1).S(t!1,t,t,t)->A(r~P,s!1).A(r~P,s!2).S(t!2,t!1,t,t)  0.00000000e+00
   39 d3_on A(r~P,s)+A(r~nP,s!1).A(r~nP,s!2).S(t!2,t!1,t,t)->A(r~P,s!1).A(r~nP,s!2).A(r~nP,s!3).S(t!3,t!1,t!2,t)  0.00000000e+00
   40 d3_on A(r~P,s)+A(r~P,s!1).A(r~nP,s!2).S(t!2,t!1,t,t)->A(r~P,s!1).A(r~P,s!2).A(r~nP,s!3).S(t!3,t!2,t!1,t)  0.00000000e+00
   41 d3_off A(r~P,s!1).S(t!1,t,t,t)->S(t,t,t,t)+A(r~P,s)  0.00000000e+00
   42 d3_off A(r~P,s!1).A(r~nP,s!2).S(t!2,t!1,t,t)->A(r~P,s)+A(r~nP,s!1).S(t!1,t,t,t)  0.00000000e+00
   43 d1_on A(r~nP,s)+A(r~nP,s!1).A(r~nP,s!2).A(r~nP,s!3).S(t!3,t!2,t!1,t)->A(r~nP,s)+A(r~P,s!1).A(r~nP,s!2).A(r~nP,s!3).S(t!3,t!1,t!2,t)  3.15000000e-02
   44 d1_on A(r~P,s)+A(r~nP,s!1).A(r~nP,s!2).A(r~nP,s!3).S(t!3,t!2,t!1,t)->A(r~P,s)+A(r~P,s!1).A(r~nP,s!2).A(r~nP,s!3).S(t!3,t!1,t!2,t)  2.28000000e-02
   45 d1_on A(r~nP,s!1).S(t!1,t,t,t)+A(r~nP,s!1).A(r~nP,s!2).A(r~nP,s!3).S(t!3,t!2,t!1,t)->A(r~nP,s!1).S(t!1,t,t,t)+A(r~P,s!1).A(r~nP,s!2).A(r~nP,s!3).S(t!3,t!1,t!2,t)  0.00000000e+00
   46 d1_on A(r~P,s!1).S(t!1,t,t,t)+A(r~nP,s!1).A(r~nP,s!2).A(r~nP,s!3).S(t!3,t!2,t!1,t)->A(r~P,s!1).S(t!1,t,t,t)+A(r~P,s!1).A(r~nP,s!2).A(r~nP,s!3).S(t!3,t!1,t!2,t)  0.00000000e+00
   47 d1_on A(r~nP,s!1).A(r~nP,s!2).S(t!2,t!1,t,t)+A(r~nP,s!1).A(r~nP,s!2).A(r~nP,s!3).S(t!3,t!2,t!1,t)->A(r~nP,s!1).A(r~nP,s!2).S(t!2,t!1,t,t)+A(r~P,s!1).A(r~nP,s!2).A(r~nP,s!3).S(t!3,t!1,t!2,t)  0.00000000e+00
   48 d1_on A(r~P,s!1).A(r~nP,s!2).S(t!2,t!1,t,t)+A(r~nP,s!1).A(r~nP,s!2).A(r~nP,s!3).S(t!3,t!2,t!1,t)->A(r~P,s!1).A(r~nP,s!2).S(t!2,t!1,t,t)+A(r~P,s!1).A(r~nP,s!2).A(r~nP,s!3).S(t!3,t!1,t!2,t)  0.00000000e+00
   49 d1_on A(r~nP,s)+A(r~nP,s!1).A(r~nP,s!2).A(r~nP,s!3).S(t!3,t!2,t!1,t)->A(r~P,s)+A(r~nP,s!1).A(r~nP,s!2).A(r~nP,s!3).S(t!3,t!2,t!1,t)  3.15000000e-02
   50 d1_on A(r~nP,s!1).S(t!1,t,t,t)+A(r~nP,s!1).A(r~nP,s!2).A(r~nP,s!3).S(t!3,t!2,t!1,t)->A(r~P,s!1).S(t!1,t,t,t)+A(r~nP,s!1).A(r~nP,s!2).A(r~nP,s!3).S(t!3,t!2,t!1,t)  0.00000000e+00
   51 d1_on A(r~nP,s!1).A(r~nP,s!2).S(t!2,t!1,t,t)+A(r~nP,s!1).A(r~nP,s!2).A(r~nP,s!3).S(t!3,t!2,t!1,t)->A(r~P,s!1).A(r~nP,s!2).S(t!2,t!1,t,t)+A(r~nP,s!1).A(r~nP,s!2).A(r~nP,s!3).S(t!3,t!2,t!1,t)  0.00000000e+00
   52 d1_on A(r~P,s!1).A(r~nP,s!2).S(t!2,t!1,t,t)+A(r~nP,s!1).A(r~nP,s!2).A(r~nP,s!3).S(t!3,t!2,t!1,t)->A(r~P,s!1).A(r~P,s!2).S(t!2,t!1,t,t)+A(r~nP,s!1).A(r~nP,s!2).A(r~nP,s!3).S(t!3,t!2,t!1,t)  0.00000000e+00
   53 d1_on A(r~nP,s!1).A(r~nP,s!2).A(r~nP,s!3).S(t!3,t!2,t!1,t)+A(r~nP,s!1).A(r~nP,s!2).A(r~nP,s!3).S(t!3,t!2,t!1,t)->A(r~nP,s!1).A(r~nP,s!2).A(r~nP,s!3).S(t!3,t!2,t!1,t)+A(r~P,s!1).A(r~nP,s!2).A(r~nP,s!3).S(t!3,t!1,t!2,t)  9.00000000e-04
   54 d2_on A(r~nP,s)+A(r~nP,s!1).A(r~nP,s!2).A(r~nP,s!3).S(t!3,t!2,t!1,t)->A(r~nP,s!1).A(r~nP,s!2).A(r~nP,s!3).A(r~nP,s!4).S(t!4,t!3,t!2,t!1)  5.25000000e+00
   55 d2_off A(r~nP,s!1).A(r~nP,s!2).A(r~nP,s!3).S(t!3,t!2,t!1,t)->A(r~nP,s)+A(r~nP,s!1).A(r~nP,s!2).S(t!2,t!1,t,t)  3.00000000e-03
   56 d3_on A(r~P,s)+A(r~nP,s!1).A(r~nP,s!2).A(r~nP,s!3).S(t!3,t!2,t!1,t)->A(r~P,s!1).A(r~nP,s!2).A(r~nP,s!3).A(r~nP,s!4).S(t!4,t!3,t!2,t!1)  7.60000000e-04
   57 d1_on A(r~nP,s)+A(r~nP,s!1).A(r~nP,s!2).A(r~nP,s!3).A(r~nP,s!4).S(t!4,t!3,t!2,t!1)->A(r~nP,s)+A(r~P,s!1).A(r~nP,s!2).A(r~nP,s!3).A(r~nP,s!4).S(t!4,t!3,t!2,t!1)  1.05000000e+00
   58 d1_on A(r~P,s)+A(r~nP,s!1).A(r~nP,s!2).A(r~nP,s!3).A(r~nP,s!4).S(t!4,t!3,t!2,t!1)->A(r~P,s)+A(r~P,s!1).A(r~nP,s!2).A(r~nP,s!3).A(r~nP,s!4).S(t!4,t!3,t!2,t!1)  7.60000000e-01
   59 d1_on A(r~nP,s!1).S(t!1,t,t,t)+A(r~nP,s!1).A(r~nP,s!2).A(r~nP,s!3).A(r~nP,s!4).S(t!4,t!3,t!2,t!1)->A(r~nP,s!1).S(t!1,t,t,t)+A(r~P,s!1).A(r~nP,s!2).A(r~nP,s!3).A(r~nP,s!4).S(t!4,t!3,t!2,t!1)  0.00000000e+00
   60 d1_on A(r~P,s!1).S(t!1,t,t,t)+A(r~nP,s!1).A(r~nP,s!2).A(r~nP,s!3).A(r~nP,s!4).S(t!4,t!3,t!2,t!1)->A(r~P,s!1).S(t!1,t,t,t)+A(r~P,s!1).A(r~nP,s!2).A(r~nP,s!3).A(r~nP,s!4).S(t!4,t!3,t!2,t!1)  0.00000000e+00
   61 d1_on A(r~nP,s!1).A(r~nP,s!2).S(t!2,t!1,t,t)+A(r~nP,s!1).A(r~nP,s!2).A(r~nP,s!3).A(r~nP,s!4).S(t!4,t!3,t!2,t!1)->A(r~nP,s!1).A(r~nP,s!2).S(t!2,t!1,t,t)+A(r~P,s!1).A(r~nP,s!2).A(r~nP,s!3).A(r~nP,s!4).S(t!4,t!3,t!2,t!1)  0.00000000e+00
   62 d1_on A(r~P,s!1).A(r~nP,s!2).S(t!2,t!1,t,t)+A(r~nP,s!1).A(r~nP,s!2).A(r~nP,s!3).A(r~nP,s!4).S(t!4,t!3,t!2,t!1)->A(r~P,s!1).A(r~nP,s!2).S(t!2,t!1,t,t)+A(r~P,s!1).A(r~nP,s!2).A(r~nP,s!3).A(r~nP,s!4).S(t!4,t!3,t!2,t!1)  0.00000000e+00
   63 d1_on A(r~nP,s!1).A(r~nP,s!2).A(r~nP,s!3).S(t!3,t!2,t!1,t)+A(r~nP,s!1).A(r~nP,s!2).A(r~nP,s!3).A(r~nP,s!4).S(t!4,t!3,t!2,t!1)->A(r~nP,s!1).A(r~nP,s!2).A(r~nP,s!3).S(t!3,t!2,t!1,t)+A(r~P,s!1).A(r~nP,s!2).A(r~nP,s!3).A(r~nP,s!4).S(t!4,t!3,t!2,t!1)  3.00000000e-02
   64 d1_on A(r~nP,s)+A(r~nP,s!1).A(r~nP,s!2).A(r~nP,s!3).A(r~nP,s!4).S(t!4,t!3,t!2,t!1)->A(r~P,s)+A(r~nP,s!1).A(r~nP,s!2).A(r~nP,s!3).A(r~nP,s!4).S(t!4,t!3,t!2,t!1)  1.05000000e+00
   65 d1_on A(r~nP,s!1).S(t!1,t,t,t)+A(r~nP,s!1).A(r~nP,s!2).A(r~nP,s!3).A(r~nP,s!4).S(t!4,t!3,t!2,t!1)->A(r~P,s!1).S(t!1,t,t,t)+A(r~nP,s!1).A(r~nP,s!2).A(r~nP,s!3).A(r~nP,s!4).S(t!4,t!3,t!2,t!1)  0.00000000e+00
   66 d1_on A(r~nP,s!1).A(r~nP,s!2).S(t!2,t!1,t,t)+A(r~nP,s!1).A(r~nP,s!2).A(r~nP,s!3).A(r~nP,s!4).S(t!4,t!3,t!2,t!1)->A(r~P,s!1).A(r~nP,s!2).S(t!2,t!1,t,t)+A(r~nP,s!1).A(r~nP,s!2).A(r~nP,s!3).A(r~nP,s!4).S(t!4,t!3,t!2,t!1)  0.00000000e+00
   67 d1_on A(r~P,s!1).A(r~nP,s!2).S(t!2,t!1,t,t)+A(r~nP,s!1).A(r~nP,s!2).A(r~nP,s!3).A(r~nP,s!4).S(t!4,t!3,t!2,t!1)->A(r~P,s!1).A(r~P,s!2).S(t!2,t!1,t,t)+A(r~nP,s!1).A(r~nP,s!2).A(r~nP,s!3).A(r~nP,s!4).S(t!4,t!3,t!2,t!1)  0.00000000e+00
   68 d1_on A(r~nP,s!1).A(r~nP,s!2).A(r~nP,s!3).S(t!3,t!2,t!1,t)+A(r~nP,s!1).A(r~nP,s!2).A(r~nP,s!3).A(r~nP,s!4).S(t!4,t!3,t!2,t!1)->A(r~P,s!1).A(r~nP,s!2).A(r~nP,s!3).S(t!3,t!1,t!2,t)+A(r~nP,s!1).A(r~nP,s!2).A(r~nP,s!3).A(r~nP,s!4).S(t!4,t!3,t!2,t!1)  3.00000000e-02
   69 d1_on A(r~nP,s!1).A(r~nP,s!2).A(r~nP,s!3).A(r~nP,s!4).S(t!4,t!3,t!2,t!1)+A(r~nP,s!1).A(r~nP,s!2).A(r~nP,s!3).A(r~nP,s!4).S(t!4,t!3,t!2,t!1)->A(r~nP,s!1).A(r~nP,s!2).A(r~nP,s!3).A(r~nP,s!4).S(t!4,t!3,t!2,t!1)+A(r~P,s!1).A(r~nP,s!2).A(r~nP,s!3).A(r~nP,s!4).S(t!4,t!3,t!2,t!1)  1.00000000e+00
   70 d2_off A(r~nP,s!1).A(r~nP,s!2).A(r~nP,s!3).A(r~nP,s!4).S(t!4,t!3,t!2,t!1)->A(r~nP,s)+A(r~nP,s!1).A(r~nP,s!2).A(r~nP,s!3).S(t!3,t!2,t!1,t)  1.00000000e-01
   71 d1_on A(r~nP,s)+A(r~P,s!1).A(r~nP,s!2).A(r~nP,s!3).S(t!3,t!1,t!2,t)->A(r~nP,s)+A(r~P,s!1).A(r~P,s!2).A(r~nP,s!3).S(t!3,t!2,t!1,t)  0.00000000e+00
   72 d1_on A(r~P,s)+A(r~P,s!1).A(r~nP,s!2).A(r~nP,s!3).S(t!3,t!1,t!2,t)->A(r~P,s)+A(r~P,s!1).A(r~P,s!2).A(r~nP,s!3).S(t!3,t!2,t!1,t)  0.00000000e+00
   73 d1_on A(r~nP,s!1).S(t!1,t,t,t)+A(r~P,s!1).A(r~nP,s!2).A(r~nP,s!3).S(t!3,t!1,t!2,t)->A(r~nP,s!1).S(t!1,t,t,t)+A(r~P,s!1).A(r~P,s!2).A(r~nP,s!3).S(t!3,t!2,t!1,t)  0.00000000e+00
   74 d1_on A(r~P,s!1).S(t!1,t,t,t)+A(r~P,s!1).A(r~nP,s!2).A(r~nP,s!3).S(t!3,t!1,t!2,t)->A(r~P,s!1).S(t!1,t,t,t)+A(r~P,s!1).A(r~P,s!2).A(r~nP,s!3).S(t!3,t!2,t!1,t)  0.00000000e+00
   75 d1_on A(r~nP,s!1).A(r~nP,s!2).S(t!2,t!1,t,t)+A(r~P,s!1).A(r~nP,s!2).A(r~nP,s!3).S(t!3,t!1,t!2,t)->A(r~nP,s!1).A(r~nP,s!2).S(t!2,t!1,t,t)+A(r~P,s!1).A(r~P,s!2).A(r~nP,s!3).S(t!3,t!2,t!1,t)  0.00000000e+00
   76 d1_on A(r~P,s!1).A(r~nP,s!2).S(t!2,t!1,t,t)+A(r~P,s!1).A(r~nP,s!2).A(r~nP,s!3).S(t!3,t!1,t!2,t)->A(r~P,s!1).A(r~nP,s!2).S(t!2,t!1,t,t)+A(r~P,s!1).A(r~P,s!2).A(r~nP,s!3).S(t!3,t!2,t!1,t)  0.00000000e+00
   77 d1_on A(r~nP,s!1).A(r~nP,s!2).A(r~nP,s!3).S(t!3,t!2,t!1,t)+A(r~P,s!1).A(r~nP,s!2).A(r~nP,s!3).S(t!3,t!1,t!2,t)->A(r~nP,s!1).A(r~nP,s!2).A(r~nP,s!3).S(t!3,t!2,t!1,t)+A(r~P,s!1).A(r~P,s!2).A(r~nP,s!3).S(t!3,t!2,t!1,t)  0.00000000e+00
   78 d1_on A(r~P,s!1).A(r~nP,s!2).A(r~nP,s!3).S(t!3,t!1,t!2,t)+A(r~nP,s!1).A(r~nP,s!2).A(r~nP,s!3).A(r~nP,s!4).S(t!4,t!3,t!2,t!1)->A(r~P,s!1).A(r~P,s!2).A(r~nP,s!3).S(t!3,t!2,t!1,t)+A(r~nP,s!1).A(r~nP,s!2).A(r~nP,s!3).A(r~nP,s!4).S(t!4,t!3,t!2,t!1)  0.00000000e+00
   79 d1_on A(r~nP,s)+A(r~P,s!1).A(r~nP,s!2).A(r~nP,s!3).S(t!3,t!1,t!2,t)->A(r~P,s)+A(r~P,s!1).A(r~nP,s!2).A(r~nP,s!3).S(t!3,t!1,t!2,t)  0.00000000e+00
   80 d1_on A(r~nP,s!1).S(t!1,t,t,t)+A(r~P,s!1).A(r~nP,s!2).A(r~nP,s!3).S(t!3,t!1,t!2,t)->A(r~P,s!1).S(t!1,t,t,t)+A(r~P,s!1).A(r~nP,s!2).A(r~nP,s!3).S(t!3,t!1,t!2,t)  0.00000000e+00
   81 d1_on A(r~nP,s!1).A(r~nP,s!2).S(t!2,t!1,t,t)+A(r~P,s!1).A(r~nP,s!2).A(r~nP,s!3).S(t!3,t!1,t!2,t)->A(r~P,s!1).A(r~nP,s!2).S(t!2,t!1,t,t)+A(r~P,s!1).A(r~nP,s!2).A(r~nP,s!3).S(t!3,t!1,t!2,t)  0.00000000e+00
   82 d1_on A(r~P,s!1).A(r~nP,s!2).S(t!2,t!1,t,t)+A(r~P,s!1).A(r~nP,s!2).A(r~nP,s!3).S(t!3,t!1,t!2,t)->A(r~P,s!1).A(r~P,s!2).S(t!2,t!1,t,t)+A(r~P,s!1).A(r~nP,s!2).A(r~nP,s!3).S(t!3,t!1,t!2,t)  0.00000000e+00
   83 d1_on A(r~nP,s!1).A(r~nP,s!2).A(r~nP,s!3).S(t!3,t!2,t!1,t)+A(r~P,s!1).A(r~nP,s!2).A(r~nP,s!3).S(t!3,t!1,t!2,t)->A(r~P,s!1).A(r~nP,s!2).A(r~nP,s!3).S(t!3,t!1,t!2,t)+A(r~P,s!1).A(r~nP,s!2).A(r~nP,s!3).S(t!3,t!1,t!2,t)  0.00000000e+00
   84 d1_on A(r~P,s!1).A(r~nP,s!2).A(r~nP,s!3).S(t!3,t!1,t!2,t)+A(r~nP,s!1).A(r~nP,s!2).A(r~nP,s!3).A(r~nP,s!4).S(t!4,t!3,t!2,t!1)->A(r~P,s!1).A(r~nP,s!2).A(r~nP,s!3).S(t!3,t!1,t!2,t)+A(r~P,s!1).A(r~nP,s!2).A(r~nP,s!3).A(r~nP,s!4).S(t!4,t!3,t!2,t!1)  0.00000000e+00
   85 d1_on A(r~P,s!1).A(r~nP,s!2).A(r~nP,s!3).S(t!3,t!1,t!2,t)+A(r~P,s!1).A(r~nP,s!2).A(r~nP,s!3).S(t!3,t!1,t!2,t)->A(r~P,s!1).A(r~nP,s!2).A(r~nP,s!3).S(t!3,t!1,t!2,t)+A(r~P,s!1).A(r~P,s!2).A(r~nP,s!3).S(t!3,t!2,t!1,t)  0.00000000e+00
   86 d1_off A(r~P,s!1).A(r~nP,s!2).A(r~nP,s!3).S(t!3,t!1,t!2,t)->A(r~nP,s!1).A(r~nP,s!2).A(r~nP,s!3).S(t!3,t!2,t!1,t)  0.00000000e+00
   87 d2_on A(r~nP,s)+A(r~P,s!1).A(r~nP,s!2).A(r~nP,s!3).S(t!3,t!1,t!2,t)->A(r~P,s!1).A(r~nP,s!2).A(r~nP,s!3).A(r~nP,s!4).S(t!4,t!3,t!2,t!1)  0.00000000e+00
   88 d2_off A(r~P,s!1).A(r~nP,s!2).A(r~nP,s!3).S(t!3,t!1,t!2,t)->A(r~nP,s)+A(r~P,s!1).A(r~nP,s!2).S(t!2,t!1,t,t)  0.00000000e+00
   89 d3_on A(r~P,s)+A(r~P,s!1).A(r~nP,s!2).A(r~nP,s!3).S(t!3,t!1,t!2,t)->A(r~P,s!1).A(r~P,s!2).A(r~nP,s!3).A(r~nP,s!4).S(t!4,t!2,t!3,t!1)  0.00000000e+00
   90 d3_off A(r~P,s!1).A(r~nP,s!2).A(r~nP,s!3).S(t!3,t!1,t!2,t)->A(r~P,s)+A(r~nP,s!1).A(r~nP,s!2).S(t!2,t!1,t,t)  0.00000000e+00
   91 d1_on A(r~nP,s)+A(r~P,s!1).A(r~nP,s!2).A(r~nP,s!3).A(r~nP,s!4).S(t!4,t!3,t!2,t!1)->A(r~nP,s)+A(r~P,s!1).A(r~P,s!2).A(r~nP,s!3).A(r~nP,s!4).S(t!4,t!2,t!3,t!1)  1.26000000e-01
   92 d1_on A(r~P,s)+A(r~P,s!1).A(r~nP,s!2).A(r~nP,s!3).A(r~nP,s!4).S(t!4,t!3,t!2,t!1)->A(r~P,s)+A(r~P,s!1).A(r~P,s!2).A(r~nP,s!3).A(r~nP,s!4).S(t!4,t!2,t!3,t!1)  9.12000000e-02
   93 d1_on A(r~nP,s!1).S(t!1,t,t,t)+A(r~P,s!1).A(r~nP,s!2).A(r~nP,s!3).A(r~nP,s!4).S(t!4,t!3,t!2,t!1)->A(r~nP,s!1).S(t!1,t,t,t)+A(r~P,s!1).A(r~P,s!2).A(r~nP,s!3).A(r~nP,s!4).S(t!4,t!2,t!3,t!1)  0.00000000e+00
   94 d1_on A(r~P,s!1).S(t!1,t,t,t)+A(r~P,s!1).A(r~nP,s!2).A(r~nP,s!3).A(r~nP,s!4).S(t!4,t!3,t!2,t!1)->A(r~P,s!1).S(t!1,t,t,t)+A(r~P,s!1).A(r~P,s!2).A(r~nP,s!3).A(r~nP,s!4).S(t!4,t!2,t!3,t!1)  0.00000000e+00
   95 d1_on A(r~nP,s!1).A(r~nP,s!2).S(t!2,t!1,t,t)+A(r~P,s!1).A(r~nP,s!2).A(r~nP,s!3).A(r~nP,s!4).S(t!4,t!3,t!2,t!1)->A(r~nP,s!1).A(r~nP,s!2).S(t!2,t!1,t,t)+A(r~P,s!1).A(r~P,s!2).A(r~nP,s!3).A(r~nP,s!4).S(t!4,t!2,t!3,t!1)  0.00000000e+00
   96 d1_on A(r~P,s!1).A(r~nP,s!2).S(t!2,t!1,t,t)+A(r~P,s!1).A(r~nP,s!2).A(r~nP,s!3).A(r~nP,s!4).S(t!4,t!3,t!2,t!1)->A(r~P,s!1).A(r~nP,s!2).S(t!2,t!1,t,t)+A(r~P,s!1).A(r~P,s!2).A(r~nP,s!3).A(r~nP,s!4).S(t!4,t!2,t!3,t!1)  0.00000000e+00
   97 d1_on A(r~nP,s!1).A(r~nP,s!2).A(r~nP,s!3).S(t!3,t!2,t!1,t)+A(r~P,s!1).A(r~nP,s!2).A(r~nP,s!3).A(r~nP,s!4).S(t!4,t!3,t!2,t!1)->A(r~nP,s!1).A(r~nP,s!2).A(r~nP,s!3).S(t!3,t!2,t!1,t)+A(r~P,s!1).A(r~P,s!2).A(r~nP,s!3).A(r~nP,s!4).S(t!4,t!2,t!3,t!1)  3.60000000e-03
   98 d1_on A(r~nP,s!1).A(r~nP,s!2).A(r~nP,s!3).A(r~nP,s!4).S(t!4,t!3,t!2,t!1)+A(r~P,s!1).A(r~nP,s!2).A(r~nP,s!3).A(r~nP,s!4).S(t!4,t!3,t!2,t!1)->A(r~nP,s!1).A(r~nP,s!2).A(r~nP,s!3).A(r~nP,s!4).S(t!4,t!3,t!2,t!1)+A(r~P,s!1).A(r~P,s!2).A(r~nP,s!3).A(r~nP,s!4).S(t!4,t!2,t!3,t!1)  1.20000000e-01
   99 d1_on A(r~P,s!1).A(r~nP,s!2).A(r~nP,s!3).S(t!3,t!1,t!2,t)+A(r~P,s!1).A(r~nP,s!2).A(r~nP,s!3).A(r~nP,s!4).S(t!4,t!3,t!2,t!1)->A(r~P,s!1).A(r~nP,s!2).A(r~nP,s!3).S(t!3,t!1,t!2,t)+A(r~P,s!1).A(r~P,s!2).A(r~nP,s!3).A(r~nP,s!4).S(t!4,t!2,t!3,t!1)  0.00000000e+00
  100 d1_on A(r~nP,s)+A(r~P,s!1).A(r~nP,s!2).A(r~nP,s!3).A(r~nP,s!4).S(t!4,t!3,t!2,t!1)->A(r~P,s)+A(r~P,s!1).A(r~nP,s!2).A(r~nP,s!3).A(r~nP,s!4).S(t!4,t!3,t!2,t!1)  1.68000000e-01
  101 d1_on A(r~nP,s!1).S(t!1,t,t,t)+A(r~P,s!1).A(r~nP,s!2).A(r~nP,s!3).A(r~nP,s!4).S(t!4,t!3,t!2,t!1)->A(r~P,s!1).S(t!1,t,t,t)+A(r~P,s!1).A(r~nP,s!2).A(r~nP,s!3).A(r~nP,s!4).S(t!4,t!3,t!2,t!1)  0.00000000e+00
  102 d1_on A(r~nP,s!1).A(r~nP,s!2).S(t!2,t!1,t,t)+A(r~P,s!1).A(r~nP,s!2).A(r~nP,s!3).A(r~nP,s!4).S(t!4,t!3,t!2,t!1)->A(r~P,s!1).A(r~nP,s!2).S(t!2,t!1,t,t)+A(r~P,s!1).A(r~nP,s!2).A(r~nP,s!3).A(r~nP,s!4).S(t!4,t!3,t!2,t!1)  0.00000000e+00
  103 d1_on A(r~P,s!1).A(r~nP,s!2).S(t!2,t!1,t,t)+A(r~P,s!1).A(r~nP,s!2).A(r~nP,s!3).A(r~nP,s!4).S(t!4,t!3,t!2,t!1)->A(r~P,s!1).A(r~P,s!2).S(t!2,t!1,t,t)+A(r~P,s!1).A(r~nP,s!2).A(r~nP,s!3).A(r~nP,s!4).S(t!4,t!3,t!2,t!1)  0.00000000e+00
  104 d1_on A(r~nP,s!1).A(r~nP,s!2).A(r~nP,s!3).S(t!3,t!2,t!1,t)+A(r~P,s!1).A(r~nP,s!2).A(r~nP,s!3).A(r~nP,s!4).S(t!4,t!3,t!2,t!1)->A(r~P,s!1).A(r~nP,s!2).A(r~nP,s!3).S(t!3,t!1,t!2,t)+A(r~P,s!1).A(r~nP,s!2).A(r~nP,s!3).A(r~nP,s!4).S(t!4,t!3,t!2,t!1)  4.80000000e-03
  105 d1_on A(r~nP,s!1).A(r~nP,s!2).A(r~nP,s!3).A(r~nP,s!4).S(t!4,t!3,t!2,t!1)+A(r~P,s!1).A(r~nP,s!2).A(r~nP,s!3).A(r~nP,s!4).S(t!4,t!3,t!2,t!1)->A(r~P,s!1).A(r~nP,s!2).A(r~nP,s!3).A(r~nP,s!4).S(t!4,t!3,t!2,t!1)+A(r~P,s!1).A(r~nP,s!2).A(r~nP,s!3).A(r~nP,s!4).S(t!4,t!3,t!2,t!1)  1.60000000e-01
  106 d1_on A(r~P,s!1).A(r~nP,s!2).A(r~nP,s!3).S(t!3,t!1,t!2,t)+A(r~P,s!1).A(r~nP,s!2).A(r~nP,s!3).A(r~nP,s!4).S(t!4,t!3,t!2,t!1)->A(r~P,s!1).A(r~P,s!2).A(r~nP,s!3).S(t!3,t!2,t!1,t)+A(r~P,s!1).A(r~nP,s!2).A(r~nP,s!3).A(r~nP,s!4).S(t!4,t!3,t!2,t!1)  0.00000000e+00
  107 d1_on A(r~P,s!1).A(r~nP,s!2).A(r~nP,s!3).A(r~nP,s!4).S(t!4,t!3,t!2,t!1)+A(r~P,s!1).A(r~nP,s!2).A(r~nP,s!3).A(r~nP,s!4).S(t!4,t!3,t!2,t!1)->A(r~P,s!1).A(r~nP,s!2).A(r~nP,s!3).A(r~nP,s!4).S(t!4,t!3,t!2,t!1)+A(r~P,s!1).A(r~P,s!2).A(r~nP,s!3).A(r~nP,s!4).S(t!4,t!2,t!3,t!1)  1.92000000e-02
  108 d1_off A(r~P,s!1).A(r~nP,s!2).A(r~nP,s!3).A(r~nP,s!4).S(t!4,t!3,t!2,t!1)->A(r~nP,s!1).A(r~nP,s!2).A(r~nP,s!3).A(r~nP,s!4).S(t!4,t!3,t!2,t!1)  4.00000000e-01
  109 d2_off A(r~P,s!1).A(r~nP,s!2).A(r~nP,s!3).A(r~nP,s!4).S(t!4,t!3,t!2,t!1)->A(r~nP,s)+A(r~P,s!1).A(r~nP,s!2).A(r~nP,s!3).S(t!3,t!1,t!2,t)  1.20000000e-02
  110 d3_off A(r~P,s!1).A(r~nP,s!2).A(r~nP,s!3).A(r~nP,s!4).S(t!4,t!3,t!2,t!1)->A(r~P,s)+A(r~nP,s!1).A(r~nP,s!2).A(r~nP,s!3).S(t!3,t!2,t!1,t)  3.60000000e+00
  111 d1_on A(r~nP,s)+A(r~P,s!1).A(r~P,s!2).A(r~nP,s!3).A(r~nP,s!4).S(t!4,t!2,t!3,t!1)->A(r~nP,s)+A(r~P,s!1).A(r~P,s!2).A(r~P,s!3).A(r~nP,s!4).S(t!4,t!2,t!3,t!1)  0.00000000e+00
  112 d1_on A(r~P,s)+A(r~P,s!1).A(r~P,s!2).A(r~nP,s!3).A(r~nP,s!4).S(t!4,t!2,t!3,t!1)->A(r~P,s)+A(r~P,s!1).A(r~P,s!2).A(r~P,s!3).A(r~nP,s!4).S(t!4,t!2,t!3,t!1)  0.00000000e+00
  113 d1_on A(r~nP,s!1).S(t!1,t,t,t)+A(r~P,s!1).A(r~P,s!2).A(r~nP,s!3).A(r~nP,s!4).S(t!4,t!2,t!3,t!1)->A(r~nP,s!1).S(t!1,t,t,t)+A(r~P,s!1).A(r~P,s!2).A(r~P,s!3).A(r~nP,s!4).S(t!4,t!2,t!3,t!1)  0.00000000e+00
  114 d1_on A(r~P,s!1).S(t!1,t,t,t)+A(r~P,s!1).A(r~P,s!2).A(r~nP,s!3).A(r~nP,s!4).S(t!4,t!2,t!3,t!1)->A(r~P,s!1).S(t!1,t,t,t)+A(r~P,s!1).A(r~P,s!2).A(r~P,s!3).A(r~nP,s!4).S(t!4,t!2,t!3,t!1)  0.00000000e+00
  115 d1_on A(r~nP,s!1).A(r~nP,s!2).S(t!2,t!1,t,t)+A(r~P,s!1).A(r~P,s!2).A(r~nP,s!3).A(r~nP,s!4).S(t!4,t!2,t!3,t!1)->A(r~nP,s!1).A(r~nP,s!2).S(t!2,t!1,t,t)+A(r~P,s!1).A(r~P,s!2).A(r~P,s!3).A(r~nP,s!4).S(t!4,t!2,t!3,t!1)  0.00000000e+00
  116 d1_on A(r~P,s!1).A(r~nP,s!2).S(t!2,t!1,t,t)+A(r~P,s!1).A(r~P,s!2).A(r~nP,s!3).A(r~nP,s!4).S(t!4,t!2,t!3,t!1)->A(r~P,s!1).A(r~nP,s!2).S(t!2,t!1,t,t)+A(r~P,s!1).A(r~P,s!2).A(r~P,s!3).A(r~nP,s!4).S(t!4,t!2,t!3,t!1)  0.00000000e+00
  117 d1_on A(r~nP,s!1).A(r~nP,s!2).A(r~nP,s!3).S(t!3,t!2,t!1,t)+A(r~P,s!1).A(r~P,s!2).A(r~nP,s!3).A(r~nP,s!4).S(t!4,t!2,t!3,t!1)->A(r~nP,s!1).A(r~nP,s!2).A(r~nP,s!3).S(t!3,t!2,t!1,t)+A(r~P,s!1).A(r~P,s!2).A(r~P,s!3).A(r~nP,s!4).S(t!4,t!2,t!3,t!1)  0.00000000e+00
  118 d1_on A(r~nP,s!1).A(r~nP,s!2).A(r~nP,s!3).A(r~nP,s!4).S(t!4,t!3,t!2,t!1)+A(r~P,s!1).A(r~P,s!2).A(r~nP,s!3).A(r~nP,s!4).S(t!4,t!2,t!3,t!1)->A(r~nP,s!1).A(r~nP,s!2).A(r~nP,s!3).A(r~nP,s!4).S(t!4,t!3,t!2,t!1)+A(r~P,s!1).A(r~P,s!2).A(r~P,s!3).A(r~nP,s!4).S(t!4,t!2,t!3,t!1)  0.00000000e+00
  119 d1_on A(r~P,s!1).A(r~nP,s!2).A(r~nP,s!3).S(t!3,t!1,t!2,t)+A(r~P,s!1).A(r~P,s!2).A(r~nP,s!3).A(r~nP,s!4).S(t!4,t!2,t!3,t!1)->A(r~P,s!1).A(r~nP,s!2).A(r~nP,s!3).S(t!3,t!1,t!2,t)+A(r~P,s!1).A(r~P,s!2).A(r~P,s!3).A(r~nP,s!4).S(t!4,t!2,t!3,t!1)  0.00000000e+00
  120 d1_on A(r~P,s!1).A(r~nP,s!2).A(r~nP,s!3).A(r~nP,s!4).S(t!4,t!3,t!2,t!1)+A(r~P,s!1).A(r~P,s!2).A(r~nP,s!3).A(r~nP,s!4).S(t!4,t!2,t!3,t!1)->A(r~P,s!1).A(r~nP,s!2).A(r~nP,s!3).A(r~nP,s!4).S(t!4,t!3,t!2,t!1)+A(r~P,s!1).A(r~P,s!2).A(r~P,s!3).A(r~nP,s!4).S(t!4,t!2,t!3,t!1)  0.00000000e+00
  121 d1_on A(r~nP,s)+A(r~P,s!1).A(r~P,s!2).A(r~nP,s!3).A(r~nP,s!4).S(t!4,t!2,t!3,t!1)->A(r~P,s)+A(r~P,s!1).A(r~P,s!2).A(r~nP,s!3).A(r~nP,s!4).S(t!4,t!2,t!3,t!1)  0.00000000e+00
  122 d1_on A(r~nP,s!1).S(t!1,t,t,t)+A(r~P,s!1).A(r~P,s!2).A(r~nP,s!3).A(r~nP,s!4).S(t!4,t!2,t!3,t!1)->A(r~P,s!1).S(t!1,t,t,t)+A(r~P,s!1).A(r~P,s!2).A(r~nP,s!3).A(r~nP,s!4).S(t!4,t!2,t!3,t!1)  0.00000000e+00
  123 d1_on A(r~nP,s!1).A(r~nP,s!2).S(t!2,t!1,t,t)+A(r~P,s!1).A(r~P,s!2).A(r~nP,s!3).A(r~nP,s!4).S(t!4,t!2,t!3,t!1)->A(r~P,s!1).A(r~nP,s!2).S(t!2,t!1,t,t)+A(r~P,s!1).A(r~P,s!2).A(r~nP,s!3).A(r~nP,s!4).S(t!4,t!2,t!3,t!1)  0.00000000e+00
  124 d1_on A(r~P,s!1).A(r~nP,s!2).S(t!2,t!1,t,t)+A(r~P,s!1).A(r~P,s!2).A(r~nP,s!3).A(r~nP,s!4).S(t!4,t!2,t!3,t!1)->A(r~P,s!1).A(r~P,s!2).S(t!2,t!1,t,t)+A(r~P,s!1).A(r~P,s!2).A(r~nP,s!3).A(r~nP,s!4).S(t!4,t!2,t!3,t!1)  0.00000000e+00
  125 d1_on A(r~nP,s!1).A(r~nP,s!2).A(r~nP,s!3).S(t!3,t!2,t!1,t)+A(r~P,s!1).A(r~P,s!2).A(r~nP,s!3).A(r~nP,s!4).S(t!4,t!2,t!3,t!1)->A(r~P,s!1).A(r~nP,s!2).A(r~nP,s!3).S(t!3,t!1,t!2,t)+A(r~P,s!1).A(r~P,s!2).A(r~nP,s!3).A(r~nP,s!4).S(t!4,t!2,t!3,t!1)  0.00000000e+00
  126 d1_on A(r~nP,s!1).A(r~nP,s!2).A(r~nP,s!3).A(r~nP,s!4).S(t!4,t!3,t!2,t!1)+A(r~P,s!1).A(r~P,s!2).A(r~nP,s!3).A(r~nP,s!4).S(t!4,t!2,t!3,t!1)->A(r~P,s!1).A(r~nP,s!2).A(r~nP,s!3).A(r~nP,s!4).S(t!4,t!3,t!2,t!1)+A(r~P,s!1).A(r~P,s!2).A(r~nP,s!3).A(r~nP,s!4).S(t!4,t!2,t!3,t!1)  0.00000000e+00
  127 d1_on A(r~P,s!1).A(r~nP,s!2).A(r~nP,s!3).S(t!3,t!1,t!2,t)+A(r~P,s!1).A(r~P,s!2).A(r~nP,s!3).A(r~nP,s!4).S(t!4,t!2,t!3,t!1)->A(r~P,s!1).A(r~P,s!2).A(r~nP,s!3).S(t!3,t!2,t!1,t)+A(r~P,s!1).A(r~P,s!2).A(r~nP,s!3).A(r~nP,s!4).S(t!4,t!2,t!3,t!1)  0.00000000e+00
  128 d1_on A(r~P,s!1).A(r~nP,s!2).A(r~nP,s!3).A(r~nP,s!4).S(t!4,t!3,t!2,t!1)+A(r~P,s!1).A(r~P,s!2).A(r~nP,s!3).A(r~nP,s!4).S(t!4,t!2,t!3,t!1)->A(r~P,s!1).A(r~P,s!2).A(r~nP,s!3).A(r~nP,s!4).S(t!4,t!2,t!3,t!1)+A(r~P,s!1).A(r~P,s!2).A(r~nP,s!3).A(r~nP,s!4).S(t!4,t!2,t!3,t!1)  0.00000000e+00
  129 d1_on A(r~P,s!1).A(r~P,s!2).A(r~nP,s!3).A(r~nP,s!4).S(t!4,t!2,t!3,t!1)+A(r~P,s!1).A(r~P,s!2).A(r~nP,s!3).A(r~nP,s!4).S(t!4,t!2,t!3,t!1)->A(r~P,s!1).A(r~P,s!2).A(r~nP,s!3).A(r~nP,s!4).S(t!4,t!2,t!3,t!1)+A(r~P,s!1).A(r~P,s!2).A(r~P,s!3).A(r~nP,s!4).S(t!4,t!2,t!3,t!1)  0.00000000e+00
  130 d1_off A(r~P,s!1).A(r~P,s!2).A(r~nP,s!3).A(r~nP,s!4).S(t!4,t!2,t!3,t!1)->A(r~P,s!1).A(r~nP,s!2).A(r~nP,s!3).A(r~nP,s!4).S(t!4,t!3,t!2,t!1)  0.00000000e+00
  131 d2_off A(r~P,s!1).A(r~P,s!2).A(r~nP,s!3).A(r~nP,s!4).S(t!4,t!2,t!3,t!1)->A(r~nP,s)+A(r~P,s!1).A(r~P,s!2).A(r~nP,s!3).S(t!3,t!2,t!1,t)  0.00000000e+00
  132 d3_off A(r~P,s!1).A(r~P,s!2).A(r~nP,s!3).A(r~nP,s!4).S(t!4,t!2,t!3,t!1)->A(r~P,s)+A(r~P,s!1).A(r~nP,s!2).A(r~nP,s!3).S(t!3,t!1,t!2,t)  0.00000000e+00
  133 d1_on A(r~nP,s)+A(r~P,s!1).A(r~P,s!2).A(r~nP,s!3).S(t!3,t!2,t!1,t)->A(r~nP,s)+A(r~P,s!1).A(r~P,s!2).A(r~P,s!3).S(t!3,t!2,t!1,t)  0.00000000e+00
  134 d1_on A(r~P,s)+A(r~P,s!1).A(r~P,s!2).A(r~nP,s!3).S(t!3,t!2,t!1,t)->A(r~P,s)+A(r~P,s!1).A(r~P,s!2).A(r~P,s!3).S(t!3,t!2,t!1,t)  0.00000000e+00
  135 d1_on A(r~nP,s!1).S(t!1,t,t,t)+A(r~P,s!1).A(r~P,s!2).A(r~nP,s!3).S(t!3,t!2,t!1,t)->A(r~nP,s!1).S(t!1,t,t,t)+A(r~P,s!1).A(r~P,s!2).A(r~P,s!3).S(t!3,t!2,t!1,t)  0.00000000e+00
  136 d1_on A(r~P,s!1).S(t!1,t,t,t)+A(r~P,s!1).A(r~P,s!2).A(r~nP,s!3).S(t!3,t!2,t!1,t)->A(r~P,s!1).S(t!1,t,t,t)+A(r~P,s!1).A(r~P,s!2).A(r~P,s!3).S(t!3,t!2,t!1,t)  0.00000000e+00
  137 d1_on A(r~nP,s!1).A(r~nP,s!2).S(t!2,t!1,t,t)+A(r~P,s!1).A(r~P,s!2).A(r~nP,s!3).S(t!3,t!2,t!1,t)->A(r~nP,s!1).A(r~nP,s!2).S(t!2,t!1,t,t)+A(r~P,s!1).A(r~P,s!2).A(r~P,s!3).S(t!3,t!2,t!1,t)  0.00000000e+00
  138 d1_on A(r~P,s!1).A(r~nP,s!2).S(t!2,t!1,t,t)+A(r~P,s!1).A(r~P,s!2).A(r~nP,s!3).S(t!3,t!2,t!1,t)->A(r~P,s!1).A(r~nP,s!2).S(t!2,t!1,t,t)+A(r~P,s!1).A(r~P,s!2).A(r~P,s!3).S(t!3,t!2,t!1,t)  0.00000000e+00
  139 d1_on A(r~nP,s!1).A(r~nP,s!2).A(r~nP,s!3).S(t!3,t!2,t!1,t)+A(r~P,s!1).A(r~P,s!2).A(r~nP,s!3).S(t!3,t!2,t!1,t)->A(r~nP,s!1).A(r~nP,s!2).A(r~nP,s!3).S(t!3,t!2,t!1,t)+A(r~P,s!1).A(r~P,s!2).A(r~P,s!3).S(t!3,t!2,t!1,t)  0.00000000e+00
  140 d1_on A(r~P,s!1).A(r~P,s!2).A(r~nP,s!3).S(t!3,t!2,t!1,t)+A(r~nP,s!1).A(r~nP,s!2).A(r~nP,s!3).A(r~nP,s!4).S(t!4,t!3,t!2,t!1)->A(r~nP,s!1).A(r~nP,s!2).A(r~nP,s!3).A(r~nP,s!4).S(t!4,t!3,t!2,t!1)+A(r~P,s!1).A(r~P,s!2).A(r~P,s!3).S(t!3,t!2,t!1,t)  0.00000000e+00
  141 d1_on A(r~P,s!1).A(r~nP,s!2).A(r~nP,s!3).S(t!3,t!1,t!2,t)+A(r~P,s!1).A(r~P,s!2).A(r~nP,s!3).S(t!3,t!2,t!1,t)->A(r~P,s!1).A(r~nP,s!2).A(r~nP,s!3).S(t!3,t!1,t!2,t)+A(r~P,s!1).A(r~P,s!2).A(r~P,s!3).S(t!3,t!2,t!1,t)  0.00000000e+00
  142 d1_on A(r~P,s!1).A(r~P,s!2).A(r~nP,s!3).S(t!3,t!2,t!1,t)+A(r~P,s!1).A(r~nP,s!2).A(r~nP,s!3).A(r~nP,s!4).S(t!4,t!3,t!2,t!1)->A(r~P,s!1).A(r~nP,s!2).A(r~nP,s!3).A(r~nP,s!4).S(t!4,t!3,t!2,t!1)+A(r~P,s!1).A(r~P,s!2).A(r~P,s!3).S(t!3,t!2,t!1,t)  0.00000000e+00
  143 d1_on A(r~P,s!1).A(r~P,s!2).A(r~nP,s!3).S(t!3,t!2,t!1,t)+A(r~P,s!1).A(r~P,s!2).A(r~nP,s!3).A(r~nP,s!4).S(t!4,t!2,t!3,t!1)->A(r~P,s!1).A(r~P,s!2).A(r~nP,s!3).A(r~nP,s!4).S(t!4,t!2,t!3,t!1)+A(r~P,s!1).A(r~P,s!2).A(r~P,s!3).S(t!3,t!2,t!1,t)  0.00000000e+00
  144 d1_on A(r~nP,s)+A(r~P,s!1).A(r~P,s!2).A(r~nP,s!3).S(t!3,t!2,t!1,t)->A(r~P,s)+A(r~P,s!1).A(r~P,s!2).A(r~nP,s!3).S(t!3,t!2,t!1,t)  0.00000000e+00
  145 d1_on A(r~nP,s!1).S(t!1,t,t,t)+A(r~P,s!1).A(r~P,s!2).A(r~nP,s!3).S(t!3,t!2,t!1,t)->A(r~P,s!1).S(t!1,t,t,t)+A(r~P,s!1).A(r~P,s!2).A(r~nP,s!3).S(t!3,t!2,t!1,t)  0.00000000e+00
  146 d1_on A(r~nP,s!1).A(r~nP,s!2).S(t!2,t!1,t,t)+A(r~P,s!1).A(r~P,s!2).A(r~nP,s!3).S(t!3,t!2,t!1,t)->A(r~P,s!1).A(r~nP,s!2).S(t!2,t!1,t,t)+A(r~P,s!1).A(r~P,s!2).A(r~nP,s!3).S(t!3,t!2,t!1,t)  0.00000000e+00
  147 d1_on A(r~P,s!1).A(r~nP,s!2).S(t!2,t!1,t,t)+A(r~P,s!1).A(r~P,s!2).A(r~nP,s!3).S(t!3,t!2,t!1,t)->A(r~P,s!1).A(r~P,s!2).S(t!2,t!1,t,t)+A(r~P,s!1).A(r~P,s!2).A(r~nP,s!3).S(t!3,t!2,t!1,t)  0.00000000e+00
  148 d1_on A(r~nP,s!1).A(r~nP,s!2).A(r~nP,s!3).S(t!3,t!2,t!1,t)+A(r~P,s!1).A(r~P,s!2).A(r~nP,s!3).S(t!3,t!2,t!1,t)->A(r~P,s!1).A(r~nP,s!2).A(r~nP,s!3).S(t!3,t!1,t!2,t)+A(r~P,s!1).A(r~P,s!2).A(r~nP,s!3).S(t!3,t!2,t!1,t)  0.00000000e+00
  149 d1_on A(r~P,s!1).A(r~P,s!2).A(r~nP,s!3).S(t!3,t!2,t!1,t)+A(r~nP,s!1).A(r~nP,s!2).A(r~nP,s!3).A(r~nP,s!4).S(t!4,t!3,t!2,t!1)->A(r~P,s!1).A(r~P,s!2).A(r~nP,s!3).S(t!3,t!2,t!1,t)+A(r~P,s!1).A(r~nP,s!2).A(r~nP,s!3).A(r~nP,s!4).S(t!4,t!3,t!2,t!1)  0.00000000e+00
  150 d1_on A(r~P,s!1).A(r~nP,s!2).A(r~nP,s!3).S(t!3,t!1,t!2,t)+A(r~P,s!1).A(r~P,s!2).A(r~nP,s!3).S(t!3,t!2,t!1,t)->A(r~P,s!1).A(r~P,s!2).A(r~nP,s!3).S(t!3,t!2,t!1,t)+A(r~P,s!1).A(r~P,s!2).A(r~nP,s!3).S(t!3,t!2,t!1,t)  0.00000000e+00
  151 d1_on A(r~P,s!1).A(r~P,s!2).A(r~nP,s!3).S(t!3,t!2,t!1,t)+A(r~P,s!1).A(r~nP,s!2).A(r~nP,s!3).A(r~nP,s!4).S(t!4,t!3,t!2,t!1)->A(r~P,s!1).A(r~P,s!2).A(r~nP,s!3).S(t!3,t!2,t!1,t)+A(r~P,s!1).A(r~P,s!2).A(r~nP,s!3).A(r~nP,s!4).S(t!4,t!2,t!3,t!1)  0.00000000e+00
  152 d1_on A(r~P,s!1).A(r~P,s!2).A(r~nP,s!3).S(t!3,t!2,t!1,t)+A(r~P,s!1).A(r~P,s!2).A(r~nP,s!3).A(r~nP,s!4).S(t!4,t!2,t!3,t!1)->A(r~P,s!1).A(r~P,s!2).A(r~nP,s!3).S(t!3,t!2,t!1,t)+A(r~P,s!1).A(r~P,s!2).A(r~P,s!3).A(r~nP,s!4).S(t!4,t!2,t!3,t!1)  0.00000000e+00
  153 d1_on A(r~P,s!1).A(r~P,s!2).A(r~nP,s!3).S(t!3,t!2,t!1,t)+A(r~P,s!1).A(r~P,s!2).A(r~nP,s!3).S(t!3,t!2,t!1,t)->A(r~P,s!1).A(r~P,s!2).A(r~nP,s!3).S(t!3,t!2,t!1,t)+A(r~P,s!1).A(r~P,s!2).A(r~P,s!3).S(t!3,t!2,t!1,t)  0.00000000e+00
  154 d1_off A(r~P,s!1).A(r~P,s!2).A(r~nP,s!3).S(t!3,t!2,t!1,t)->A(r~P,s!1).A(r~nP,s!2).A(r~nP,s!3).S(t!3,t!1,t!2,t)  0.00000000e+00
  155 d2_on A(r~nP,s)+A(r~P,s!1).A(r~P,s!2).A(r~nP,s!3).S(t!3,t!2,t!1,t)->A(r~P,s!1).A(r~P,s!2).A(r~nP,s!3).A(r~nP,s!4).S(t!4,t!2,t!3,t!1)  0.00000000e+00
  156 d2_off A(r~P,s!1).A(r~P,s!2).A(r~nP,s!3).S(t!3,t!2,t!1,t)->A(r~nP,s)+A(r~P,s!1).A(r~P,s!2).S(t!2,t!1,t,t)  0.00000000e+00
  157 d3_on A(r~P,s)+A(r~P,s!1).A(r~P,s!2).A(r~nP,s!3).S(t!3,t!2,t!1,t)->A(r~P,s!1).A(r~P,s!2).A(r~P,s!3).A(r~nP,s!4).S(t!4,t!2,t!3,t!1)  0.00000000e+00
  158 d3_off A(r~P,s!1).A(r~P,s!2).A(r~nP,s!3).S(t!3,t!2,t!1,t)->A(r~P,s)+A(r~P,s!1).A(r~nP,s!2).S(t!2,t!1,t,t)  0.00000000e+00
end reaction_rates
begin groups
    1         nA 2,4,2*6,7,3*9,4*12,2*10,3*13,2*14,11
    2        nAP 3,5,7,10,13,2*14,2*11
    3         nS 24*1
    4        nSb 6*4,6*5
    5       nSbb 4*6,4*7
    6      nSbbb 6*9,6*10,6*11
    7     nSbbbb 24*12,24*13,24*14
end groups
