# Supplementary material for: Rule-based spatial modeling with diffusing, geometrically constrained molecules
Source: BMC Bioinformatics. 2010 Jun 7;11:307. doi: 10.1186/1471-2105-11-307 (PMC2911456; doi:10.1186/1471-2105-11-307)
Supplement: Additional file 3 — Contains the source files for the simulations presented in the Results Section. Makefiles to run the simulations are readily included. [file 1471-2105-11-307-S3.ZIP › 001.scaffold/002.onlyModification_angularForce/spass.srsim.gdat]

#time                   nA                  nAP                   nS                  nSb                 nSbb                nSbbb               nSbbbb
    0                  300                    0                   30                    0                    0                    0                    0
   50                  297                    3                   14                   12                    4                    0                    0
  100                  296                    4                    8                   13                    7                    2                    0
  150                  295                    5                    6                   13                    8                    1                    2
  200                  295                    5                    4                   15                    8                    1                    2
  250                  294                    6                    4                   14                    8                    1                    3
  300                  294                    6                    3                   15                    7                    3                    2
  350                  292                    8                    2                   16                    6                    4                    2
  400                  291                    9                    1                   15                    6                    6                    2
  450                  291                    9                    1                   15                    6                    6                    2
  500                  290                   10                    1                   15                    5                    7                    2
  550                  290                   10                    1                   14                    5                    7                    3
  600                  289                   11                    1                   14                    5                    7                    3
  650                  289                   11                    1                   14                    5                    8                    2
  700                  289                   11                    1                   13                    6                    8                    2
  750                  287                   13                    1                   12                    6                    9                    2
  800                  287                   13                    1                   11                    7                    9                    2
  850                  287                   13                    1                   11                    6                   10                    2
  900                  287                   13                    1                   11                    6                   10                    2
  950                  287                   13                    1                   11                    6                    9                    3
 1000                  286                   14                    1                   11                    4                   11                    3
 1050                  284                   16                    1                   11                    4                   11                    3
 1100                  282                   18                    1                   11                    4                   10                    4
 1150                  282                   18                    1                   10                    4                   11                    4
 1200                  280                   20                    1                   10                    4                   10                    5
 1250                  280                   20                    1                   10                    4                    8                    7
 1300                  279                   21                    1                    9                    5                    8                    7
 1350                  279                   21                    1                    7                    7                    8                    7
 1400                  279                   21                    1                    6                    7                    8                    8
 1450                  278                   22                    1                    6                    6                    9                    8
 1500                  278                   22                    1                    5                    7                    9                    8
 1550                  277                   23                    1                    5                    6                   10                    8
 1600                  277                   23                    1                    4                    7                   10                    8
 1650                  278                   22                    1                    4                    7                   10                    8
 1700                  280                   20                    1                    4                    6                   11                    8
 1750                  278                   22                    1                    4                    5                   12                    8
 1800                  278                   22                    1                    4                    4                   13                    8
 1850                  278                   22                    1                    4                    4                   13                    8
 1900                  277                   23                    1                    4                    4                   13                    8
 1950                  275                   25                    1                    3                    5                   10                   11
 2000                  275                   25                    1                    2                    6                   10                   11
 2050                  275                   25                    1                    2                    5                   10                   12
 2100                  275                   25                    1                    2                    5                    9                   13
 2150                  274                   26                    1                    2                    5                    8                   14
 2200                  273                   27                    1                    2                    5                    8                   14
 2250                  271                   29                    1                    1                    5                    9                   14
 2300                  270                   30                    1                    1                    5                    9                   14
 2350                  271                   29                    1                    1                    5                    9                   14
 2400                  269                   31                    1                    1                    6                    8                   14
 2450                  270                   30                    1                    1                    6                    8                   14
 2500                  270                   30                    1                    1                    5                    9                   14
 2550                  269                   31                    1                    1                    4                   10                   14
 2600                  266                   34                    1                    1                    4                   11                   13
 2650                  266                   34                    1                    1                    4                   11                   13
 2700                  266                   34                    1                    1                    3                   13                   12
 2750                  265                   35                    1                    1                    3                   11                   14
 2800                  265                   35                    1                    1                    3                   11                   14
 2850                  264                   36                    1                    1                    3                   12                   13
 2900                  263                   37                    1                    1                    3                   12                   13
 2950                  263                   37                    1                    1                    3                   12                   13
 3000                  263                   37                    1                    1                    2                   12                   14
 3050                  263                   37                    1                    1                    2                   12                   14
 3100                  263                   37                    1                    1                    2                   12                   14
 3150                  263                   37                    1                    1                    2                   11                   15
 3200                  262                   38                    1                    1                    2                   10                   16
 3250                  262                   38                    0                    2                    2                    9                   17
 3300                  261                   39                    0                    2                    2                   10                   16
 3350                  260                   40                    0                    2                    2                   10                   16
 3400                  260                   40                    0                    2                    2                   10                   16
 3450                  259                   41                    0                    2                    2                    9                   17
 3500                  259                   41                    0                    2                    2                    9                   17
 3550                  259                   41                    0                    2                    2                    8                   18
 3600                  260                   40                    0                    1                    3                    8                   18
 3650                  258                   42                    0                    1                    3                    8                   18
 3700                  257                   43                    0                    1                    3                    8                   18
 3750                  257                   43                    0                    1                    3                    8                   18
 3800                  257                   43                    0                    1                    3                    8                   18
 3850                  257                   43                    0                    0                    4                    7                   19
 3900                  258                   42                    0                    0                    4                    7                   19
 3950                  258                   42                    0                    0                    4                    8                   18
 4000                  256                   44                    0                    0                    4                    6                   20
 4050                  255                   45                    0                    0                    4                    6                   20
 4100                  256                   44                    0                    0                    4                    6                   20
 4150                  257                   43                    0                    0                    4                    6                   20
 4200                  256                   44                    0                    0                    4                    6                   20
 4250                  256                   44                    0                    0                    4                    6                   20
 4300                  256                   44                    0                    0                    4                    5                   21
 4350                  255                   45                    0                    0                    3                    7                   20
 4400                  255                   45                    0                    0                    3                    7                   20
 4450                  255                   45                    0                    0                    3                    7                   20
 4500                  255                   45                    0                    0                    3                    7                   20
 4550                  255                   45                    0                    0                    3                    6                   21
 4600                  254                   46                    0                    0                    3                    7                   20
 4650                  254                   46                    0                    0                    3                    6                   21
 4700                  254                   46                    0                    0                    2                    6                   22
 4750                  254                   46                    0                    0                    1                    7                   22
 4800                  254                   46                    0                    0                    1                    7                   22
 4850                  254                   46                    0                    0                    1                    7                   22
 4900                  254                   46                    0                    0                    1                    7                   22
 4950                  254                   46                    0                    0                    1                    6                   23
 5000                  253                   47                    0                    0                    1                    6                   23
 5050                  251                   49                    0                    0                    1                    6                   23
 5100                  252                   48                    0                    0                    1                    6                   23
 5150                  251                   49                    0                    0                    1                    6                   23
 5200                  249                   51                    0                    0                    1                    6                   23
 5250                  250                   50                    0                    0                    1                    6                   23
 5300                  248                   52                    0                    0                    1                    7                   22
 5350                  248                   52                    0                    0                    1                    7                   22
 5400                  248                   52                    0                    0                    1                    7                   22
 5450                  248                   52                    0                    0                    1                    7                   22
 5500                  250                   50                    0                    0                    1                    7                   22
 5550                  250                   50                    0                    0                    1                    7                   22
 5600                  250                   50                    0                    0                    1                    8                   21
 5650                  248                   52                    0                    0                    1                    8                   21
 5700                  248                   52                    0                    0                    1                    7                   22
 5750                  248                   52                    0                    0                    1                    7                   22
 5800                  248                   52                    0                    0                    1                    8                   21
 5850                  248                   52                    0                    0                    1                    8                   21
 5900                  248                   52                    0                    0                    1                    7                   22
 5950                  248                   52                    0                    0                    1                    7                   22
 6000                  248                   52                    0                    0                    1                    7                   22
 6050                  248                   52                    0                    0                    1                    6                   23
 6100                  248                   52                    0                    0                    1                    6                   23
 6150                  248                   52                    0                    0                    1                    6                   23
 6200                  244                   56                    0                    0                    1                    5                   24
 6250                  244                   56                    0                    0                    1                    4                   25
 6300                  244                   56                    0                    0                    1                    4                   25
 6350                  244                   56                    0                    0                    1                    4                   25
 6400                  241                   59                    0                    0                    1                    4                   25
 6450                  241                   59                    0                    0                    1                    4                   25
 6500                  242                   58                    0                    0                    1                    4                   25
 6550                  243                   57                    0                    0                    1                    4                   25
 6600                  242                   58                    0                    0                    1                    5                   24
 6650                  241                   59                    0                    0                    1                    4                   25
 6700                  240                   60                    0                    0                    1                    4                   25
 6750                  238                   62                    0                    0                    1                    4                   25
 6800                  237                   63                    0                    0                    1                    4                   25
 6850                  235                   65                    0                    0                    1                    5                   24
 6900                  234                   66                    0                    0                    1                    6                   23
 6950                  235                   65                    0                    0                    1                    6                   23
 7000                  235                   65                    0                    0                    1                    6                   23
 7050                  234                   66                    0                    0                    1                    5                   24
 7100                  233                   67                    0                    0                    1                    3                   26
 7150                  233                   67                    0                    0                    1                    4                   25
 7200                  233                   67                    0                    0                    1                    3                   26
 7250                  233                   67                    0                    0                    3                    1                   26
 7300                  233                   67                    0                    0                    3                    1                   26
 7350                  231                   69                    0                    0                    3                    2                   25
 7400                  230                   70                    0                    0                    4                    2                   24
 7450                  230                   70                    0                    0                    4                    3                   23
 7500                  230                   70                    0                    0                    4                    2                   24
 7550                  230                   70                    0                    0                    3                    3                   24
 7600                  229                   71                    0                    0                    3                    7                   20
 7650                  228                   72                    0                    0                    3                    7                   20
 7700                  229                   71                    0                    0                    3                    7                   20
 7750                  229                   71                    0                    0                    3                    7                   20
 7800                  227                   73                    0                    0                    3                    6                   21
 7850                  227                   73                    0                    0                    3                    5                   22
 7900                  228                   72                    0                    0                    3                    5                   22
 7950                  228                   72                    0                    0                    3                    5                   22
 8000                  228                   72                    0                    0                    3                    5                   22
 8050                  229                   71                    0                    0                    3                    7                   20
 8100                  229                   71                    0                    0                    3                    8                   19
 8150                  228                   72                    0                    0                    3                    7                   20
 8200                  228                   72                    0                    0                    3                    6                   21
 8250                  228                   72                    0                    0                    3                    6                   21
 8300                  227                   73                    0                    0                    3                    6                   21
 8350                  225                   75                    0                    0                    3                    6                   21
 8400                  225                   75                    0                    0                    3                    7                   20
 8450                  225                   75                    0                    0                    3                    7                   20
 8500                  225                   75                    0                    0                    3                    7                   20
 8550                  225                   75                    0                    0                    3                    7                   20
 8600                  227                   73                    0                    0                    3                    7                   20
 8650                  228                   72                    0                    0                    3                    9                   18
 8700                  229                   71                    0                    0                    3                    9                   18
 8750                  229                   71                    0                    0                    3                    8                   19
 8800                  229                   71                    0                    0                    3                    8                   19
 8850                  230                   70                    0                    0                    3                    8                   19
 8900                  231                   69                    0                    0                    3                    8                   19
 8950                  230                   70                    0                    0                    3                    8                   19
 9000                  229                   71                    0                    0                    3                    8                   19
 9050                  229                   71                    0                    0                    3                    8                   19
 9100                  230                   70                    0                    0                    2                    9                   19
 9150                  231                   69                    0                    0                    2                   10                   18
 9200                  231                   69                    0                    0                    2                   10                   18
 9250                  232                   68                    0                    0                    3                    8                   19
 9300                  232                   68                    0                    0                    3                    8                   19
 9350                  232                   68                    0                    0                    3                    9                   18
 9400                  231                   69                    0                    0                    3                    8                   19
 9450                  231                   69                    0                    0                    3                    8                   19
 9500                  230                   70                    0                    0                    3                    6                   21
 9550                  230                   70                    0                    0                    3                    6                   21
 9600                  230                   70                    0                    0                    3                    6                   21
 9650                  230                   70                    0                    0                    3                    6                   21
 9700                  231                   69                    0                    0                    3                    6                   21
 9750                  231                   69                    0                    0                    3                    6                   21
 9800                  230                   70                    0                    0                    3                    6                   21
 9850                  230                   70                    0                    0                    2                    7                   21
 9900                  230                   70                    0                    0                    1                    8                   21
 9950                  230                   70                    0                    0                    1                    8                   21
10000                  230                   70                    0                    0                    1                    8                   21
10050                  230                   70                    0                    0                    1                    8                   21
10100                  229                   71                    0                    0                    1                    8                   21
10150                  230                   70                    0                    0                    1                    7                   22
10200                  230                   70                    0                    0                    1                    8                   21
10250                  230                   70                    0                    0                    1                    8                   21
10300                  230                   70                    0                    0                    1                    7                   22
10350                  231                   69                    0                    0                    1                    6                   23
10400                  231                   69                    0                    0                    1                    6                   23
10450                  230                   70                    0                    0                    1                    5                   24
10500                  231                   69                    0                    0                    1                    5                   24
10550                  232                   68                    0                    0                    1                    5                   24
10600                  232                   68                    0                    0                    1                    5                   24
10650                  232                   68                    0                    0                    1                    6                   23
10700                  231                   69                    0                    0                    1                    5                   24
10750                  232                   68                    0                    0                    1                    6                   23
10800                  231                   69                    0                    0                    0                    7                   23
10850                  231                   69                    0                    0                    0                    7                   23
10900                  230                   70                    0                    0                    0                    7                   23
10950                  230                   70                    0                    0                    0                    6                   24
11000                  230                   70                    0                    0                    0                    6                   24
11050                  229                   71                    0                    0                    0                    6                   24
11100                  228                   72                    0                    0                    0                    7                   23
11150                  228                   72                    0                    0                    0                    8                   22
11200                  228                   72                    0                    0                    0                    7                   23
11250                  227                   73                    0                    0                    0                    7                   23
11300                  226                   74                    0                    0                    0                    7                   23
11350                  226                   74                    0                    0                    0                    8                   22
11400                  225                   75                    0                    0                    0                    7                   23
11450                  226                   74                    0                    0                    0                    6                   24
11500                  226                   74                    0                    0                    0                    6                   24
11550                  225                   75                    0                    0                    0                    6                   24
11600                  225                   75                    0                    0                    0                    7                   23
11650                  225                   75                    0                    0                    0                    6                   24
11700                  224                   76                    0                    0                    0                    5                   25
11750                  225                   75                    0                    0                    0                    5                   25
11800                  225                   75                    0                    0                    1                    4                   25
11850                  225                   75                    0                    0                    1                    4                   25
11900                  224                   76                    0                    0                    1                    5                   24
11950                  225                   75                    0                    0                    1                    6                   23
12000                  225                   75                    0                    0                    1                    6                   23
12050                  222                   78                    0                    0                    1                    4                   25
12100                  225                   75                    0                    0                    1                    4                   25
12150                  225                   75                    0                    0                    1                    4                   25
12200                  226                   74                    0                    0                    1                    5                   24
12250                  226                   74                    0                    0                    1                    5                   24
12300                  227                   73                    0                    0                    1                    7                   22
12350                  226                   74                    0                    0                    1                    8                   21
12400                  228                   72                    0                    0                    1                    8                   21
12450                  227                   73                    0                    0                    1                    7                   22
12500                  227                   73                    0                    0                    1                    8                   21
12550                  227                   73                    0                    0                    1                    7                   22
12600                  228                   72                    0                    0                    1                    8                   21
12650                  226                   74                    0                    0                    1                    8                   21
12700                  225                   75                    0                    0                    1                    9                   20
12750                  225                   75                    0                    0                    1                    9                   20
12800                  225                   75                    0                    0                    1                    7                   22
12850                  225                   75                    0                    0                    1                    7                   22
12900                  227                   73                    0                    0                    1                    6                   23
12950                  226                   74                    0                    0                    1                    5                   24
13000                  227                   73                    0                    0                    1                    5                   24
13050                  228                   72                    0                    0                    1                    5                   24
13100                  228                   72                    0                    0                    1                    5                   24
13150                  228                   72                    0                    0                    1                    5                   24
13200                  230                   70                    0                    0                    1                    6                   23
13250                  230                   70                    0                    0                    1                    6                   23
13300                  230                   70                    0                    0                    1                    6                   23
13350                  230                   70                    0                    0                    1                    5                   24
13400                  231                   69                    0                    0                    1                    5                   24
13450                  231                   69                    0                    0                    1                    6                   23
13500                  232                   68                    0                    0                    1                    6                   23
13550                  232                   68                    0                    0                    1                    7                   22
13600                  232                   68                    0                    0                    1                    7                   22
13650                  233                   67                    0                    0                    2                    6                   22
13700                  233                   67                    0                    0                    1                    7                   22
13750                  233                   67                    0                    0                    1                    7                   22
13800                  232                   68                    0                    0                    1                    7                   22
13850                  229                   71                    0                    0                    1                    6                   23
13900                  229                   71                    0                    0                    1                    6                   23
13950                  228                   72                    0                    0                    1                    6                   23
14000                  225                   75                    0                    0                    1                    7                   22
14050                  224                   76                    0                    0                    2                    6                   22
14100                  223                   77                    0                    0                    2                    6                   22
14150                  223                   77                    0                    0                    2                    6                   22
14200                  223                   77                    0                    0                    2                    6                   22
14250                  223                   77                    0                    0                    2                    6                   22
14300                  222                   78                    0                    0                    2                    6                   22
14350                  221                   79                    0                    0                    2                    5                   23
14400                  220                   80                    0                    0                    2                    5                   23
14450                  220                   80                    0                    0                    2                    5                   23
14500                  221                   79                    0                    0                    2                    6                   22
14550                  221                   79                    0                    0                    2                    6                   22
14600                  221                   79                    0                    0                    2                    5                   23
14650                  220                   80                    0                    0                    2                    4                   24
14700                  220                   80                    0                    0                    2                    4                   24
14750                  221                   79                    0                    0                    2                    3                   25
14800                  220                   80                    0                    0                    1                    4                   25
14850                  220                   80                    0                    0                    1                    4                   25
14900                  221                   79                    0                    0                    1                    4                   25
14950                  220                   80                    0                    0                    1                    4                   25
15000                  220                   80                    0                    0                    1                    4                   25
15050                  221                   79                    0                    0                    1                    5                   24
15100                  221                   79                    0                    0                    1                    5                   24
15150                  222                   78                    0                    0                    1                    5                   24
15200                  223                   77                    0                    0                    1                    6                   23
15250                  224                   76                    0                    0                    1                    6                   23
15300                  224                   76                    0                    0                    1                    8                   21
15350                  224                   76                    0                    0                    1                    6                   23
15400                  225                   75                    0                    0                    1                    6                   23
15450                  226                   74                    0                    0                    1                    6                   23
15500                  226                   74                    0                    0                    1                    6                   23
15550                  226                   74                    0                    0                    1                    6                   23
15600                  226                   74                    0                    0                    1                    6                   23
15650                  226                   74                    0                    0                    1                    6                   23
15700                  224                   76                    0                    0                    1                    6                   23
15750                  224                   76                    0                    0                    2                    6                   22
15800                  224                   76                    0                    0                    2                    5                   23
15850                  225                   75                    0                    0                    2                    6                   22
15900                  225                   75                    0                    0                    2                    6                   22
15950                  224                   76                    0                    0                    2                    7                   21
16000                  225                   75                    0                    0                    2                    6                   22
16050                  224                   76                    0                    0                    1                    7                   22
16100                  223                   77                    0                    0                    1                    7                   22
16150                  222                   78                    0                    0                    1                    7                   22
16200                  222                   78                    0                    0                    1                    6                   23
16250                  222                   78                    0                    0                    1                    6                   23
16300                  223                   77                    0                    0                    1                    6                   23
16350                  222                   78                    0                    0                    1                    7                   22
16400                  222                   78                    0                    0                    1                    7                   22
16450                  222                   78                    0                    0                    1                    7                   22
16500                  222                   78                    0                    0                    1                    6                   23
16550                  221                   79                    0                    0                    1                    5                   24
16600                  222                   78                    0                    0                    1                    6                   23
16650                  221                   79                    0                    0                    1                    6                   23
16700                  220                   80                    0                    0                    0                    8                   22
16750                  219                   81                    0                    0                    0                    8                   22
16800                  220                   80                    0                    0                    0                    8                   22
16850                  221                   79                    0                    0                    0                    8                   22
16900                  221                   79                    0                    0                    0                    6                   24
16950                  219                   81                    0                    0                    0                    6                   24
17000                  218                   82                    0                    0                    0                    5                   25
17050                  218                   82                    0                    0                    0                    6                   24
17100                  218                   82                    0                    0                    0                    6                   24
17150                  218                   82                    0                    0                    0                    6                   24
17200                  218                   82                    0                    0                    0                    5                   25
17250                  218                   82                    0                    0                    0                    5                   25
17300                  218                   82                    0                    0                    0                    6                   24
17350                  218                   82                    0                    0                    0                    6                   24
17400                  218                   82                    0                    0                    0                    6                   24
17450                  218                   82                    0                    0                    0                    5                   25
17500                  218                   82                    0                    0                    0                    5                   25
17550                  218                   82                    0                    0                    0                    5                   25
17600                  218                   82                    0                    0                    1                    4                   25
17650                  217                   83                    0                    0                    1                    4                   25
17700                  217                   83                    0                    0                    1                    4                   25
17750                  217                   83                    0                    0                    1                    4                   25
17800                  217                   83                    0                    0                    1                    4                   25
17850                  217                   83                    0                    0                    1                    4                   25
17900                  219                   81                    0                    0                    1                    5                   24
17950                  220                   80                    0                    0                    1                    6                   23
18000                  219                   81                    0                    0                    1                    6                   23
18050                  220                   80                    0                    0                    1                    5                   24
18100                  220                   80                    0                    0                    1                    5                   24
18150                  221                   79                    0                    0                    0                    5                   25
18200                  221                   79                    0                    0                    0                    5                   25
18250                  221                   79                    0                    0                    0                    6                   24
18300                  221                   79                    0                    0                    0                    6                   24
18350                  222                   78                    0                    0                    0                    6                   24
18400                  222                   78                    0                    0                    0                    7                   23
18450                  222                   78                    0                    0                    0                    7                   23
18500                  222                   78                    0                    0                    0                    7                   23
18550                  221                   79                    0                    0                    0                    7                   23
18600                  221                   79                    0                    0                    0                    7                   23
18650                  221                   79                    0                    0                    0                    7                   23
18700                  222                   78                    0                    0                    0                    9                   21
18750                  222                   78                    0                    0                    0                    9                   21
18800                  221                   79                    0                    0                    0                    8                   22
18850                  221                   79                    0                    0                    0                    8                   22
18900                  221                   79                    0                    0                    0                    7                   23
18950                  220                   80                    0                    0                    0                    7                   23
19000                  222                   78                    0                    0                    0                    6                   24
19050                  223                   77                    0                    0                    0                    5                   25
19100                  223                   77                    0                    0                    0                    5                   25
19150                  223                   77                    0                    0                    0                    4                   26
19200                  222                   78                    0                    0                    0                    4                   26
19250                  222                   78                    0                    0                    0                    3                   27
19300                  222                   78                    0                    0                    0                    3                   27
19350                  222                   78                    0                    0                    0                    3                   27
19400                  220                   80                    0                    0                    0                    3                   27
19450                  220                   80                    0                    0                    0                    4                   26
19500                  219                   81                    0                    0                    0                    4                   26
19550                  219                   81                    0                    0                    0                    4                   26
19600                  221                   79                    0                    0                    0                    4                   26
19650                  221                   79                    0                    0                    0                    5                   25
19700                  222                   78                    0                    0                    0                    5                   25
19750                  222                   78                    0                    0                    0                    6                   24
19800                  220                   80                    0                    0                    0                    7                   23
19850                  221                   79                    0                    0                    0                    7                   23
19900                  221                   79                    0                    0                    0                    6                   24
19950                  221                   79                    0                    0                    0                    6                   24
20000                  220                   80                    0                    0                    0                    7                   23
20050                  219                   81                    0                    0                    0                    7                   23
20100                  219                   81                    0                    0                    0                    8                   22
20150                  220                   80                    0                    0                    0                    5                   25
20200                  219                   81                    0                    0                    0                    5                   25
20250                  219                   81                    0                    0                    0                    5                   25
20300                  218                   82                    0                    0                    0                    6                   24
20350                  218                   82                    0                    0                    0                    6                   24
20400                  219                   81                    0                    0                    0                    6                   24
20450                  219                   81                    0                    0                    0                    6                   24
20500                  219                   81                    0                    0                    0                    6                   24
20550                  218                   82                    0                    0                    0                    6                   24
20600                  218                   82                    0                    0                    0                    6                   24
20650                  219                   81                    0                    0                    0                    6                   24
20700                  219                   81                    0                    0                    0                    6                   24
20750                  219                   81                    0                    0                    0                    6                   24
20800                  219                   81                    0                    0                    0                    6                   24
20850                  220                   80                    0                    0                    0                    6                   24
20900                  220                   80                    0                    0                    0                    6                   24
20950                  220                   80                    0                    0                    0                    6                   24
21000                  219                   81                    0                    0                    0                    6                   24
21050                  218                   82                    0                    0                    0                    5                   25
21100                  218                   82                    0                    0                    1                    3                   26
21150                  218                   82                    0                    0                    1                    2                   27
21200                  218                   82                    0                    0                    1                    3                   26
21250                  218                   82                    0                    0                    1                    3                   26
21300                  219                   81                    0                    0                    1                    3                   26
21350                  219                   81                    0                    0                    1                    3                   26
21400                  219                   81                    0                    1                    0                    4                   25
21450                  218                   82                    0                    1                    0                    4                   25
21500                  217                   83                    0                    1                    0                    4                   25
21550                  217                   83                    0                    1                    0                    4                   25
21600                  217                   83                    0                    1                    0                    5                   24
21650                  217                   83                    0                    1                    0                    5                   24
21700                  216                   84                    0                    1                    0                    5                   24
21750                  216                   84                    0                    1                    0                    4                   25
21800                  214                   86                    0                    1                    0                    5                   24
21850                  216                   84                    0                    1                    0                    5                   24
21900                  215                   85                    0                    1                    0                    4                   25
21950                  215                   85                    0                    1                    0                    4                   25
22000                  213                   87                    0                    1                    0                    5                   24
22050                  214                   86                    0                    1                    0                    5                   24
22100                  212                   88                    0                    1                    0                    5                   24
22150                  212                   88                    0                    1                    0                    5                   24
22200                  212                   88                    0                    1                    0                    5                   24
22250                  211                   89                    0                    1                    0                    5                   24
22300                  211                   89                    0                    1                    0                    5                   24
22350                  211                   89                    0                    1                    0                    4                   25
22400                  211                   89                    0                    1                    0                    5                   24
22450                  212                   88                    0                    1                    0                    5                   24
22500                  213                   87                    0                    0                    1                    5                   24
22550                  214                   86                    0                    0                    1                    5                   24
22600                  214                   86                    0                    0                    1                    5                   24
22650                  213                   87                    0                    0                    1                    5                   24
22700                  213                   87                    0                    0                    1                    5                   24
22750                  213                   87                    0                    0                    1                    5                   24
22800                  211                   89                    0                    0                    1                    5                   24
