# Supplementary material for: Rule-based spatial modeling with diffusing, geometrically constrained molecules
Source: BMC Bioinformatics. 2010 Jun 7;11:307. doi: 10.1186/1471-2105-11-307 (PMC2911456; doi:10.1186/1471-2105-11-307)
Supplement: Additional file 3 — Contains the source files for the simulations presented in the Results Section. Makefiles to run the simulations are readily included. [file 1471-2105-11-307-S3.ZIP › 001.scaffold/002.onlyModification_angularForce/w_scf.srsim.gdat]

#time                   nA                  nAP                   nS                  nSb                 nSbb                nSbbb               nSbbbb
    0                  300                    0                   30                    0                    0                    0                    0
   50                  297                    3                   14                   12                    4                    0                    0
  100                  296                    4                    8                   13                    7                    2                    0
  150                  295                    5                    6                   13                    8                    2                    1
  200                  295                    5                    4                   15                    8                    1                    2
  250                  295                    5                    4                   14                    9                    1                    2
  300                  295                    5                    3                   15                    7                    3                    2
  350                  295                    5                    2                   16                    5                    5                    2
  400                  295                    5                    1                   15                    7                    5                    2
  450                  294                    6                    1                   15                    5                    6                    3
  500                  293                    7                    1                   15                    5                    6                    3
  550                  292                    8                    1                   14                    6                    5                    4
  600                  292                    8                    1                   14                    6                    4                    5
  650                  291                    9                    1                   15                    5                    4                    5
  700                  288                   12                    1                   15                    4                    5                    5
  750                  288                   12                    1                   14                    5                    5                    5
  800                  287                   13                    1                   13                    5                    6                    5
  850                  287                   13                    1                   13                    5                    6                    5
  900                  287                   13                    1                   13                    4                    7                    5
  950                  287                   13                    1                   13                    5                    6                    5
 1000                  286                   14                    1                   13                    5                    6                    5
 1050                  284                   16                    1                   13                    5                    6                    5
 1100                  284                   16                    1                   13                    5                    6                    5
 1150                  283                   17                    1                   12                    5                    7                    5
 1200                  281                   19                    1                   12                    5                    7                    5
 1250                  280                   20                    1                   12                    4                    6                    7
 1300                  280                   20                    1                   11                    5                    6                    7
 1350                  279                   21                    1                    9                    7                    6                    7
 1400                  279                   21                    1                    8                    7                    8                    6
 1450                  277                   23                    1                    8                    5                    9                    7
 1500                  274                   26                    1                    7                    6                    9                    7
 1550                  274                   26                    1                    7                    6                    9                    7
 1600                  272                   28                    1                    7                    5                   10                    7
 1650                  270                   30                    1                    6                    6                   10                    7
 1700                  269                   31                    1                    6                    6                   12                    5
 1750                  268                   32                    1                    6                    6                   12                    5
 1800                  267                   33                    1                    6                    5                   13                    5
 1850                  266                   34                    1                    6                    5                   13                    5
 1900                  265                   35                    1                    6                    5                   13                    5
 1950                  265                   35                    1                    5                    5                   14                    5
 2000                  262                   38                    1                    4                    6                   15                    4
 2050                  262                   38                    1                    4                    6                   14                    5
 2100                  259                   41                    1                    3                    6                   14                    6
 2150                  259                   41                    1                    3                    6                   12                    8
 2200                  259                   41                    1                    3                    6                   12                    8
 2250                  259                   41                    1                    2                    7                   12                    8
 2300                  259                   41                    1                    2                    8                   11                    8
 2350                  259                   41                    1                    2                    8                   10                    9
 2400                  259                   41                    1                    2                    8                   11                    8
 2450                  261                   39                    1                    2                    8                   11                    8
 2500                  258                   42                    1                    2                    7                   11                    9
 2550                  258                   42                    1                    1                    9                   10                    9
 2600                  256                   44                    1                    1                    9                    8                   11
 2650                  256                   44                    1                    1                    9                    9                   10
 2700                  257                   43                    1                    1                    8                    9                   11
 2750                  257                   43                    1                    1                    8                    9                   11
 2800                  256                   44                    1                    1                    8                    9                   11
 2850                  255                   45                    1                    1                    6                   12                   10
 2900                  252                   48                    1                    1                    5                   12                   11
 2950                  250                   50                    1                    1                    5                    8                   15
 3000                  248                   52                    1                    1                    4                    9                   15
 3050                  248                   52                    1                    1                    4                    9                   15
 3100                  247                   53                    1                    1                    4                    9                   15
 3150                  247                   53                    1                    1                    4                   10                   14
 3200                  246                   54                    1                    1                    4                   10                   14
 3250                  246                   54                    0                    2                    5                    9                   14
 3300                  244                   56                    0                    2                    5                   10                   13
 3350                  238                   62                    0                    2                    5                   10                   13
 3400                  236                   64                    0                    2                    5                   10                   13
 3450                  236                   64                    0                    2                    5                   10                   13
 3500                  236                   64                    0                    2                    5                   11                   12
 3550                  237                   63                    0                    2                    4                   12                   12
 3600                  236                   64                    0                    1                    7                   10                   12
 3650                  235                   65                    0                    1                    7                   12                   10
 3700                  233                   67                    0                    1                    7                   11                   11
 3750                  230                   70                    0                    1                    7                   10                   12
 3800                  229                   71                    0                    1                    7                   11                   11
 3850                  230                   70                    0                    0                    8                   10                   12
 3900                  228                   72                    0                    0                    8                   12                   10
 3950                  228                   72                    0                    0                    8                   13                    9
 4000                  228                   72                    0                    0                    9                   13                    8
 4050                  228                   72                    0                    0                    9                   11                   10
 4100                  225                   75                    0                    0                    9                   11                   10
 4150                  224                   76                    0                    0                    9                   11                   10
 4200                  223                   77                    0                    0                    9                   10                   11
 4250                  222                   78                    0                    0                    9                   10                   11
 4300                  220                   80                    0                    0                    9                   12                    9
 4350                  218                   82                    0                    0                    9                   12                    9
 4400                  215                   85                    0                    0                    8                   14                    8
 4450                  213                   87                    0                    0                   11                   11                    8
 4500                  212                   88                    0                    0                   11                   12                    7
 4550                  210                   90                    0                    0                   11                   14                    5
 4600                  210                   90                    0                    0                   12                   12                    6
 4650                  211                   89                    0                    0                   13                   11                    6
 4700                  211                   89                    0                    1                   12                   11                    6
 4750                  211                   89                    0                    1                   11                   13                    5
 4800                  211                   89                    0                    1                   11                   12                    6
 4850                  209                   91                    0                    1                   11                   13                    5
 4900                  208                   92                    0                    1                   10                   13                    6
 4950                  208                   92                    0                    0                   10                   14                    6
 5000                  210                   90                    0                    0                   10                   13                    7
 5050                  208                   92                    0                    0                   10                   13                    7
 5100                  209                   91                    0                    0                   11                   11                    8
 5150                  209                   91                    0                    0                   12                   10                    8
 5200                  208                   92                    0                    0                   12                   10                    8
 5250                  208                   92                    0                    0                   12                    9                    9
 5300                  207                   93                    0                    0                   12                    9                    9
 5350                  206                   94                    0                    0                   13                    8                    9
 5400                  205                   95                    0                    0                   13                    9                    8
 5450                  206                   94                    0                    0                   15                    7                    8
 5500                  203                   97                    0                    0                   16                    6                    8
 5550                  203                   97                    0                    0                   15                    7                    8
 5600                  204                   96                    0                    1                   14                    7                    8
 5650                  204                   96                    0                    2                   13                    6                    9
 5700                  204                   96                    0                    2                   13                    5                   10
 5750                  204                   96                    0                    2                   13                    6                    9
 5800                  204                   96                    0                    1                   14                    6                    9
 5850                  204                   96                    0                    1                   15                    5                    9
 5900                  202                   98                    0                    1                   14                    6                    9
 5950                  201                   99                    0                    2                   13                    7                    8
 6000                  200                  100                    0                    2                   13                    6                    9
 6050                  200                  100                    0                    2                   12                    7                    9
 6100                  201                   99                    0                    2                   12                    8                    8
 6150                  202                   98                    0                    2                   11                    9                    8
 6200                  202                   98                    0                    2                   11                    8                    9
 6250                  200                  100                    0                    2                   11                   10                    7
 6300                  198                  102                    0                    2                   10                   11                    7
 6350                  197                  103                    0                    2                   11                   10                    7
 6400                  197                  103                    0                    2                   10                   11                    7
 6450                  197                  103                    0                    2                   10                   12                    6
 6500                  196                  104                    0                    2                   10                   11                    7
 6550                  195                  105                    0                    1                   11                   11                    7
 6600                  193                  107                    0                    1                   11                   11                    7
 6650                  194                  106                    0                    1                   11                   12                    6
 6700                  192                  108                    0                    1                   11                   11                    7
 6750                  193                  107                    0                    1                   12                    9                    8
 6800                  194                  106                    0                    1                   12                    9                    8
 6850                  194                  106                    0                    1                   10                   11                    8
 6900                  192                  108                    0                    1                    9                   12                    8
 6950                  192                  108                    0                    1                    9                   11                    9
 7000                  189                  111                    0                    1                   10                   10                    9
 7050                  188                  112                    0                    1                   10                   10                    9
 7100                  188                  112                    0                    1                   11                    9                    9
 7150                  189                  111                    0                    1                    9                   12                    8
 7200                  189                  111                    0                    1                    9                   13                    7
 7250                  188                  112                    0                    2                    8                   13                    7
 7300                  186                  114                    0                    2                    7                   15                    6
 7350                  185                  115                    0                    2                    7                   13                    8
 7400                  185                  115                    1                    1                    6                   15                    7
 7450                  185                  115                    1                    1                    7                   14                    7
 7500                  184                  116                    1                    1                    9                   12                    7
 7550                  182                  118                    1                    1                    9                   10                    9
 7600                  183                  117                    1                    1                    9                   11                    8
 7650                  183                  117                    1                    1                    9                   12                    7
 7700                  182                  118                    1                    1                    9                   12                    7
 7750                  180                  120                    1                    1                    9                   12                    7
 7800                  180                  120                    1                    1                    8                   13                    7
 7850                  181                  119                    1                    0                   10                   14                    5
 7900                  181                  119                    1                    1                    9                   14                    5
 7950                  177                  123                    1                    1                    8                   15                    5
 8000                  177                  123                    1                    1                    9                   14                    5
 8050                  175                  125                    1                    2                    8                   12                    7
 8100                  175                  125                    1                    2                    8                   11                    8
 8150                  174                  126                    1                    2                    9                   11                    7
 8200                  172                  128                    1                    2                    8                   13                    6
 8250                  172                  128                    1                    2                    9                   11                    7
 8300                  170                  130                    1                    2                    9                   11                    7
 8350                  170                  130                    1                    2                    9                   13                    5
 8400                  173                  127                    1                    2                    9                   13                    5
 8450                  172                  128                    1                    3                    8                   13                    5
 8500                  173                  127                    1                    3                    8                   12                    6
 8550                  172                  128                    1                    3                    8                   13                    5
 8600                  172                  128                    1                    3                    7                   15                    4
 8650                  173                  127                    1                    4                    6                   14                    5
 8700                  173                  127                    1                    4                    6                   16                    3
 8750                  173                  127                    1                    4                    6                   16                    3
 8800                  176                  124                    1                    4                    6                   14                    5
 8850                  177                  123                    1                    4                    6                   14                    5
 8900                  178                  122                    1                    4                    7                   13                    5
 8950                  176                  124                    1                    4                    7                   13                    5
 9000                  175                  125                    2                    3                    7                   13                    5
 9050                  177                  123                    2                    3                    7                   13                    5
 9100                  177                  123                    2                    3                    8                   12                    5
 9150                  176                  124                    2                    4                    8                   11                    5
 9200                  175                  125                    1                    4                    7                   13                    5
 9250                  174                  126                    0                    5                    7                   12                    6
 9300                  173                  127                    0                    5                    7                   12                    6
 9350                  171                  129                    0                    5                    7                   12                    6
 9400                  170                  130                    0                    5                    8                   10                    7
 9450                  171                  129                    0                    5                   10                    8                    7
 9500                  172                  128                    0                    5                   10                    8                    7
 9550                  171                  129                    0                    5                   10                    7                    8
 9600                  169                  131                    0                    5                   10                    8                    7
 9650                  169                  131                    0                    5                   10                    7                    8
 9700                  169                  131                    0                    5                   10                    7                    8
 9750                  168                  132                    0                    5                    8                    9                    8
 9800                  167                  133                    0                    5                    8                    9                    8
 9850                  166                  134                    0                    4                    9                    8                    9
 9900                  168                  132                    0                    4                    8                    7                   11
 9950                  168                  132                    0                    6                    7                    7                   10
10000                  165                  135                    0                    7                    6                    7                   10
10050                  164                  136                    0                    7                    6                    7                   10
10100                  166                  134                    0                    7                    5                    8                   10
10150                  166                  134                    0                    7                    6                    7                   10
10200                  168                  132                    0                    7                    6                    8                    9
10250                  169                  131                    0                    7                    6                    9                    8
10300                  169                  131                    0                    7                    8                    6                    9
10350                  168                  132                    0                    7                    8                    8                    7
10400                  166                  134                    0                    9                    7                    7                    7
10450                  166                  134                    0                    9                    7                    7                    7
10500                  164                  136                    0                    9                    7                    7                    7
10550                  163                  137                    0                    9                    8                    6                    7
10600                  166                  134                    0                    8                   10                    6                    6
10650                  165                  135                    0                    8                   10                    7                    5
10700                  165                  135                    0                    7                   11                    7                    5
10750                  165                  135                    0                    7                   11                    7                    5
10800                  165                  135                    0                    7                   11                    6                    6
10850                  164                  136                    0                    7                   11                    6                    6
10900                  163                  137                    0                    7                   11                    6                    6
10950                  165                  135                    0                    7                   11                    6                    6
11000                  163                  137                    0                    8                   10                    6                    6
11050                  164                  136                    0                    8                   11                    5                    6
11100                  165                  135                    0                    8                   11                    5                    6
11150                  166                  134                    0                    8                   11                    5                    6
11200                  165                  135                    0                    7                   12                    5                    6
11250                  163                  137                    0                    7                   11                    7                    5
11300                  162                  138                    0                    7                   11                    8                    4
11350                  160                  140                    0                    6                   12                    8                    4
11400                  160                  140                    0                    6                   12                    8                    4
11450                  161                  139                    0                    9                    9                    8                    4
11500                  160                  140                    0                    8                   10                    8                    4
11550                  162                  138                    0                    8                   10                    8                    4
11600                  162                  138                    0                    9                   10                    5                    6
11650                  162                  138                    0                    9                   10                    5                    6
11700                  161                  139                    0                    8                   11                    5                    6
11750                  163                  137                    0                    8                   12                    4                    6
11800                  164                  136                    0                    7                   13                    4                    6
11850                  164                  136                    1                    6                   12                    5                    6
11900                  165                  135                    1                    6                   12                    6                    5
11950                  167                  133                    1                    6                   11                    8                    4
12000                  167                  133                    1                    7                   10                    9                    3
12050                  169                  131                    1                    8                    8                    9                    4
12100                  168                  132                    0                    9                    9                    8                    4
12150                  168                  132                    0                   10                    8                    9                    3
12200                  168                  132                    0                   10                    9                    8                    3
12250                  166                  134                    0                   10                    9                    8                    3
12300                  166                  134                    0                    8                   11                    7                    4
12350                  166                  134                    0                    8                   11                    7                    4
12400                  164                  136                    0                    8                   11                    8                    3
12450                  163                  137                    0                    8                   12                    7                    3
12500                  164                  136                    0                    8                   12                    7                    3
12550                  162                  138                    0                    7                   14                    6                    3
12600                  163                  137                    0                    6                   15                    6                    3
12650                  164                  136                    0                    6                   14                    7                    3
12700                  163                  137                    0                    6                   15                    6                    3
12750                  163                  137                    0                    6                   14                    6                    4
12800                  162                  138                    0                    7                   13                    7                    3
12850                  163                  137                    0                    8                   12                    6                    4
12900                  163                  137                    0                    7                   13                    6                    4
12950                  163                  137                    0                    7                   13                    6                    4
13000                  165                  135                    0                    7                   12                    7                    4
13050                  165                  135                    0                    7                   12                    7                    4
13100                  164                  136                    0                    8                   10                    7                    5
13150                  165                  135                    0                    9                    7                    8                    6
13200                  165                  135                    0                    9                    8                    7                    6
13250                  166                  134                    0                    9                    8                    9                    4
13300                  165                  135                    0                    9                    7                   10                    4
13350                  165                  135                    0                    9                    7                   10                    4
13400                  167                  133                    0                    9                    7                   10                    4
13450                  167                  133                    0                    9                    6                   10                    5
13500                  166                  134                    0                    9                    6                   10                    5
13550                  167                  133                    0                    8                    7                   11                    4
13600                  167                  133                    0                    8                    6                   10                    6
13650                  164                  136                    0                    7                    7                   11                    5
13700                  163                  137                    0                    7                    7                   11                    5
13750                  162                  138                    0                    7                    7                   10                    6
13800                  162                  138                    0                    7                    6                   11                    6
13850                  161                  139                    0                    7                    5                   12                    6
13900                  160                  140                    0                    7                    6                   11                    6
13950                  159                  141                    0                    7                    5                   12                    6
14000                  157                  143                    0                    7                    6                   11                    6
14050                  157                  143                    0                    7                    6                   11                    6
14100                  156                  144                    0                    7                    8                    9                    6
14150                  156                  144                    0                    7                    8                    8                    7
14200                  154                  146                    0                    7                    8                    9                    6
14250                  151                  149                    0                    6                    9                   10                    5
14300                  150                  150                    0                    6                    9                   10                    5
14350                  149                  151                    0                    6                    9                   10                    5
14400                  149                  151                    0                    6                    9                   10                    5
14450                  150                  150                    0                    7                    8                   11                    4
14500                  151                  149                    0                    7                    8                   11                    4
14550                  151                  149                    0                    7                    9                   10                    4
14600                  153                  147                    0                    8                    8                   10                    4
14650                  153                  147                    0                    8                    8                   10                    4
14700                  152                  148                    0                    7                   11                    8                    4
14750                  154                  146                    0                    7                   10                    9                    4
14800                  156                  144                    0                    8                    9                    8                    5
14850                  156                  144                    0                    9                    9                    7                    5
14900                  156                  144                    0                    9                    9                    7                    5
14950                  157                  143                    0                    9                    9                    7                    5
15000                  157                  143                    0                    9                   10                    6                    5
15050                  157                  143                    0                    9                    9                    7                    5
15100                  155                  145                    0                    9                    9                    7                    5
15150                  154                  146                    0                    9                    9                    7                    5
15200                  153                  147                    0                    9                    9                    8                    4
15250                  153                  147                    0                    9                    9                    8                    4
15300                  152                  148                    0                    9                    8                   10                    3
15350                  151                  149                    0                   10                    7                   10                    3
15400                  151                  149                    0                    9                    8                   10                    3
15450                  151                  149                    0                    8                   10                    9                    3
15500                  152                  148                    0                    8                   10                   10                    2
15550                  153                  147                    0                    8                   11                    9                    2
15600                  153                  147                    0                    8                   10                   10                    2
15650                  154                  146                    0                    7                   11                   10                    2
15700                  155                  145                    0                    6                   13                    9                    2
15750                  154                  146                    0                    6                   14                    8                    2
15800                  156                  144                    0                    6                   12                   10                    2
15850                  157                  143                    0                    6                   11                   11                    2
15900                  157                  143                    0                    7                   10                   11                    2
15950                  156                  144                    0                    8                    9                   10                    3
16000                  155                  145                    0                    8                    7                   13                    2
16050                  154                  146                    0                    7                    8                   13                    2
16100                  155                  145                    0                    7                    8                   12                    3
16150                  155                  145                    0                    7                    9                   10                    4
16200                  156                  144                    0                    7                    9                   10                    4
16250                  155                  145                    0                    6                   10                   10                    4
16300                  155                  145                    0                    6                    9                   11                    4
16350                  155                  145                    0                    7                    9                   10                    4
16400                  156                  144                    0                    7                    9                    9                    5
16450                  154                  146                    0                    7                    9                   10                    4
16500                  154                  146                    0                    6                   10                   10                    4
16550                  153                  147                    0                    6                   10                   10                    4
16600                  155                  145                    0                    6                   10                   10                    4
16650                  154                  146                    0                    7                    9                   10                    4
16700                  153                  147                    0                    8                    8                   10                    4
16750                  152                  148                    0                    8                    8                    9                    5
16800                  150                  150                    0                    8                    9                    8                    5
16850                  148                  152                    0                    8                   10                    7                    5
16900                  147                  153                    0                    8                   10                    7                    5
16950                  149                  151                    0                    8                    9                    8                    5
17000                  148                  152                    0                    8                    9                    8                    5
17050                  148                  152                    0                    8                    9                    8                    5
17100                  148                  152                    0                    7                   10                    7                    6
17150                  147                  153                    0                    7                   10                    7                    6
17200                  147                  153                    0                    7                   10                    7                    6
17250                  149                  151                    0                    7                   10                    7                    6
17300                  149                  151                    0                    7                   11                    6                    6
17350                  148                  152                    0                    7                   11                    6                    6
17400                  147                  153                    0                    7                   11                    6                    6
17450                  150                  150                    0                    8                    9                    8                    5
17500                  150                  150                    0                    8                    8                    9                    5
17550                  149                  151                    0                    8                    8                    8                    6
17600                  147                  153                    0                    8                    7                    9                    6
17650                  147                  153                    0                    8                    7                    9                    6
17700                  148                  152                    0                    8                    7                    9                    6
17750                  147                  153                    0                    8                    8                    9                    5
17800                  146                  154                    0                    8                    8                    9                    5
17850                  147                  153                    0                    7                    9                    9                    5
17900                  147                  153                    0                    8                    8                    9                    5
17950                  147                  153                    0                    8                    8                   10                    4
18000                  147                  153                    0                    8                    8                   11                    3
18050                  147                  153                    0                    8                    8                   10                    4
18100                  145                  155                    0                    8                    8                    9                    5
18150                  144                  156                    0                    8                    9                    8                    5
18200                  143                  157                    0                   11                    6                    8                    5
18250                  144                  156                    0                    9                    8                    8                    5
18300                  143                  157                    0                    9                    8                    9                    4
18350                  142                  158                    0                    9                    8                    8                    5
18400                  142                  158                    0                    8                   11                    6                    5
18450                  143                  157                    0                    8                   11                    6                    5
18500                  145                  155                    0                    8                   11                    6                    5
18550                  142                  158                    0                   10                    9                    6                    5
18600                  142                  158                    0                   10                    9                    6                    5
18650                  141                  159                    0                   10                    8                    7                    5
18700                  140                  160                    0                   10                    7                    8                    5
18750                  140                  160                    0                   10                    8                    7                    5
18800                  139                  161                    0                   10                    6                    9                    5
18850                  139                  161                    0                   10                    6                    9                    5
18900                  140                  160                    0                   10                    6                    9                    5
18950                  138                  162                    1                   10                    5                   10                    4
19000                  137                  163                    1                   10                    6                    9                    4
19050                  136                  164                    1                   10                    6                   10                    3
19100                  137                  163                    1                   11                    6                    9                    3
19150                  138                  162                    1                   11                    6                    9                    3
19200                  136                  164                    1                   13                    5                    8                    3
19250                  137                  163                    2                   11                    7                    6                    4
19300                  136                  164                    2                   11                    6                    7                    4
19350                  136                  164                    2                   11                    6                    7                    4
19400                  138                  162                    2                   10                    7                    7                    4
19450                  137                  163                    2                   10                    7                    7                    4
19500                  136                  164                    2                    9                    8                    8                    3
19550                  135                  165                    2                    9                    7                    9                    3
19600                  135                  165                    1                   10                    7                   10                    2
19650                  134                  166                    1                   10                    7                    9                    3
19700                  134                  166                    1                    8                    9                    8                    4
19750                  135                  165                    1                    8                    9                    8                    4
19800                  136                  164                    1                    8                    8                    8                    5
19850                  137                  163                    1                    8                    8                    9                    4
19900                  136                  164                    1                    8                    8                    8                    5
19950                  136                  164                    1                    8                    8                    8                    5
20000                  136                  164                    1                    8                    8                    8                    5
20050                  136                  164                    1                    8                    8                    8                    5
20100                  137                  163                    1                    8                    8                    8                    5
20150                  137                  163                    1                    7                    9                    8                    5
20200                  136                  164                    1                    7                    9                    8                    5
20250                  135                  165                    1                    7                    9                    8                    5
20300                  137                  163                    1                    8                    8                    8                    5
20350                  137                  163                    0                   10                    7                    8                    5
20400                  136                  164                    0                    9                    8                    9                    4
20450                  136                  164                    0                    8                    9                    8                    5
20500                  136                  164                    0                    8                    9                    9                    4
20550                  137                  163                    0                    8                   10                    8                    4
20600                  137                  163                    0                    8                   12                    6                    4
20650                  135                  165                    0                    8                   12                    6                    4
20700                  135                  165                    0                    8                   12                    6                    4
20750                  137                  163                    0                    8                   12                    6                    4
20800                  138                  162                    0                    8                   12                    7                    3
20850                  137                  163                    0                    9                   11                    8                    2
20900                  138                  162                    0                    9                   11                    8                    2
20950                  138                  162                    0                    9                   13                    6                    2
21000                  139                  161                    0                    9                   13                    6                    2
21050                  139                  161                    0                    9                   13                    6                    2
21100                  137                  163                    0                   10                   12                    6                    2
21150                  137                  163                    0                   10                   12                    6                    2
21200                  137                  163                    0                   10                   12                    6                    2
21250                  137                  163                    0                   10                   12                    6                    2
21300                  139                  161                    0                    9                   13                    5                    3
21350                  139                  161                    0                   10                   11                    6                    3
21400                  141                  159                    0                   10                    9                    9                    2
21450                  141                  159                    1                    9                    8                   10                    2
21500                  141                  159                    1                    9                    8                   10                    2
21550                  140                  160                    1                    9                    8                   10                    2
21600                  141                  159                    1                    9                    9                    9                    2
21650                  141                  159                    1                   10                    8                    8                    3
21700                  143                  157                    1                   10                    7                    9                    3
21750                  144                  156                    1                   10                    7                    8                    4
21800                  143                  157                    1                   11                    6                    8                    4
21850                  143                  157                    1                    9                    8                    8                    4
21900                  145                  155                    1                    9                    9                    7                    4
21950                  145                  155                    1                    8                   10                    7                    4
22000                  144                  156                    1                    6                   12                    7                    4
22050                  143                  157                    1                    6                   12                    7                    4
22100                  143                  157                    1                    6                   12                    7                    4
22150                  145                  155                    1                    6                   12                    7                    4
22200                  146                  154                    1                    6                   11                    9                    3
22250                  145                  155                    1                    7                    9                   10                    3
22300                  148                  152                    1                    6                   10                   10                    3
22350                  148                  152                    1                    6                   10                   10                    3
22400                  148                  152                    1                    7                   10                   10                    2
22450                  150                  150                    1                    6                   11                   10                    2
22500                  149                  151                    1                    6                   11                    9                    3
22550                  149                  151                    0                    7                   11                    9                    3
22600                  150                  150                    0                    7                   10                   10                    3
22650                  150                  150                    0                    7                   10                   10                    3
22700                  148                  152                    0                    7                    9                   12                    2
22750                  147                  153                    0                    6                    9                   13                    2
22800                  147                  153                    0                    7                   10                   10                    3
22850                  146                  154                    0                    7                   10                   10                    3
22900                  146                  154                    0                    7                   10                   11                    2
22950                  147                  153                    0                    6                   11                   10                    3
23000                  148                  152                    0                    6                   11                   10                    3
23050                  146                  154                    0                    6                   11                    9                    4
23100                  147                  153                    0                    6                   11                    9                    4
23150                  144                  156                    0                    6                   11                    9                    4
23200                  145                  155                    0                    6                   12                    8                    4
23250                  145                  155                    0                    6                   12                    8                    4
23300                  144                  156                    0                    6                   11                    9                    4
23350                  145                  155                    0                    5                   11                   10                    4
23400                  145                  155                    0                    4                   13                    8                    5
23450                  145                  155                    0                    4                   13                    8                    5
23500                  146                  154                    0                    4                   11                   10                    5
23550                  146                  154                    0                    4                   11                   10                    5
23600                  147                  153                    0                    4                   10                   10                    6
23650                  148                  152                    0                    4                   11                    9                    6
23700                  149                  151                    0                    4                   11                    9                    6
23750                  149                  151                    0                    3                   13                    9                    5
23800                  148                  152                    0                    4                   12                    9                    5
23850                  148                  152                    0                    4                   12                    9                    5
23900                  148                  152                    0                    4                   12                    9                    5
23950                  149                  151                    0                    4                   12                    9                    5
24000                  150                  150                    0                    4                   11                   11                    4
24050                  150                  150                    0                    4                   10                   12                    4
24100                  152                  148                    0                    4                    9                   13                    4
24150                  152                  148                    0                    4                   10                   12                    4
24200                  151                  149                    0                    4                    7                   15                    4
24250                  151                  149                    0                    4                    7                   16                    3
24300                  151                  149                    0                    4                    8                   15                    3
24350                  151                  149                    0                    3                    9                   15                    3
24400                  152                  148                    0                    3                   10                   14                    3
24450                  152                  148                    0                    3                   10                   13                    4
24500                  156                  144                    0                    3                   10                   13                    4
24550                  157                  143                    0                    4                    9                   13                    4
24600                  156                  144                    0                    4                    9                   13                    4
24650                  156                  144                    0                    4                    9                   13                    4
24700                  154                  146                    0                    4                    9                   13                    4
24750                  155                  145                    0                    5                    9                   11                    5
24800                  156                  144                    0                    5                    8                   13                    4
24850                  157                  143                    0                    4                    7                   14                    5
24900                  160                  140                    0                    4                    8                   13                    5
24950                  161                  139                    0                    4                    7                   15                    4
25000                  159                  141                    0                    3                    8                   15                    4
25050                  160                  140                    0                    3                    7                   14                    6
25100                  160                  140                    0                    3                    7                   14                    6
25150                  160                  140                    0                    3                    7                   12                    8
25200                  160                  140                    0                    3                    7                   11                    9
25250                  160                  140                    0                    3                    8                   10                    9
25300                  160                  140                    0                    3                    8                   10                    9
25350                  159                  141                    0                    3                    8                   10                    9
25400                  160                  140                    0                    3                    7                   12                    8
25450                  160                  140                    0                    3                    6                   13                    8
25500                  160                  140                    0                    3                    6                   14                    7
25550                  159                  141                    0                    2                    8                   13                    7
25600                  158                  142                    0                    3                    7                   13                    7
25650                  158                  142                    0                    3                    7                   13                    7
25700                  159                  141                    0                    3                    7                   14                    6
25750                  157                  143                    0                    3                    8                   13                    6
25800                  153                  147                    0                    3                    8                   12                    7
25850                  153                  147                    0                    2                   10                   11                    7
25900                  150                  150                    0                    2                   10                   12                    6
25950                  149                  151                    0                    2                   11                   10                    7
26000                  149                  151                    0                    2                   11                   10                    7
26050                  149                  151                    0                    2                   12                   10                    6
26100                  148                  152                    0                    2                   12                   10                    6
26150                  148                  152                    0                    2                   12                   10                    6
26200                  148                  152                    0                    2                   12                   11                    5
26250                  149                  151                    0                    2                   12                   11                    5
26300                  150                  150                    0                    2                   12                   11                    5
26350                  149                  151                    0                    2                   12                   10                    6
26400                  150                  150                    0                    2                   12                    9                    7
26450                  149                  151                    0                    2                   13                    8                    7
26500                  149                  151                    0                    2                   12                    9                    7
26550                  150                  150                    0                    2                   13                    8                    7
26600                  148                  152                    0                    2                   13                    8                    7
26650                  146                  154                    0                    3                   12                    8                    7
26700                  146                  154                    0                    3                   12                    8                    7
26750                  145                  155                    0                    3                   12                    8                    7
26800                  145                  155                    0                    3                   13                    8                    6
26850                  146                  154                    0                    3                   13                    8                    6
26900                  149                  151                    0                    3                   14                    8                    5
26950                  149                  151                    0                    3                   13                    9                    5
27000                  150                  150                    0                    2                   13                   10                    5
27050                  150                  150                    0                    2                   13                    9                    6
27100                  151                  149                    0                    1                   14                    9                    6
27150                  148                  152                    0                    1                   14                    9                    6
27200                  149                  151                    0                    1                   14                    7                    8
27250                  149                  151                    0                    2                   13                    7                    8
27300                  148                  152                    0                    2                   12                    9                    7
27350                  149                  151                    0                    2                   12                    9                    7
27400                  148                  152                    0                    2                   12                    9                    7
27450                  149                  151                    0                    2                   12                    9                    7
27500                  150                  150                    0                    2                   15                    5                    8
27550                  149                  151                    0                    2                   14                    6                    8
27600                  149                  151                    0                    3                   13                    7                    7
27650                  149                  151                    0                    3                   12                    7                    8
27700                  149                  151                    0                    3                   13                    6                    8
27750                  149                  151                    0                    3                   13                    6                    8
27800                  149                  151                    0                    3                   12                    7                    8
27850                  149                  151                    0                    3                   11                    8                    8
27900                  148                  152                    0                    3                   11                    8                    8
27950                  149                  151                    0                    3                   10                    9                    8
28000                  147                  153                    0                    3                   10                    9                    8
28050                  148                  152                    0                    3                   10                    9                    8
28100                  147                  153                    0                    2                    9                   11                    8
28150                  147                  153                    0                    2                    8                   11                    9
28200                  147                  153                    0                    2                    7                   13                    8
28250                  148                  152                    0                    2                    7                   13                    8
28300                  149                  151                    0                    2                    6                   15                    7
28350                  149                  151                    0                    1                    6                   16                    7
28400                  148                  152                    0                    1                    7                   16                    6
28450                  148                  152                    0                    1                    7                   14                    8
28500                  146                  154                    0                    1                    8                   12                    9
28550                  145                  155                    0                    1                    8                   13                    8
28600                  145                  155                    0                    1                    8                   14                    7
28650                  146                  154                    0                    1                    7                   15                    7
28700                  145                  155                    0                    1                    8                   17                    4
28750                  145                  155                    0                    1                    8                   17                    4
28800                  143                  157                    0                    1                    9                   16                    4
28850                  142                  158                    0                    1                   11                   15                    3
28900                  142                  158                    0                    1                   12                   14                    3
28950                  142                  158                    0                    1                   12                   14                    3
29000                  141                  159                    0                    2                   11                   14                    3
29050                  144                  156                    0                    2                   11                   13                    4
29100                  145                  155                    0                    2                   11                   13                    4
29150                  145                  155                    0                    2                   11                   13                    4
29200                  144                  156                    0                    2                   10                   14                    4
29250                  141                  159                    0                    2                   11                   13                    4
29300                  141                  159                    0                    1                   12                   12                    5
29350                  141                  159                    0                    1                   12                   12                    5
29400                  141                  159                    0                    1                   12                   12                    5
29450                  141                  159                    0                    1                   12                   13                    4
29500                  140                  160                    0                    1                   11                   14                    4
29550                  141                  159                    0                    1                   11                   13                    5
29600                  141                  159                    0                    1                   12                   11                    6
29650                  142                  158                    0                    1                   11                   12                    6
29700                  142                  158                    0                    1                   12                   11                    6
29750                  144                  156                    0                    1                   12                   11                    6
29800                  144                  156                    0                    1                   12                   11                    6
29850                  145                  155                    0                    1                   12                   11                    6
29900                  146                  154                    0                    1                   12                   11                    6
29950                  145                  155                    0                    1                   12                   10                    7
30000                  146                  154                    0                    2                   11                   10                    7
30050                  146                  154                    0                    2                   10                   11                    7
30100                  145                  155                    0                    2                    8                   12                    8
30150                  144                  156                    0                    2                    8                   12                    8
30200                  144                  156                    0                    2                    7                   14                    7
30250                  146                  154                    0                    2                    7                   15                    6
30300                  147                  153                    0                    2                    8                   14                    6
30350                  146                  154                    0                    2                    7                   16                    5
30400                  145                  155                    0                    2                    7                   16                    5
30450                  146                  154                    0                    2                    8                   13                    7
30500                  145                  155                    0                    2                    8                   13                    7
30550                  145                  155                    0                    2                    8                   13                    7
30600                  143                  157                    0                    2                    9                   12                    7
30650                  142                  158                    0                    2                    9                   12                    7
30700                  142                  158                    0                    2                   10                   11                    7
30750                  143                  157                    0                    2                   11                   10                    7
30800                  142                  158                    0                    2                   11                   11                    6
30850                  142                  158                    0                    2                   11                   12                    5
30900                  144                  156                    0                    2                    9                   14                    5
30950                  143                  157                    0                    2                    9                   14                    5
31000                  141                  159                    0                    2                   10                   13                    5
31050                  143                  157                    0                    2                    9                   12                    7
31100                  144                  156                    0                    2                    9                   12                    7
31150                  143                  157                    0                    2                    9                   12                    7
31200                  143                  157                    0                    3                    8                   12                    7
31250                  142                  158                    0                    3                    8                   13                    6
31300                  143                  157                    0                    3                    9                   11                    7
31350                  141                  159                    0                    3                    9                   11                    7
31400                  141                  159                    0                    2                   10                   11                    7
31450                  141                  159                    0                    2                   10                   10                    8
31500                  142                  158                    0                    2                   10                   11                    7
31550                  142                  158                    0                    1                   12                   10                    7
31600                  142                  158                    0                    1                   12                   10                    7
31650                  142                  158                    0                    1                   12                   10                    7
31700                  142                  158                    0                    1                   12                   10                    7
31750                  144                  156                    0                    1                   12                    9                    8
31800                  144                  156                    0                    1                   12                    8                    9
31850                  146                  154                    0                    1                   11                   10                    8
31900                  147                  153                    0                    1                   10                   12                    7
31950                  147                  153                    0                    1                   10                   12                    7
32000                  146                  154                    0                    1                   10                   12                    7
32050                  143                  157                    0                    1                   10                   13                    6
32100                  143                  157                    0                    1                    9                   13                    7
32150                  142                  158                    0                    1                    9                   14                    6
32200                  141                  159                    0                    3                    7                   14                    6
32250                  140                  160                    0                    3                    7                   15                    5
32300                  140                  160                    0                    3                    6                   15                    6
32350                  139                  161                    0                    3                    7                   14                    6
32400                  139                  161                    0                    3                    7                   14                    6
32450                  139                  161                    0                    3                    8                   14                    5
32500                  141                  159                    0                    3                    8                   13                    6
32550                  141                  159                    0                    2                    9                   14                    5
32600                  142                  158                    0                    2                    9                   14                    5
32650                  140                  160                    0                    2                   10                   14                    4
32700                  143                  157                    0                    2                   11                   12                    5
32750                  143                  157                    0                    2                   12                   10                    6
32800                  143                  157                    0                    2                   11                   11                    6
32850                  142                  158                    0                    2                   12                   10                    6
32900                  141                  159                    0                    2                   12                   10                    6
32950                  138                  162                    0                    2                   12                   10                    6
33000                  140                  160                    0                    2                   14                    8                    6
33050                  141                  159                    0                    1                   16                    7                    6
33100                  141                  159                    0                    1                   15                    7                    7
33150                  141                  159                    0                    1                   13                    9                    7
33200                  140                  160                    0                    1                   12                   10                    7
33250                  140                  160                    0                    1                   12                   11                    6
33300                  140                  160                    0                    2                   11                   10                    7
33350                  139                  161                    0                    2                   11                    8                    9
33400                  139                  161                    0                    2                   11                    8                    9
33450                  141                  159                    0                    4                    9                    8                    9
33500                  142                  158                    0                    4                    9                    8                    9
33550                  143                  157                    0                    4                    9                    9                    8
33600                  142                  158                    0                    4                    9                    9                    8
33650                  142                  158                    0                    4                    9                    9                    8
33700                  144                  156                    0                    4                    9                   10                    7
33750                  145                  155                    0                    4                    9                   10                    7
33800                  144                  156                    0                    4                    9                   10                    7
33850                  146                  154                    0                    4                   10                    9                    7
33900                  148                  152                    0                    3                   11                    8                    8
33950                  146                  154                    0                    2                   12                    8                    8
34000                  146                  154                    0                    2                   12                    8                    8
34050                  146                  154                    0                    2                   13                    8                    7
34100                  145                  155                    0                    2                   14                    7                    7
34150                  146                  154                    0                    2                   14                    7                    7
34200                  145                  155                    0                    2                   15                    6                    7
34250                  144                  156                    0                    2                   15                    6                    7
34300                  142                  158                    0                    3                   13                    6                    8
34350                  141                  159                    0                    3                   13                    7                    7
34400                  144                  156                    0                    3                   15                    5                    7
34450                  145                  155                    0                    3                   15                    5                    7
34500                  146                  154                    0                    3                   15                    5                    7
34550                  147                  153                    0                    4                   14                    6                    6
34600                  143                  157                    0                    3                   15                    6                    6
34650                  142                  158                    0                    3                   13                    8                    6
34700                  143                  157                    0                    3                   13                    9                    5
34750                  142                  158                    0                    3                   13                    9                    5
34800                  142                  158                    0                    3                   13                    8                    6
34850                  142                  158                    0                    3                   13                    8                    6
34900                  143                  157                    0                    3                   13                    9                    5
34950                  141                  159                    0                    3                   13                    8                    6
35000                  141                  159                    0                    3                   12                    9                    6
35050                  141                  159                    0                    3                   12                    9                    6
35100                  141                  159                    0                    3                   13                    8                    6
35150                  141                  159                    0                    3                   12                   10                    5
35200                  141                  159                    0                    4                   11                   10                    5
35250                  141                  159                    0                    4                   11                    8                    7
35300                  140                  160                    0                    4                   11                    9                    6
35350                  140                  160                    0                    4                   11                   10                    5
35400                  141                  159                    0                    4                   11                   10                    5
35450                  141                  159                    0                    4                   13                    8                    5
35500                  139                  161                    0                    4                   13                    7                    6
35550                  138                  162                    0                    4                   13                    8                    5
35600                  139                  161                    0                    4                   13                    7                    6
35650                  139                  161                    0                    4                   13                    7                    6
35700                  141                  159                    0                    4                   13                    7                    6
35750                  139                  161                    0                    4                   14                    6                    6
35800                  138                  162                    0                    4                   14                    6                    6
35850                  137                  163                    0                    3                   15                    7                    5
35900                  137                  163                    0                    3                   15                    6                    6
35950                  137                  163                    0                    3                   15                    6                    6
36000                  137                  163                    0                    4                   14                    7                    5
36050                  136                  164                    0                    4                   14                    7                    5
36100                  135                  165                    0                    4                   14                    8                    4
36150                  135                  165                    0                    4                   13                    9                    4
36200                  135                  165                    0                    4                   14                    9                    3
36250                  135                  165                    0                    4                   13                   11                    2
36300                  134                  166                    0                    4                   15                    9                    2
36350                  135                  165                    0                    4                   13                   10                    3
36400                  133                  167                    0                    4                   13                    9                    4
36450                  133                  167                    0                    4                   14                    8                    4
36500                  134                  166                    0                    4                   13                    8                    5
36550                  136                  164                    0                    4                   13                    8                    5
36600                  136                  164                    0                    5                   11                    9                    5
36650                  136                  164                    0                    5                   11                    9                    5
36700                  136                  164                    0                    4                   11                    9                    6
36750                  134                  166                    0                    5                   10                    7                    8
36800                  134                  166                    0                    5                    9                    8                    8
36850                  135                  165                    0                    5                    9                    8                    8
36900                  135                  165                    0                    5                   10                    8                    7
36950                  136                  164                    0                    4                   11                    8                    7
37000                  134                  166                    0                    4                   12                    7                    7
37050                  134                  166                    0                    4                   12                    7                    7
37100                  135                  165                    0                    4                   13                    7                    6
37150                  135                  165                    0                    4                   13                    7                    6
37200                  134                  166                    0                    4                   12                    9                    5
37250                  132                  168                    0                    4                   13                    8                    5
37300                  131                  169                    0                    5                   10                   10                    5
37350                  133                  167                    0                    5                   11                   10                    4
37400                  133                  167                    0                    6                   10                   10                    4
37450                  135                  165                    0                    7                   10                    8                    5
37500                  133                  167                    0                    7                    9                    9                    5
37550                  131                  169                    0                    7                    9                    9                    5
37600                  131                  169                    0                    6                   10                    8                    6
37650                  131                  169                    0                    6                   10                    8                    6
37700                  131                  169                    0                    6                   10                    8                    6
37750                  129                  171                    0                    6                   10                    9                    5
37800                  132                  168                    0                    6                   10                    9                    5
37850                  132                  168                    0                    6                   11                    8                    5
37900                  133                  167                    0                    6                   12                    7                    5
37950                  134                  166                    0                    6                   12                    7                    5
38000                  137                  163                    0                    6                   12                    7                    5
38050                  138                  162                    0                    6                   12                    7                    5
38100                  137                  163                    0                    6                   12                    6                    6
38150                  137                  163                    0                    6                   12                    6                    6
38200                  138                  162                    0                    7                   11                    6                    6
38250                  137                  163                    0                    7                   11                    6                    6
38300                  137                  163                    0                    8                   10                    5                    7
38350                  137                  163                    0                    8                   10                    5                    7
38400                  135                  165                    0                    8                   10                    6                    6
38450                  136                  164                    0                    8                   10                    7                    5
38500                  135                  165                    0                    8                   10                    8                    4
38550                  135                  165                    0                    8                   11                    8                    3
38600                  136                  164                    0                    9                   13                    5                    3
38650                  137                  163                    0                    9                   13                    5                    3
38700                  135                  165                    0                    9                   12                    5                    4
38750                  135                  165                    0                    9                   12                    5                    4
38800                  134                  166                    0                    9                   11                    6                    4
38850                  134                  166                    0                    9                    9                    8                    4
38900                  133                  167                    0                    8                   10                    9                    3
38950                  133                  167                    0                    8                   10                    7                    5
39000                  133                  167                    0                    8                   10                    7                    5
39050                  135                  165                    0                    9                    9                    8                    4
39100                  135                  165                    0                    9                    9                    9                    3
39150                  136                  164                    0                   10                    8                    8                    4
39200                  135                  165                    0                   10                    9                    7                    4
39250                  135                  165                    0                    9                   11                    7                    3
39300                  134                  166                    0                    9                   10                    7                    4
39350                  135                  165                    0                    9                   11                    5                    5
39400                  135                  165                    0                    8                   12                    4                    6
39450                  135                  165                    1                    8                   11                    4                    6
39500                  135                  165                    1                    8                   10                    5                    6
39550                  134                  166                    1                    8                    9                    6                    6
39600                  133                  167                    1                    9                    8                    8                    4
39650                  132                  168                    1                    9                    7                    8                    5
39700                  131                  169                    1                    9                    7                    8                    5
39750                  129                  171                    2                    8                    7                    6                    7
39800                  130                  170                    2                    7                    8                    6                    7
39850                  129                  171                    2                    6                   10                    5                    7
39900                  130                  170                    1                    6                   11                    5                    7
39950                  130                  170                    1                    6                   11                    6                    6
40000                  130                  170                    1                    7                   10                    7                    5
40050                  131                  169                    1                    7                   11                    5                    6
40100                  130                  170                    1                    8                    9                    6                    6
40150                  129                  171                    1                    8                    9                    6                    6
40200                  127                  173                    1                    7                   10                    6                    6
40250                  125                  175                    1                    7                   10                    6                    6
40300                  125                  175                    1                    7                   11                    6                    5
40350                  124                  176                    1                    8                   10                    6                    5
40400                  125                  175                    1                    8                   10                    6                    5
40450                  126                  174                    1                    8                   10                    7                    4
40500                  127                  173                    1                    7                   11                    7                    4
40550                  126                  174                    1                    8                   10                    8                    3
40600                  126                  174                    1                    8                   10                    8                    3
40650                  126                  174                    1                    8                   11                    7                    3
40700                  126                  174                    1                    8                   10                    8                    3
40750                  126                  174                    1                    8                   10                    8                    3
40800                  126                  174                    1                    7                   11                    8                    3
40850                  127                  173                    1                    6                   12                    8                    3
40900                  124                  176                    1                    7                   11                    8                    3
40950                  122                  178                    1                    6                   12                    7                    4
41000                  122                  178                    1                    6                   12                    7                    4
41050                  122                  178                    1                    5                   13                    7                    4
41100                  122                  178                    1                    5                   14                    7                    3
41150                  124                  176                    1                    5                   14                    7                    3
41200                  123                  177                    1                    5                   14                    7                    3
41250                  122                  178                    1                    5                   14                    7                    3
41300                  121                  179                    1                    5                   14                    7                    3
41350                  121                  179                    1                    5                   14                    7                    3
41400                  120                  180                    1                    4                   15                    7                    3
41450                  120                  180                    2                    3                   15                    7                    3
41500                  121                  179                    2                    3                   15                    7                    3
41550                  121                  179                    2                    3                   14                    8                    3
41600                  123                  177                    2                    3                   15                    7                    3
41650                  125                  175                    2                    3                   15                    7                    3
41700                  126                  174                    2                    4                   13                    9                    2
41750                  127                  173                    2                    3                   15                    7                    3
41800                  128                  172                    2                    4                   14                    7                    3
41850                  127                  173                    1                    5                   14                    7                    3
41900                  125                  175                    1                    4                   15                    7                    3
41950                  126                  174                    1                    4                   15                    7                    3
42000                  127                  173                    1                    5                   15                    6                    3
42050                  128                  172                    1                    5                   16                    6                    2
42100                  130                  170                    1                    5                   16                    6                    2
42150                  130                  170                    1                    5                   16                    4                    4
42200                  131                  169                    1                    4                   17                    4                    4
42250                  131                  169                    1                    4                   17                    6                    2
42300                  130                  170                    0                    5                   17                    7                    1
42350                  130                  170                    0                    5                   17                    7                    1
42400                  130                  170                    0                    5                   17                    7                    1
42450                  131                  169                    0                    5                   16                    8                    1
42500                  131                  169                    0                    6                   17                    6                    1
42550                  131                  169                    0                    6                   16                    7                    1
42600                  133                  167                    0                    6                   16                    7                    1
42650                  135                  165                    0                    6                   16                    7                    1
42700                  134                  166                    0                    6                   16                    7                    1
42750                  133                  167                    0                    7                   15                    7                    1
42800                  135                  165                    0                    7                   14                    8                    1
42850                  136                  164                    0                    7                   13                   10                    0
42900                  138                  162                    0                    7                   12                   11                    0
42950                  138                  162                    0                    8                   11                   10                    1
43000                  137                  163                    0                    8                   11                   10                    1
43050                  137                  163                    0                    8                   11                   10                    1
43100                  136                  164                    0                   10                    8                   11                    1
43150                  135                  165                    0                    9                    9                   10                    2
43200                  136                  164                    0                    9                    9                   10                    2
43250                  133                  167                    0                    9                    8                   11                    2
43300                  133                  167                    0                    9                    9                   10                    2
43350                  132                  168                    0                    9                    9                   10                    2
43400                  130                  170                    0                    9                    9                   10                    2
43450                  130                  170                    0                    9                    9                   10                    2
43500                  131                  169                    0                    9                    9                   10                    2
43550                  130                  170                    0                    9                    9                    9                    3
43600                  131                  169                    0                    8                   11                    8                    3
43650                  133                  167                    0                    8                   10                    9                    3
43700                  133                  167                    0                    8                    9                   10                    3
43750                  134                  166                    0                    8                   11                    8                    3
43800                  133                  167                    0                    8                   10                   10                    2
43850                  133                  167                    0                    8                   10                   11                    1
43900                  134                  166                    0                    8                    9                   11                    2
43950                  134                  166                    0                    8                   10                   10                    2
44000                  135                  165                    0                    8                   10                   10                    2
44050                  136                  164                    0                    8                   10                   10                    2
44100                  136                  164                    0                    8                   10                   10                    2
44150                  136                  164                    0                    8                   10                   10                    2
44200                  136                  164                    0                    8                    9                   12                    1
44250                  137                  163                    0                    8                    9                   12                    1
44300                  137                  163                    0                    9                    8                   12                    1
44350                  137                  163                    0                    9                    8                   12                    1
44400                  135                  165                    0                    9                    8                   12                    1
44450                  134                  166                    0                    9                    8                   12                    1
44500                  134                  166                    0                    9                    9                   11                    1
44550                  135                  165                    0                    9                    9                   11                    1
44600                  133                  167                    0                    8                    9                   12                    1
44650                  133                  167                    0                    8                    9                   12                    1
44700                  132                  168                    0                    8                    9                   12                    1
44750                  132                  168                    0                    6                   10                   14                    0
44800                  131                  169                    0                    6                   10                   13                    1
44850                  131                  169                    0                    7                    8                   14                    1
44900                  131                  169                    0                    7                    8                   13                    2
44950                  130                  170                    0                    7                    8                   13                    2
45000                  132                  168                    0                    7                    9                   12                    2
45050                  132                  168                    0                    7                    9                   12                    2
45100                  131                  169                    0                    7                   10                   11                    2
45150                  131                  169                    0                    7                    9                   12                    2
45200                  132                  168                    0                    7                    9                   12                    2
45250                  130                  170                    0                    7                    7                   13                    3
45300                  130                  170                    0                    7                    8                   11                    4
45350                  130                  170                    1                    6                    8                   10                    5
45400                  130                  170                    1                    6                    7                   11                    5
45450                  130                  170                    1                    6                    7                   10                    6
45500                  130                  170                    1                    6                    7                   10                    6
45550                  130                  170                    1                    6                    7                   11                    5
45600                  131                  169                    1                    6                    9                    9                    5
45650                  131                  169                    1                    6                    9                    9                    5
45700                  131                  169                    1                    6                    9                    9                    5
45750                  132                  168                    1                    6                    8                   10                    5
45800                  131                  169                    1                    5                    9                   10                    5
45850                  131                  169                    1                    5                    9                   10                    5
45900                  129                  171                    1                    5                    9                    9                    6
45950                  131                  169                    1                    5                    9                    9                    6
46000                  132                  168                    1                    5                   10                    8                    6
46050                  132                  168                    1                    5                   10                    8                    6
46100                  133                  167                    0                    6                   10                    9                    5
46150                  132                  168                    0                    6                   11                    9                    4
46200                  131                  169                    0                    6                   10                   11                    3
46250                  131                  169                    0                    6                   10                   11                    3
46300                  132                  168                    0                    6                   11                   10                    3
46350                  130                  170                    0                    6                   11                   10                    3
46400                  131                  169                    0                    6                   11                   10                    3
46450                  132                  168                    0                    6                   12                    9                    3
46500                  133                  167                    0                    5                   12                   10                    3
46550                  134                  166                    0                    5                   12                   10                    3
46600                  134                  166                    0                    5                   13                    9                    3
46650                  133                  167                    0                    5                   13                    9                    3
46700                  134                  166                    0                    4                   14                   10                    2
46750                  135                  165                    0                    4                   16                    8                    2
46800                  135                  165                    0                    4                   15                    9                    2
46850                  135                  165                    0                    4                   16                    8                    2
46900                  136                  164                    0                    4                   16                    9                    1
46950                  137                  163                    0                    4                   15                   10                    1
47000                  138                  162                    0                    5                   14                   10                    1
47050                  140                  160                    0                    5                   15                    9                    1
47100                  141                  159                    0                    4                   16                    9                    1
47150                  141                  159                    0                    4                   16                    9                    1
47200                  142                  158                    0                    4                   15                   10                    1
47250                  143                  157                    0                    4                   15                    9                    2
47300                  142                  158                    0                    4                   15                    9                    2
47350                  141                  159                    0                    5                   13                    9                    3
47400                  141                  159                    0                    6                   11                   10                    3
47450                  141                  159                    0                    6                   10                   12                    2
47500                  142                  158                    0                    6                   10                   11                    3
47550                  143                  157                    0                    7                   10                   10                    3
47600                  144                  156                    0                    7                   10                    9                    4
47650                  143                  157                    0                    7                    9                   10                    4
47700                  143                  157                    0                    7                    9                   10                    4
47750                  143                  157                    0                    7                    9                   10                    4
47800                  142                  158                    0                    7                    9                   10                    4
47850                  141                  159                    0                    7                    8                   10                    5
47900                  142                  158                    0                    8                    7                   10                    5
47950                  142                  158                    0                    8                    7                   10                    5
48000                  141                  159                    0                    8                    6                   11                    5
48050                  140                  160                    0                    8                    6                   12                    4
48100                  140                  160                    0                    9                    5                   11                    5
48150                  136                  164                    0                   10                    4                   10                    6
48200                  136                  164                    0                   10                    6                    8                    6
48250                  136                  164                    0                   10                    5                    9                    6
48300                  136                  164                    1                    9                    5                   10                    5
48350                  137                  163                    1                    9                    5                   11                    4
48400                  137                  163                    1                    9                    5                   11                    4
48450                  139                  161                    1                    8                    6                   10                    5
48500                  141                  159                    1                    8                    6                   10                    5
48550                  142                  158                    1                    8                    6                    9                    6
48600                  142                  158                    1                    8                    7                    8                    6
48650                  143                  157                    1                    9                    6                    8                    6
48700                  145                  155                    1                    8                    7                    7                    7
48750                  146                  154                    1                    8                    7                    7                    7
48800                  148                  152                    1                    8                    8                    6                    7
48850                  149                  151                    1                    8                    8                    6                    7
48900                  151                  149                    1                    8                    8                    6                    7
48950                  151                  149                    1                    8                    8                    6                    7
49000                  153                  147                    1                    8                    6                    8                    7
49050                  151                  149                    1                    8                    6                    8                    7
49100                  151                  149                    1                    8                    5                    9                    7
49150                  150                  150                    1                    8                    5                    9                    7
49200                  150                  150                    1                    8                    5                   10                    6
49250                  150                  150                    1                    7                    6                    9                    7
49300                  152                  148                    1                    8                    5                    9                    7
49350                  151                  149                    1                    8                    5                    8                    8
49400                  151                  149                    1                    8                    6                    7                    8
49450                  150                  150                    1                    8                    6                    6                    9
49500                  149                  151                    1                    9                    5                    6                    9
49550                  149                  151                    1                    9                    5                    6                    9
49600                  149                  151                    1                    9                    5                    6                    9
49650                  149                  151                    1                    8                    6                    7                    8
49700                  149                  151                    1                    8                    6                    7                    8
49750                  150                  150                    1                    8                    5                    7                    9
49800                  149                  151                    1                    8                    5                    6                   10
49850                  147                  153                    1                    8                    5                    6                   10
49900                  146                  154                    1                    8                    6                    5                   10
49950                  146                  154                    1                    8                    6                    6                    9
50000                  145                  155                    0                    8                    7                    6                    9
50050                  143                  157                    0                    8                    7                    7                    8
50100                  142                  158                    0                    8                    8                    7                    7
50150                  142                  158                    0                    8                    7                    9                    6
50200                  140                  160                    0                    8                    8                    8                    6
50250                  138                  162                    0                    8                    9                    7                    6
50300                  139                  161                    0                    9                    8                    8                    5
50350                  139                  161                    0                    9                    8                    8                    5
50400                  141                  159                    0                    8                    9                    8                    5
50450                  137                  163                    1                    6                   10                    8                    5
50500                  137                  163                    1                    6                   10                    8                    5
50550                  135                  165                    0                    7                   11                    6                    6
50600                  136                  164                    0                    7                   11                    6                    6
50650                  137                  163                    0                    8                    9                    7                    6
50700                  138                  162                    1                    7                    9                    8                    5
50750                  140                  160                    2                    6                   10                    7                    5
50800                  141                  159                    2                    6                    8                    9                    5
50850                  141                  159                    2                    6                    6                   11                    5
50900                  141                  159                    2                    6                    7                   10                    5
50950                  140                  160                    2                    6                    6                   10                    6
51000                  139                  161                    1                    7                    7                    8                    7
51050                  140                  160                    1                    7                    7                    8                    7
51100                  139                  161                    1                    7                    8                    7                    7
51150                  137                  163                    1                    7                    7                    8                    7
51200                  138                  162                    1                    7                    7                    7                    8
51250                  138                  162                    1                    7                    7                    8                    7
51300                  139                  161                    1                    5                    9                    8                    7
51350                  141                  159                    1                    6                    8                    9                    6
51400                  142                  158                    1                    5                    9                    9                    6
51450                  141                  159                    1                    5                    7                   11                    6
51500                  139                  161                    1                    5                    8                   10                    6
51550                  138                  162                    1                    5                    7                   11                    6
51600                  137                  163                    1                    5                    8                   10                    6
51650                  134                  166                    1                    5                    8                   10                    6
51700                  134                  166                    1                    6                    8                    8                    7
51750                  131                  169                    1                    6                    8                    8                    7
51800                  133                  167                    1                    5                    9                    9                    6
51850                  132                  168                    1                    5                    9                    9                    6
51900                  132                  168                    1                    5                    9                    9                    6
51950                  131                  169                    1                    4                   10                    9                    6
52000                  131                  169                    1                    4                   11                    9                    5
52050                  131                  169                    1                    4                   11                    9                    5
52100                  129                  171                    1                    4                   11                    9                    5
52150                  131                  169                    1                    5                   10                    9                    5
52200                  129                  171                    1                    5                    9                   10                    5
52250                  129                  171                    1                    4                   11                    9                    5
52300                  129                  171                    1                    4                   11                   10                    4
52350                  129                  171                    1                    4                   11                   10                    4
52400                  132                  168                    1                    4                   12                    9                    4
52450                  130                  170                    1                    4                   13                    9                    3
52500                  130                  170                    1                    4                   13                    9                    3
52550                  128                  172                    1                    4                   13                    9                    3
52600                  128                  172                    1                    4                   14                    8                    3
52650                  128                  172                    1                    5                   14                    7                    3
52700                  130                  170                    1                    6                   13                    8                    2
52750                  128                  172                    1                    6                   13                    8                    2
52800                  127                  173                    1                    6                   13                    7                    3
52850                  129                  171                    1                    6                   15                    5                    3
52900                  129                  171                    1                    6                   15                    5                    3
52950                  129                  171                    1                    6                   15                    5                    3
53000                  130                  170                    1                    6                   15                    5                    3
53050                  129                  171                    1                    6                   15                    5                    3
53100                  129                  171                    1                    7                   14                    6                    2
53150                  129                  171                    1                    7                   13                    8                    1
53200                  129                  171                    1                    7                   12                    9                    1
53250                  132                  168                    1                    7                   12                    9                    1
53300                  132                  168                    1                    7                   12                    9                    1
53350                  133                  167                    1                    7                   12                    9                    1
53400                  131                  169                    1                    6                   14                    8                    1
53450                  131                  169                    1                    6                   14                    8                    1
53500                  132                  168                    2                    4                   13                   10                    1
53550                  132                  168                    2                    4                   13                   10                    1
53600                  133                  167                    2                    4                   14                    9                    1
53650                  135                  165                    2                    3                   15                    9                    1
53700                  135                  165                    2                    3                   15                    9                    1
53750                  137                  163                    2                    3                   15                    9                    1
53800                  138                  162                    2                    3                   15                    9                    1
53850                  138                  162                    2                    3                   15                    9                    1
53900                  138                  162                    2                    3                   15                    9                    1
53950                  138                  162                    2                    3                   15                    9                    1
54000                  139                  161                    2                    4                   13                   10                    1
54050                  139                  161                    2                    4                   12                   11                    1
54100                  140                  160                    2                    4                   11                   12                    1
54150                  140                  160                    2                    4                   11                   11                    2
54200                  140                  160                    2                    4                   11                   11                    2
54250                  139                  161                    2                    5                   10                   11                    2
54300                  138                  162                    2                    5                    9                   11                    3
54350                  136                  164                    2                    5                    9                   11                    3
54400                  136                  164                    2                    5                    8                   12                    3
54450                  136                  164                    2                    5                    8                   12                    3
54500                  135                  165                    2                    5                    8                   11                    4
54550                  134                  166                    2                    5                    8                   12                    3
54600                  133                  167                    2                    5                    8                   12                    3
54650                  134                  166                    2                    4                    9                   12                    3
54700                  134                  166                    2                    4                    8                   13                    3
54750                  134                  166                    2                    4                    8                   13                    3
54800                  137                  163                    2                    4                    7                   13                    4
54850                  135                  165                    2                    4                    8                   11                    5
54900                  132                  168                    2                    4                    8                   11                    5
54950                  132                  168                    1                    5                    8                   11                    5
55000                  131                  169                    1                    5                    8                   11                    5
55050                  132                  168                    1                    5                    8                   11                    5
55100                  132                  168                    1                    7                    6                   10                    6
55150                  134                  166                    1                    8                    4                   10                    7
55200                  135                  165                    1                    8                    4                   10                    7
55250                  138                  162                    1                    8                    5                   10                    6
55300                  137                  163                    1                    8                    5                   10                    6
55350                  137                  163                    1                    7                    6                   11                    5
55400                  136                  164                    1                    7                    6                   11                    5
55450                  136                  164                    1                    7                    6                   11                    5
55500                  136                  164                    1                    6                    8                   10                    5
55550                  137                  163                    0                    7                    8                   10                    5
55600                  136                  164                    0                    7                    8                   10                    5
55650                  137                  163                    0                    7                   10                    7                    6
55700                  138                  162                    0                    6                   11                    6                    7
55750                  137                  163                    0                    5                   13                    5                    7
55800                  136                  164                    1                    5                   12                    5                    7
55850                  133                  167                    1                    4                   14                    5                    6
55900                  133                  167                    1                    5                   13                    5                    6
55950                  132                  168                    1                    5                   13                    5                    6
56000                  131                  169                    1                    5                   13                    5                    6
56050                  130                  170                    1                    5                   13                    5                    6
56100                  129                  171                    1                    5                   12                    5                    7
56150                  128                  172                    2                    5                   11                    5                    7
56200                  127                  173                    2                    5                   10                    7                    6
56250                  128                  172                    2                    5                   11                    5                    7
56300                  129                  171                    2                    5                   11                    6                    6
56350                  129                  171                    2                    5                   11                    6                    6
56400                  127                  173                    2                    5                   10                    6                    7
56450                  128                  172                    2                    6                    8                    6                    8
56500                  128                  172                    2                    6                    8                    6                    8
56550                  126                  174                    2                    6                    8                    6                    8
56600                  128                  172                    2                    7                    6                    7                    8
56650                  130                  170                    2                    7                    7                    6                    8
56700                  129                  171                    2                    7                    7                    7                    7
56750                  127                  173                    2                    7                    7                    7                    7
56800                  126                  174                    2                    7                    8                    8                    5
56850                  124                  176                    2                    7                    8                    8                    5
56900                  124                  176                    2                    7                    8                    8                    5
56950                  125                  175                    2                    7                    8                    9                    4
57000                  124                  176                    2                    7                    8                    9                    4
57050                  121                  179                    2                    7                    8                    9                    4
57100                  121                  179                    2                    7                    7                   10                    4
57150                  119                  181                    2                    7                    6                   11                    4
57200                  120                  180                    2                    7                    7                   10                    4
57250                  121                  179                    2                    6                    8                    8                    6
57300                  121                  179                    2                    6                    9                    7                    6
57350                  120                  180                    2                    6                   10                    6                    6
57400                  122                  178                    2                    6                   10                    6                    6
57450                  124                  176                    2                    7                   10                    5                    6
57500                  125                  175                    2                    7                   10                    4                    7
57550                  127                  173                    2                    6                   11                    4                    7
57600                  126                  174                    2                    6                   10                    5                    7
57650                  126                  174                    2                    6                   10                    5                    7
57700                  126                  174                    2                    6                   10                    6                    6
57750                  127                  173                    2                    6                   10                    6                    6
57800                  128                  172                    2                    5                   11                    6                    6
57850                  128                  172                    2                    6                   10                    6                    6
57900                  128                  172                    2                    6                   10                    5                    7
57950                  128                  172                    2                    6                   10                    5                    7
58000                  129                  171                    2                    6                   10                    5                    7
58050                  130                  170                    2                    4                   12                    5                    7
58100                  129                  171                    2                    4                   12                    6                    6
58150                  129                  171                    2                    3                   13                    6                    6
58200                  130                  170                    2                    3                   13                    6                    6
58250                  130                  170                    2                    3                   13                    6                    6
58300                  131                  169                    2                    3                   14                    5                    6
58350                  130                  170                    2                    3                   13                    7                    5
58400                  130                  170                    2                    3                   13                    7                    5
58450                  129                  171                    2                    3                   13                    7                    5
58500                  128                  172                    2                    3                   12                    8                    5
58550                  127                  173                    2                    3                   13                    8                    4
58600                  128                  172                    2                    5                   10                    8                    5
58650                  127                  173                    2                    5                   10                    8                    5
58700                  122                  178                    2                    5                   10                    8                    5
58750                  122                  178                    2                    5                   10                    8                    5
58800                  123                  177                    2                    5                   10                    8                    5
58850                  122                  178                    1                    6                    9                   11                    3
58900                  121                  179                    1                    6                    9                   11                    3
58950                  122                  178                    1                    6                    9                   11                    3
59000                  124                  176                    1                    6                    8                   12                    3
59050                  123                  177                    1                    6                    8                   12                    3
59100                  123                  177                    1                    6                    9                   11                    3
59150                  122                  178                    1                    6                    8                   12                    3
59200                  122                  178                    1                    7                    8                   11                    3
59250                  120                  180                    1                    7                    8                   11                    3
59300                  120                  180                    1                    7                    8                   11                    3
59350                  120                  180                    1                    7                    8                   12                    2
59400                  121                  179                    1                    7                   10                   10                    2
59450                  121                  179                    1                    7                   10                   10                    2
59500                  120                  180                    1                    8                    8                   10                    3
59550                  119                  181                    1                    8                    8                   10                    3
59600                  120                  180                    1                    8                    8                   10                    3
59650                  120                  180                    1                    8                   10                    9                    2
59700                  120                  180                    1                    8                   11                    8                    2
59750                  119                  181                    1                    8                   11                    7                    3
59800                  120                  180                    1                    8                   11                    6                    4
59850                  120                  180                    1                    9                   10                    6                    4
59900                  121                  179                    1                    9                    9                    7                    4
59950                  121                  179                    1                    9                    9                    7                    4
60000                  121                  179                    1                    9                    9                    6                    5
60050                  123                  177                    1                    9                    9                    6                    5
60100                  122                  178                    1                    9                    9                    5                    6
60150                  122                  178                    1                    9                   10                    4                    6
60200                  122                  178                    1                    8                   11                    4                    6
60250                  122                  178                    1                    7                   12                    5                    5
60300                  123                  177                    1                    7                   12                    5                    5
60350                  123                  177                    1                    8                   11                    5                    5
60400                  122                  178                    1                    8                   11                    6                    4
60450                  122                  178                    1                    8                   10                    8                    3
60500                  121                  179                    1                    8                   10                    8                    3
60550                  122                  178                    1                    8                   11                    7                    3
60600                  122                  178                    1                    9                    9                    8                    3
60650                  122                  178                    1                    8                   10                    8                    3
60700                  121                  179                    1                    9                    9                    8                    3
60750                  121                  179                    2                    8                    9                    8                    3
60800                  123                  177                    2                    8                    8                    8                    4
60850                  123                  177                    2                    7                    9                    8                    4
60900                  124                  176                    3                    6                    8                    9                    4
60950                  127                  173                    3                    6                    8                   10                    3
61000                  126                  174                    3                    6                    9                    9                    3
61050                  125                  175                    3                    6                    9                    8                    4
61100                  125                  175                    3                    6                    9                    8                    4
61150                  128                  172                    3                    6                    9                    8                    4
61200                  128                  172                    3                    6                    9                    8                    4
61250                  131                  169                    3                    4                   11                    6                    6
61300                  131                  169                    3                    4                   10                    7                    6
61350                  130                  170                    3                    4                    9                    8                    6
61400                  131                  169                    3                    4                    9                    8                    6
61450                  132                  168                    3                    4                    9                    9                    5
61500                  133                  167                    3                    4                    9                    9                    5
61550                  131                  169                    3                    5                    8                    9                    5
61600                  131                  169                    3                    5                    8                    9                    5
61650                  131                  169                    3                    5                    8                    9                    5
61700                  133                  167                    3                    5                    8                    9                    5
61750                  132                  168                    3                    6                    7                    9                    5
61800                  130                  170                    3                    6                    7                    9                    5
61850                  129                  171                    3                    5                    8                    7                    7
61900                  131                  169                    3                    6                    8                    7                    6
61950                  130                  170                    3                    6                    8                    7                    6
62000                  127                  173                    3                    6                    8                    7                    6
62050                  126                  174                    3                    6                    9                    7                    5
62100                  128                  172                    3                    6                    9                    8                    4
62150                  127                  173                    3                    6                    9                    8                    4
62200                  124                  176                    3                    6                    9                    8                    4
62250                  123                  177                    3                    6                   10                    8                    3
62300                  124                  176                    3                    7                   10                    6                    4
62350                  125                  175                    3                    7                   10                    6                    4
62400                  126                  174                    3                    7                   11                    5                    4
62450                  127                  173                    3                    7                   11                    5                    4
62500                  127                  173                    3                    7                   11                    6                    3
62550                  127                  173                    2                    8                   11                    5                    4
62600                  127                  173                    2                    8                   11                    5                    4
62650                  130                  170                    2                    8                   10                    6                    4
62700                  131                  169                    2                    8                   11                    5                    4
62750                  131                  169                    2                    6                   13                    5                    4
62800                  131                  169                    2                    6                   13                    5                    4
62850                  129                  171                    2                    6                   13                    5                    4
62900                  127                  173                    2                    6                   12                    6                    4
62950                  126                  174                    2                    6                   12                    6                    4
63000                  126                  174                    2                    6                   12                    6                    4
63050                  124                  176                    2                    6                   13                    5                    4
63100                  124                  176                    2                    6                   12                    6                    4
63150                  125                  175                    2                    6                   12                    7                    3
63200                  126                  174                    2                    6                   12                    7                    3
63250                  124                  176                    2                    6                   13                    6                    3
63300                  126                  174                    2                    6                   13                    6                    3
63350                  128                  172                    2                    6                   11                    8                    3
63400                  129                  171                    2                    6                   11                    8                    3
63450                  128                  172                    2                    6                   10                    9                    3
63500                  126                  174                    2                    6                   10                    9                    3
63550                  127                  173                    2                    6                   10                    9                    3
63600                  128                  172                    2                    6                   10                    9                    3
63650                  127                  173                    2                    6                   10                    8                    4
63700                  127                  173                    2                    6                   12                    7                    3
63750                  127                  173                    2                    6                   12                    6                    4
63800                  128                  172                    2                    5                   13                    5                    5
63850                  128                  172                    2                    5                   13                    5                    5
63900                  129                  171                    2                    5                   13                    5                    5
63950                  129                  171                    2                    5                   12                    6                    5
64000                  132                  168                    2                    5                   12                    7                    4
64050                  133                  167                    3                    5                   11                    6                    5
64100                  133                  167                    3                    5                   11                    6                    5
64150                  133                  167                    3                    6                    9                    6                    6
64200                  133                  167                    3                    7                    8                    6                    6
64250                  133                  167                    3                    7                    8                    6                    6
64300                  133                  167                    3                    7                    8                    6                    6
64350                  131                  169                    3                    7                    8                    6                    6
64400                  132                  168                    3                    7                    8                    6                    6
64450                  135                  165                    3                    7                    8                    6                    6
64500                  134                  166                    3                    7                    7                    7                    6
64550                  133                  167                    3                    6                    9                    5                    7
64600                  135                  165                    3                    6                   10                    3                    8
64650                  135                  165                    2                    7                   10                    4                    7
64700                  134                  166                    2                    7                    9                    5                    7
64750                  134                  166                    2                    7                    9                    5                    7
64800                  133                  167                    2                    7                    8                    5                    8
64850                  133                  167                    2                    7                    8                    5                    8
64900                  133                  167                    2                    7                    8                    7                    6
64950                  134                  166                    2                    7                    8                    7                    6
65000                  134                  166                    2                    7                    7                    6                    8
65050                  135                  165                    2                    7                    6                    6                    9
65100                  134                  166                    2                    8                    5                    6                    9
65150                  135                  165                    2                    8                    5                    6                    9
65200                  135                  165                    2                    8                    5                    6                    9
65250                  136                  164                    2                    8                    5                    6                    9
65300                  135                  165                    2                    8                    5                    6                    9
65350                  134                  166                    2                    7                    6                    6                    9
65400                  135                  165                    2                    7                    6                    7                    8
65450                  135                  165                    1                    8                    7                    6                    8
65500                  134                  166                    1                    7                    7                    9                    6
65550                  138                  162                    1                    6                    8                   10                    5
65600                  138                  162                    1                    6                    8                   10                    5
65650                  137                  163                    1                    6                   10                    8                    5
65700                  138                  162                    1                    5                   11                    8                    5
65750                  135                  165                    1                    6                   10                    8                    5
65800                  136                  164                    1                    6                    9                    9                    5
65850                  137                  163                    1                    5                   10                    9                    5
65900                  137                  163                    1                    5                   10                   10                    4
65950                  139                  161                    1                    5                   10                    9                    5
66000                  139                  161                    1                    5                   10                    9                    5
66050                  141                  159                    1                    5                   10                    9                    5
66100                  142                  158                    1                    5                   10                    9                    5
66150                  142                  158                    1                    3                   12                    9                    5
66200                  144                  156                    1                    3                   13                    9                    4
66250                  143                  157                    1                    3                   13                    9                    4
66300                  142                  158                    1                    3                   13                    9                    4
66350                  142                  158                    1                    3                   12                    9                    5
66400                  143                  157                    1                    3                   12                    9                    5
66450                  143                  157                    1                    3                   12                    9                    5
66500                  145                  155                    1                    3                   12                   10                    4
66550                  145                  155                    1                    3                   12                   10                    4
66600                  143                  157                    1                    3                   12                   10                    4
66650                  143                  157                    1                    3                   12                    9                    5
66700                  143                  157                    1                    3                   12                    9                    5
66750                  142                  158                    1                    3                   13                    8                    5
66800                  141                  159                    1                    3                   13                    7                    6
66850                  142                  158                    1                    3                   13                    7                    6
66900                  144                  156                    1                    2                   14                    6                    7
66950                  145                  155                    1                    2                   14                    6                    7
67000                  144                  156                    1                    2                   13                    8                    6
67050                  145                  155                    1                    3                   10                   11                    5
67100                  143                  157                    1                    3                   10                   11                    5
67150                  144                  156                    1                    3                   11                   10                    5
67200                  145                  155                    1                    5                    9                   10                    5
67250                  145                  155                    1                    5                    9                   10                    5
67300                  146                  154                    1                    4                   12                    9                    4
67350                  147                  153                    1                    4                   10                   11                    4
67400                  144                  156                    0                    5                   11                   10                    4
67450                  143                  157                    0                    6                    9                   11                    4
67500                  144                  156                    0                    6                    9                   10                    5
67550                  143                  157                    0                    6                    9                   10                    5
67600                  143                  157                    0                    6                   10                    8                    6
67650                  142                  158                    0                    6                    9                    9                    6
67700                  139                  161                    0                    7                    9                    9                    5
67750                  139                  161                    0                    7                    8                   10                    5
67800                  141                  159                    0                    7                    9                   10                    4
67850                  141                  159                    0                    7                    9                   10                    4
67900                  144                  156                    0                    8                    8                   10                    4
67950                  143                  157                    0                    9                    7                   10                    4
68000                  142                  158                    0                    9                    7                   10                    4
68050                  141                  159                    0                    9                    7                   10                    4
68100                  140                  160                    1                    8                    8                    9                    4
68150                  139                  161                    2                    7                    8                    8                    5
68200                  138                  162                    2                    7                    8                    8                    5
68250                  138                  162                    2                    7                    9                    7                    5
68300                  138                  162                    2                    7                    9                    7                    5
68350                  137                  163                    2                    8                    8                    8                    4
68400                  136                  164                    2                    7                    9                    8                    4
68450                  138                  162                    2                    6                   10                    8                    4
68500                  136                  164                    3                    5                    9                    9                    4
68550                  134                  166                    3                    6                    7                   10                    4
68600                  133                  167                    2                    6                    9                    8                    5
68650                  134                  166                    2                    6                   11                    6                    5
68700                  134                  166                    2                    6                   11                    6                    5
68750                  133                  167                    2                    6                   12                    5                    5
68800                  131                  169                    2                    6                   12                    5                    5
68850                  132                  168                    2                    6                   12                    5                    5
68900                  131                  169                    2                    6                   12                    5                    5
68950                  132                  168                    2                    8                   10                    5                    5
69000                  133                  167                    2                    8                   10                    5                    5
69050                  135                  165                    2                    7                   11                    5                    5
69100                  136                  164                    2                    7                   12                    4                    5
69150                  134                  166                    2                    7                   11                    5                    5
69200                  134                  166                    2                    7                   11                    5                    5
69250                  137                  163                    2                    7                   10                    7                    4
69300                  137                  163                    2                    7                   10                    6                    5
69350                  139                  161                    2                    7                   10                    7                    4
69400                  139                  161                    2                    7                    9                    9                    3
69450                  138                  162                    2                    6                   10                    9                    3
69500                  139                  161                    2                    7                   10                    8                    3
69550                  140                  160                    2                    7                   10                    8                    3
69600                  139                  161                    2                    7                   11                    8                    2
69650                  139                  161                    2                    7                   10                    9                    2
69700                  139                  161                    2                    7                   10                    8                    3
69750                  139                  161                    2                    7                   10                    8                    3
69800                  141                  159                    2                    7                   10                    8                    3
69850                  141                  159                    2                    5                   14                    6                    3
69900                  140                  160                    2                    5                   14                    6                    3
69950                  140                  160                    1                    6                   11                    9                    3
70000                  142                  158                    0                    7                   11                    8                    4
70050                  144                  156                    0                    8                    9                    9                    4
70100                  143                  157                    0                    8                    9                    9                    4
70150                  144                  156                    0                    8                    9                   10                    3
70200                  145                  155                    0                    7                   10                   11                    2
70250                  144                  156                    0                    7                   11                    9                    3
70300                  145                  155                    0                    7                   12                    8                    3
70350                  146                  154                    0                    8                   11                    8                    3
70400                  147                  153                    0                    8                   10                   10                    2
70450                  146                  154                    0                    8                   11                    8                    3
70500                  148                  152                    0                    7                   11                    9                    3
70550                  148                  152                    0                    7                   11                    8                    4
70600                  149                  151                    0                    7                   10                    9                    4
70650                  149                  151                    0                    7                   11                    8                    4
70700                  150                  150                    0                    7                   11                    8                    4
70750                  150                  150                    0                    7                   11                    8                    4
70800                  150                  150                    0                    7                   10                    9                    4
70850                  151                  149                    0                    6                   12                    8                    4
70900                  151                  149                    1                    5                   10                    9                    5
70950                  151                  149                    1                    5                   10                    8                    6
71000                  149                  151                    1                    5                   11                    7                    6
71050                  150                  150                    1                    5                   10                    9                    5
71100                  149                  151                    1                    5                   10                    8                    6
71150                  149                  151                    1                    5                   10                    9                    5
71200                  149                  151                    1                    5                    9                   10                    5
71250                  149                  151                    1                    5                    9                   10                    5
71300                  149                  151                    1                    5                    9                   10                    5
71350                  150                  150                    1                    5                    9                   10                    5
71400                  147                  153                    1                    5                    8                   10                    6
71450                  147                  153                    1                    5                    8                   10                    6
71500                  149                  151                    1                    5                    8                   10                    6
71550                  149                  151                    1                    5                    8                   10                    6
71600                  149                  151                    1                    5                    8                   10                    6
71650                  149                  151                    1                    5                    8                   10                    6
71700                  148                  152                    0                    6                    8                   10                    6
71750                  147                  153                    0                    6                    8                   10                    6
71800                  148                  152                    0                    6                    8                   10                    6
71850                  146                  154                    0                    5                    9                   10                    6
71900                  144                  156                    1                    4                    9                    9                    7
71950                  142                  158                    0                    5                    9                    9                    7
72000                  142                  158                    0                    5                    9                    8                    8
72050                  141                  159                    0                    5                    9                    9                    7
72100                  141                  159                    0                    5                    9                    9                    7
72150                  140                  160                    0                    4                   10                    9                    7
72200                  140                  160                    0                    4                   11                    9                    6
72250                  140                  160                    0                    4                   11                   10                    5
72300                  140                  160                    0                    5                    9                   11                    5
72350                  140                  160                    0                    6                    8                   10                    6
72400                  141                  159                    0                    5                    9                   11                    5
72450                  140                  160                    0                    4                   11                   10                    5
72500                  140                  160                    0                    5                    9                   11                    5
72550                  142                  158                    0                    5                    9                   10                    6
72600                  141                  159                    0                    5                    8                   11                    6
72650                  142                  158                    0                    5                    9                   11                    5
72700                  142                  158                    0                    5                    9                   11                    5
72750                  141                  159                    0                    5                   10                   10                    5
72800                  140                  160                    0                    6                   10                    9                    5
72850                  141                  159                    0                    5                   10                   10                    5
72900                  141                  159                    0                    5                   10                   12                    3
72950                  140                  160                    0                    5                    9                   12                    4
73000                  139                  161                    0                    5                    8                   13                    4
73050                  139                  161                    0                    5                    9                   12                    4
73100                  141                  159                    0                    5                    9                   13                    3
73150                  142                  158                    0                    5                    9                   12                    4
73200                  142                  158                    0                    5                    9                   12                    4
73250                  145                  155                    0                    5                    8                   12                    5
73300                  143                  157                    0                    5                    8                   12                    5
73350                  143                  157                    0                    5                    9                   11                    5
73400                  140                  160                    0                    6                    8                   11                    5
73450                  140                  160                    0                    7                    8                   11                    4
73500                  139                  161                    0                    7                    8                   11                    4
73550                  139                  161                    0                    7                   11                    8                    4
73600                  143                  157                    0                    7                   11                    8                    4
73650                  141                  159                    0                    7                   11                    9                    3
73700                  141                  159                    0                    7                   10                   10                    3
73750                  140                  160                    0                    7                   11                    8                    4
73800                  140                  160                    0                    7                   12                    7                    4
73850                  141                  159                    0                    7                   11                    8                    4
73900                  144                  156                    0                    6                   12                    8                    4
73950                  145                  155                    0                    6                   12                    8                    4
74000                  144                  156                    0                    6                   11                    9                    4
74050                  146                  154                    0                    7                   10                    9                    4
74100                  146                  154                    0                    7                   10                    9                    4
74150                  147                  153                    0                    7                   11                    9                    3
74200                  148                  152                    0                    7                   11                    9                    3
74250                  147                  153                    0                    7                   10                    9                    4
74300                  145                  155                    0                    8                    9                    8                    5
74350                  145                  155                    1                    7                    9                    9                    4
74400                  147                  153                    1                    7                    9                    9                    4
74450                  147                  153                    1                    7                    9                    9                    4
74500                  147                  153                    1                    7                    9                    9                    4
74550                  147                  153                    1                    7                    9                    9                    4
74600                  150                  150                    2                    6                    9                    9                    4
74650                  151                  149                    2                    6                   10                    8                    4
74700                  152                  148                    2                    4                   12                    8                    4
74750                  155                  145                    2                    4                   12                    8                    4
74800                  157                  143                    2                    5                   11                    8                    4
74850                  157                  143                    2                    5                   11                    8                    4
74900                  158                  142                    2                    5                   11                    8                    4
74950                  158                  142                    1                    6                   11                    8                    4
75000                  158                  142                    0                    7                   10                    9                    4
75050                  160                  140                    0                    7                   10                    9                    4
75100                  158                  142                    0                    7                    9                   10                    4
75150                  157                  143                    0                    6                   10                   10                    4
75200                  158                  142                    0                    6                   11                    7                    6
75250                  159                  141                    0                    6                   11                    8                    5
75300                  160                  140                    0                    6                   11                    7                    6
75350                  160                  140                    0                    6                   10                    8                    6
75400                  159                  141                    0                    6                   11                    8                    5
75450                  160                  140                    0                    6                   11                    8                    5
75500                  158                  142                    0                    5                   12                    8                    5
75550                  161                  139                    0                    5                   12                    8                    5
75600                  160                  140                    0                    5                   12                    8                    5
75650                  161                  139                    0                    5                   12                    8                    5
75700                  160                  140                    0                    5                   12                    8                    5
75750                  159                  141                    0                    6                   13                    6                    5
75800                  160                  140                    0                    6                   14                    5                    5
75850                  159                  141                    0                    6                   14                    5                    5
75900                  159                  141                    0                    6                   14                    6                    4
75950                  159                  141                    0                    6                   14                    6                    4
76000                  159                  141                    0                    6                   14                    7                    3
76050                  158                  142                    0                    6                   14                    6                    4
76100                  157                  143                    0                    8                   12                    8                    2
76150                  155                  145                    0                    8                   12                    8                    2
76200                  155                  145                    0                    8                   12                    8                    2
76250                  155                  145                    0                    8                   11                    8                    3
76300                  156                  144                    0                    8                   11                    8                    3
76350                  156                  144                    0                    7                   12                    8                    3
76400                  157                  143                    0                    6                   13                    8                    3
76450                  157                  143                    0                    6                   12                    9                    3
76500                  157                  143                    0                    6                   12                    9                    3
76550                  159                  141                    0                    7                   11                    9                    3
76600                  161                  139                    0                    6                   13                    8                    3
76650                  162                  138                    0                    6                   13                    8                    3
76700                  160                  140                    0                    7                   11                    8                    4
76750                  159                  141                    0                    7                   11                    9                    3
76800                  160                  140                    0                    7                   11                    9                    3
76850                  158                  142                    0                    6                   12                    9                    3
76900                  158                  142                    0                    6                   12                   10                    2
76950                  159                  141                    0                    6                   12                   10                    2
77000                  157                  143                    0                    6                   12                   10                    2
77050                  155                  145                    0                    6                   10                   12                    2
77100                  152                  148                    0                    5                   10                   12                    3
77150                  153                  147                    0                    5                   10                   12                    3
77200                  153                  147                    0                    4                   11                   12                    3
77250                  153                  147                    0                    4                   13                   10                    3
77300                  153                  147                    0                    4                   14                    8                    4
77350                  153                  147                    0                    4                   14                    8                    4
77400                  151                  149                    0                    3                   16                    7                    4
77450                  152                  148                    0                    2                   16                    8                    4
77500                  153                  147                    0                    2                   16                    8                    4
77550                  154                  146                    0                    3                   14                    8                    5
77600                  155                  145                    0                    3                   14                    9                    4
77650                  155                  145                    0                    3                   14                    9                    4
77700                  154                  146                    0                    3                   14                    8                    5
77750                  153                  147                    0                    3                   14                    8                    5
77800                  153                  147                    0                    3                   14                    7                    6
77850                  151                  149                    0                    3                   12                    9                    6
77900                  151                  149                    0                    3                   12                   10                    5
77950                  153                  147                    0                    4                   12                    8                    6
78000                  153                  147                    0                    4                   12                    8                    6
78050                  153                  147                    0                    4                   13                    7                    6
78100                  151                  149                    0                    6                   11                    7                    6
78150                  152                  148                    0                    6                   10                    7                    7
78200                  152                  148                    0                    6                   10                    7                    7
78250                  154                  146                    0                    6                    9                    8                    7
78300                  154                  146                    0                    6                    9                    9                    6
78350                  153                  147                    0                    5                   10                    9                    6
78400                  153                  147                    0                    4                   10                   10                    6
78450                  151                  149                    0                    4                   10                   10                    6
78500                  149                  151                    0                    4                   11                    9                    6
78550                  150                  150                    0                    3                   12                    9                    6
78600                  151                  149                    0                    3                   12                    9                    6
78650                  151                  149                    0                    3                   12                    9                    6
78700                  152                  148                    0                    3                   12                   10                    5
78750                  152                  148                    0                    3                   13                   10                    4
78800                  153                  147                    0                    4                   12                   10                    4
78850                  151                  149                    0                    4                   12                   10                    4
78900                  150                  150                    0                    6                   10                    9                    5
78950                  149                  151                    0                    6                   11                    8                    5
79000                  149                  151                    0                    6                   11                    8                    5
79050                  152                  148                    0                    6                   12                    7                    5
79100                  152                  148                    0                    6                   12                    8                    4
79150                  152                  148                    0                    6                   12                    9                    3
79200                  152                  148                    0                    6                   12                    9                    3
79250                  151                  149                    0                    6                   12                    9                    3
79300                  151                  149                    0                    6                   12                    8                    4
79350                  149                  151                    0                    7                   11                    8                    4
79400                  148                  152                    0                    7                   10                    9                    4
79450                  149                  151                    0                    7                   11                    8                    4
79500                  148                  152                    0                    7                   11                    8                    4
79550                  148                  152                    0                    7                   12                    7                    4
79600                  148                  152                    0                    7                   12                    7                    4
79650                  147                  153                    1                    6                   12                    7                    4
79700                  149                  151                    1                    8                   10                    7                    4
79750                  149                  151                    1                    6                   12                    7                    4
79800                  147                  153                    1                    6                   12                    7                    4
79850                  147                  153                    1                    6                   12                    7                    4
79900                  147                  153                    1                    6                   12                    7                    4
79950                  147                  153                    1                    6                   12                    7                    4
80000                  145                  155                    1                    7                   11                    7                    4
80050                  145                  155                    1                    8                   10                    8                    3
80100                  144                  156                    1                    7                   11                    8                    3
80150                  142                  158                    1                    7                   12                    7                    3
80200                  143                  157                    1                    7                   12                    7                    3
80250                  144                  156                    1                    7                   13                    6                    3
80300                  145                  155                    0                    9                   12                    5                    4
80350                  146                  154                    0                    8                   13                    4                    5
80400                  148                  152                    0                    8                   14                    3                    5
80450                  149                  151                    0                    8                   15                    2                    5
80500                  148                  152                    0                    8                   15                    2                    5
80550                  145                  155                    0                    8                   15                    2                    5
80600                  144                  156                    0                    8                   15                    2                    5
80650                  144                  156                    0                    8                   15                    2                    5
80700                  144                  156                    0                    8                   14                    3                    5
80750                  143                  157                    0                    9                   13                    3                    5
80800                  145                  155                    0                    8                   14                    3                    5
80850                  145                  155                    0                    8                   14                    4                    4
80900                  146                  154                    0                    8                   13                    5                    4
80950                  145                  155                    0                    8                   13                    4                    5
81000                  144                  156                    1                    7                   13                    4                    5
81050                  143                  157                    1                    7                   13                    4                    5
81100                  143                  157                    1                    7                   13                    4                    5
81150                  142                  158                    1                    7                   13                    4                    5
81200                  141                  159                    1                    7                   13                    4                    5
81250                  142                  158                    1                    7                   10                    7                    5
81300                  142                  158                    1                    6                   11                    8                    4
81350                  141                  159                    1                    6                   11                    9                    3
81400                  142                  158                    1                    5                   12                    9                    3
81450                  142                  158                    1                    5                   10                   11                    3
81500                  142                  158                    1                    5                   11                   10                    3
81550                  142                  158                    1                    5                   11                   10                    3
81600                  142                  158                    1                    4                   12                    9                    4
81650                  141                  159                    1                    3                   13                    7                    6
81700                  144                  156                    1                    3                   12                    8                    6
81750                  145                  155                    1                    3                   11                    9                    6
81800                  144                  156                    1                    3                   11                    9                    6
81850                  143                  157                    1                    3                   11                    9                    6
81900                  143                  157                    1                    3                   11                    9                    6
81950                  142                  158                    1                    3                   11                    9                    6
82000                  141                  159                    1                    3                   10                    8                    8
82050                  141                  159                    1                    4                    9                    8                    8
82100                  140                  160                    1                    4                    9                    8                    8
82150                  140                  160                    1                    4                    9                    7                    9
82200                  140                  160                    1                    5                    8                    7                    9
82250                  140                  160                    1                    5                    7                    8                    9
82300                  141                  159                    1                    5                    8                    8                    8
82350                  140                  160                    1                    5                    8                    9                    7
82400                  137                  163                    1                    6                    9                    6                    8
82450                  138                  162                    1                    6                    9                    6                    8
82500                  138                  162                    1                    6                    9                    6                    8
82550                  138                  162                    1                    6                   10                    6                    7
82600                  138                  162                    1                    6                   10                    6                    7
82650                  139                  161                    1                    6                   10                    6                    7
82700                  139                  161                    1                    6                   11                    5                    7
82750                  138                  162                    1                    6                   11                    4                    8
82800                  139                  161                    1                    6                   12                    3                    8
82850                  138                  162                    1                    5                   13                    4                    7
82900                  139                  161                    1                    5                   12                    6                    6
82950                  140                  160                    1                    5                   13                    5                    6
83000                  142                  158                    1                    5                   11                    6                    7
83050                  143                  157                    1                    4                   12                    6                    7
83100                  144                  156                    1                    5                   12                    6                    6
83150                  144                  156                    1                    5                   12                    6                    6
83200                  143                  157                    1                    4                   13                    7                    5
83250                  143                  157                    1                    4                   12                    8                    5
83300                  142                  158                    1                    5                   11                    8                    5
83350                  141                  159                    1                    6                    9                    9                    5
83400                  139                  161                    1                    6                    9                    9                    5
83450                  141                  159                    1                    6                    9                    9                    5
83500                  141                  159                    0                    6                   10                    9                    5
83550                  139                  161                    0                    6                   10                    9                    5
83600                  138                  162                    0                    7                    9                    8                    6
83650                  138                  162                    0                    7                    9                    8                    6
83700                  137                  163                    0                    7                   10                    7                    6
83750                  136                  164                    0                    6                   11                    8                    5
83800                  136                  164                    0                    7                    9                    8                    6
83850                  137                  163                    0                    7                    8                    9                    6
83900                  137                  163                    0                    7                    8                   10                    5
83950                  136                  164                    0                    6                    9                   10                    5
84000                  136                  164                    0                    6                    9                    9                    6
84050                  135                  165                    0                    6                    8                   12                    4
84100                  134                  166                    0                    6                    8                   12                    4
84150                  134                  166                    0                    6                    9                   10                    5
84200                  132                  168                    0                    6                    9                   10                    5
84250                  131                  169                    0                    7                    9                    8                    6
84300                  134                  166                    0                    7                    9                    9                    5
84350                  135                  165                    0                    7                   10                    8                    5
84400                  135                  165                    0                    7                    8                   10                    5
84450                  137                  163                    0                    7                    8                   10                    5
84500                  138                  162                    0                    7                    7                   11                    5
84550                  138                  162                    0                    7                    7                   11                    5
84600                  136                  164                    0                    7                    8                    8                    7
84650                  134                  166                    1                    6                    8                   10                    5
84700                  133                  167                    1                    6                    8                   11                    4
84750                  131                  169                    1                    6                    9                   10                    4
84800                  130                  170                    1                    6                    9                   10                    4
84850                  130                  170                    1                    6                   10                    7                    6
84900                  125                  175                    1                    6                   11                    6                    6
84950                  125                  175                    1                    6                   10                    7                    6
85000                  124                  176                    2                    5                   10                    8                    5
85050                  125                  175                    2                    6                    9                    8                    5
85100                  126                  174                    2                    7                    8                    8                    5
85150                  127                  173                    2                    6                    9                    8                    5
85200                  128                  172                    2                    6                    9                    8                    5
85250                  129                  171                    2                    6                    9                    8                    5
85300                  129                  171                    2                    6                    7                   10                    5
85350                  129                  171                    2                    5                    8                   10                    5
85400                  128                  172                    2                    5                    8                    9                    6
85450                  130                  170                    2                    5                    8                   10                    5
85500                  129                  171                    2                    4                   10                    9                    5
85550                  128                  172                    2                    5                   10                    7                    6
85600                  126                  174                    2                    5                    9                    7                    7
85650                  126                  174                    2                    5                    9                    7                    7
85700                  126                  174                    2                    5                    9                    9                    5
85750                  127                  173                    2                    5                   10                    8                    5
85800                  126                  174                    2                    5                    7                   14                    2
85850                  126                  174                    0                    7                    7                   14                    2
85900                  125                  175                    0                    7                    8                   12                    3
85950                  122                  178                    0                    6                    8                   13                    3
86000                  122                  178                    0                    6                    8                   13                    3
86050                  125                  175                    0                    5                   10                   11                    4
86100                  126                  174                    0                    6                    9                   11                    4
86150                  124                  176                    0                    6                    9                   11                    4
86200                  123                  177                    0                    6                    9                   11                    4
86250                  124                  176                    0                    7                    8                   11                    4
86300                  123                  177                    0                    7                    8                   11                    4
86350                  124                  176                    0                    7                    7                   12                    4
86400                  125                  175                    0                    6                    8                   11                    5
86450                  125                  175                    0                    5                    9                   11                    5
86500                  125                  175                    0                    5                    9                   11                    5
86550                  125                  175                    0                    7                    7                   13                    3
86600                  126                  174                    0                    7                    7                   13                    3
86650                  126                  174                    0                    7                    7                   13                    3
86700                  126                  174                    0                    7                    8                   11                    4
86750                  125                  175                    0                    7                    8                   11                    4
86800                  126                  174                    0                    7                    8                   12                    3
86850                  126                  174                    0                    7                    9                    9                    5
86900                  126                  174                    0                    7                    9                    9                    5
86950                  127                  173                    0                    7                    8                    9                    6
87000                  127                  173                    0                    7                    8                    9                    6
87050                  127                  173                    0                    7                    7                   11                    5
87100                  126                  174                    0                    7                    7                   10                    6
87150                  125                  175                    0                    8                    6                   10                    6
87200                  126                  174                    0                    8                    6                   10                    6
87250                  126                  174                    0                    7                    7                   10                    6
87300                  126                  174                    0                    8                    8                    9                    5
87350                  127                  173                    0                    8                    8                    9                    5
87400                  128                  172                    0                    8                    9                    9                    4
87450                  128                  172                    0                    8                    8                    8                    6
87500                  127                  173                    0                    8                    9                    8                    5
87550                  126                  174                    0                    8                    9                    9                    4
87600                  128                  172                    0                    8                    8                    9                    5
87650                  130                  170                    0                    8                    9                    8                    5
87700                  133                  167                    0                    7                   10                    8                    5
87750                  135                  165                    0                    7                   10                    8                    5
87800                  135                  165                    0                    7                   10                    9                    4
87850                  134                  166                    0                    7                   11                    8                    4
87900                  135                  165                    0                    7                   11                    8                    4
87950                  136                  164                    0                    7                   11                    8                    4
88000                  137                  163                    0                    7                   10                    9                    4
88050                  137                  163                    0                    7                   10                    9                    4
88100                  136                  164                    0                    7                   11                    8                    4
88150                  135                  165                    0                    7                   11                    9                    3
88200                  135                  165                    0                    7                   10                    9                    4
88250                  135                  165                    0                    7                   12                    6                    5
88300                  135                  165                    0                    7                   13                    5                    5
88350                  136                  164                    0                    7                   11                    7                    5
88400                  136                  164                    0                    7                   11                    7                    5
88450                  135                  165                    0                    7                   10                    8                    5
88500                  136                  164                    0                    7                    9                    9                    5
88550                  139                  161                    0                    7                    9                    9                    5
88600                  139                  161                    0                    7                   10                    7                    6
88650                  139                  161                    0                    6                   11                    6                    7
88700                  136                  164                    0                    6                   10                    7                    7
88750                  134                  166                    0                    6                    9                    9                    6
88800                  134                  166                    0                    6                    9                    9                    6
88850                  132                  168                    0                    6                   10                    9                    5
88900                  131                  169                    0                    6                   10                    9                    5
88950                  132                  168                    0                    6                   10                    9                    5
89000                  132                  168                    0                    5                   10                   10                    5
89050                  130                  170                    0                    5                   10                   10                    5
89100                  131                  169                    0                    4                   11                    9                    6
89150                  132                  168                    0                    5                   10                   10                    5
89200                  129                  171                    0                    5                   10                   10                    5
89250                  130                  170                    0                    5                   10                   10                    5
89300                  128                  172                    0                    5                   10                   10                    5
89350                  126                  174                    0                    5                   10                   10                    5
89400                  126                  174                    0                    5                   12                    9                    4
89450                  124                  176                    0                    5                   12                    9                    4
89500                  122                  178                    0                    6                   11                    8                    5
89550                  122                  178                    0                    6                   11                    8                    5
89600                  121                  179                    0                    6                   10                    9                    5
89650                  122                  178                    0                    6                   10                    9                    5
89700                  122                  178                    0                    5                   11                    9                    5
89750                  124                  176                    0                    5                   11                    8                    6
89800                  126                  174                    0                    5                   12                    7                    6
89850                  126                  174                    0                    5                   12                    7                    6
89900                  127                  173                    0                    6                   12                    6                    6
89950                  128                  172                    0                    6                   12                    6                    6
90000                  128                  172                    0                    6                   13                    5                    6
90050                  128                  172                    0                    7                   12                    6                    5
90100                  128                  172                    0                    8                   11                    5                    6
90150                  127                  173                    0                    7                   12                    5                    6
90200                  128                  172                    0                    8                   11                    4                    7
90250                  129                  171                    0                    8                    9                    6                    7
90300                  127                  173                    0                    7                   10                    5                    8
90350                  126                  174                    0                    7                   10                    6                    7
90400                  127                  173                    0                    7                   10                    6                    7
90450                  128                  172                    0                    7                    9                    7                    7
90500                  128                  172                    0                    7                    9                    8                    6
90550                  127                  173                    0                    7                   10                    7                    6
90600                  127                  173                    0                    7                   10                    7                    6
90650                  127                  173                    0                    7                   10                    8                    5
90700                  127                  173                    0                    7                   10                    9                    4
90750                  127                  173                    0                    8                    9                    9                    4
90800                  127                  173                    0                    8                    9                    9                    4
90850                  127                  173                    0                    8                    6                   12                    4
90900                  126                  174                    0                    8                    6                   12                    4
90950                  127                  173                    0                    8                    6                   12                    4
91000                  127                  173                    0                    8                    6                   14                    2
91050                  127                  173                    0                    8                    6                   14                    2
91100                  126                  174                    0                    8                    5                   16                    1
91150                  126                  174                    0                    7                    7                   14                    2
91200                  127                  173                    0                    7                    9                   13                    1
91250                  127                  173                    0                    7                    9                   13                    1
91300                  127                  173                    0                    7                    8                   14                    1
91350                  129                  171                    0                    7                   10                   11                    2
91400                  128                  172                    0                    6                   10                   12                    2
91450                  128                  172                    0                    6                    9                   13                    2
91500                  126                  174                    0                    6                    9                   13                    2
91550                  127                  173                    0                    6                    9                   13                    2
91600                  127                  173                    0                    6                    9                   14                    1
91650                  128                  172                    0                    7                    8                   13                    2
91700                  127                  173                    0                    7                    8                   13                    2
91750                  127                  173                    0                    7                    9                   12                    2
91800                  128                  172                    0                    7                    9                   12                    2
91850                  130                  170                    1                    6                    9                   12                    2
91900                  129                  171                    1                    6                    9                   12                    2
91950                  129                  171                    1                    7                    9                   13                    0
92000                  128                  172                    1                    7                    8                   14                    0
92050                  128                  172                    0                    7                    9                   13                    1
92100                  129                  171                    0                    7                    9                   13                    1
92150                  129                  171                    0                    8                    8                   13                    1
92200                  128                  172                    0                    7                    9                   12                    2
92250                  127                  173                    0                    5                   11                   12                    2
92300                  128                  172                    0                    5                   11                   12                    2
92350                  129                  171                    0                    4                   12                   12                    2
92400                  129                  171                    0                    4                   12                   12                    2
92450                  131                  169                    0                    4                   12                   12                    2
92500                  130                  170                    0                    4                   12                   12                    2
92550                  131                  169                    0                    4                   12                   12                    2
92600                  134                  166                    0                    5                   11                   12                    2
92650                  134                  166                    0                    5                   11                   12                    2
92700                  134                  166                    0                    5                   11                   12                    2
92750                  132                  168                    0                    5                   11                   12                    2
92800                  132                  168                    0                    5                   11                   12                    2
92850                  131                  169                    0                    5                   11                   12                    2
92900                  130                  170                    0                    5                   11                   12                    2
92950                  130                  170                    0                    5                   12                   11                    2
93000                  132                  168                    0                    5                   14                    9                    2
93050                  132                  168                    0                    5                   14                    9                    2
93100                  128                  172                    0                    6                   12                   10                    2
93150                  128                  172                    0                    6                   13                    8                    3
93200                  126                  174                    0                    7                   12                    9                    2
93250                  127                  173                    0                    7                   12                    9                    2
93300                  127                  173                    0                    6                   14                    8                    2
93350                  127                  173                    0                    6                   14                    8                    2
93400                  128                  172                    0                    6                   14                    8                    2
93450                  131                  169                    0                    6                   13                    9                    2
93500                  132                  168                    0                    6                   13                    9                    2
93550                  134                  166                    0                    6                   12                   10                    2
93600                  134                  166                    0                    7                   11                   11                    1
93650                  137                  163                    1                    6                   11                   11                    1
93700                  137                  163                    1                    6                   11                   10                    2
93750                  136                  164                    1                    4                   13                   10                    2
93800                  137                  163                    1                    4                   13                   10                    2
93850                  136                  164                    1                    4                   12                   11                    2
93900                  136                  164                    1                    3                   13                   11                    2
93950                  136                  164                    1                    3                   14                   10                    2
94000                  135                  165                    1                    5                   12                   10                    2
94050                  134                  166                    1                    5                   10                   12                    2
94100                  136                  164                    1                    5                    9                   14                    1
94150                  133                  167                    1                    5                   10                   12                    2
94200                  134                  166                    1                    5                   11                   10                    3
94250                  134                  166                    1                    5                   11                   10                    3
94300                  133                  167                    1                    5                   11                    9                    4
94350                  133                  167                    1                    5                   10                   10                    4
94400                  133                  167                    1                    5                   10                   10                    4
94450                  133                  167                    1                    5                    9                   12                    3
94500                  133                  167                    1                    6                    9                   11                    3
94550                  132                  168                    1                    5                   10                   11                    3
94600                  130                  170                    0                    6                   12                   10                    2
94650                  129                  171                    0                    6                   12                   10                    2
94700                  131                  169                    0                    6                   11                   10                    3
94750                  132                  168                    0                    6                    9                   12                    3
94800                  132                  168                    0                    6                   10                   12                    2
94850                  133                  167                    0                    6                   11                   10                    3
94900                  132                  168                    0                    6                   11                   10                    3
94950                  133                  167                    0                    6                   11                   10                    3
95000                  134                  166                    0                    6                   12                    9                    3
95050                  133                  167                    0                    5                   13                    8                    4
95100                  135                  165                    0                    5                   13                    8                    4
95150                  135                  165                    0                    4                   14                    8                    4
95200                  134                  166                    0                    4                   14                    9                    3
95250                  134                  166                    0                    4                   14                    9                    3
95300                  132                  168                    0                    4                   14                    9                    3
95350                  132                  168                    0                    4                   14                    9                    3
95400                  131                  169                    0                    4                   15                    8                    3
95450                  132                  168                    0                    4                   14                    8                    4
95500                  132                  168                    0                    5                   13                    8                    4
95550                  131                  169                    0                    6                   12                    8                    4
95600                  131                  169                    0                    6                   11                    8                    5
95650                  131                  169                    0                    6                   11                    8                    5
95700                  132                  168                    0                    6                   11                    8                    5
95750                  130                  170                    0                    5                   12                    7                    6
95800                  129                  171                    0                    5                   12                    7                    6
95850                  130                  170                    0                    4                   13                    7                    6
95900                  130                  170                    0                    4                   12                    8                    6
95950                  130                  170                    0                    4                   11                    9                    6
96000                  131                  169                    1                    3                   11                    8                    7
96050                  132                  168                    1                    3                   11                    8                    7
96100                  129                  171                    1                    3                   11                    8                    7
96150                  129                  171                    1                    3                   11                    8                    7
96200                  130                  170                    1                    3                   11                    9                    6
96250                  130                  170                    1                    2                   11                   11                    5
96300                  131                  169                    1                    2                   12                   11                    4
96350                  133                  167                    1                    2                   11                   11                    5
96400                  131                  169                    1                    3                   10                   11                    5
96450                  130                  170                    1                    6                    8                   10                    5
96500                  129                  171                    1                    7                    7                    9                    6
96550                  127                  173                    1                    7                    7                   10                    5
96600                  127                  173                    1                    7                    8                    9                    5
96650                  128                  172                    1                    7                    8                    8                    6
96700                  127                  173                    1                    8                    6                   10                    5
96750                  126                  174                    1                    8                    6                   11                    4
96800                  128                  172                    1                    8                    7                   10                    4
96850                  127                  173                    1                    9                    5                   11                    4
96900                  128                  172                    1                    9                    5                   11                    4
96950                  130                  170                    1                    9                    5                   11                    4
97000                  131                  169                    1                    9                    5                   11                    4
97050                  131                  169                    1                    8                    6                   11                    4
97100                  130                  170                    1                    8                    6                   11                    4
97150                  130                  170                    1                    8                    6                   11                    4
97200                  129                  171                    1                    8                    7                   10                    4
97250                  129                  171                    1                    8                    7                   10                    4
97300                  130                  170                    1                    8                    7                   10                    4
97350                  129                  171                    1                    8                    7                    9                    5
97400                  129                  171                    1                    8                    7                    8                    6
97450                  129                  171                    2                    7                    8                    7                    6
97500                  128                  172                    2                    7                    8                    7                    6
97550                  130                  170                    2                    7                    8                    7                    6
97600                  131                  169                    2                    7                    9                    6                    6
97650                  134                  166                    2                    7                    8                    7                    6
97700                  135                  165                    2                    7                    8                    7                    6
97750                  135                  165                    2                    6                    9                    7                    6
97800                  134                  166                    2                    6                   10                    6                    6
97850                  135                  165                    2                    4                   11                    8                    5
97900                  135                  165                    2                    4                   13                    6                    5
97950                  133                  167                    1                    5                   13                    6                    5
98000                  131                  169                    1                    5                   13                    6                    5
98050                  131                  169                    1                    5                   13                    6                    5
98100                  133                  167                    1                    5                   13                    6                    5
98150                  133                  167                    1                    5                   13                    6                    5
98200                  135                  165                    1                    6                   11                    7                    5
98250                  134                  166                    1                    5                   11                    8                    5
98300                  135                  165                    1                    5                   13                    6                    5
98350                  137                  163                    1                    5                   12                    7                    5
98400                  137                  163                    1                    5                   11                    7                    6
98450                  134                  166                    1                    5                   11                    7                    6
98500                  134                  166                    1                    4                   12                    7                    6
98550                  135                  165                    1                    4                   12                    7                    6
98600                  135                  165                    1                    4                   13                    7                    5
98650                  134                  166                    1                    4                   14                    6                    5
98700                  133                  167                    1                    4                   14                    7                    4
98750                  132                  168                    1                    4                   14                    7                    4
98800                  132                  168                    1                    4                   14                    7                    4
98850                  134                  166                    1                    4                   13                    8                    4
98900                  133                  167                    1                    4                   13                    8                    4
98950                  134                  166                    1                    5                   13                    7                    4
99000                  135                  165                    1                    6                   12                    7                    4
99050                  135                  165                    1                    6                   12                    7                    4
99100                  135                  165                    1                    6                   12                    7                    4
99150                  135                  165                    1                    6                   12                    7                    4
99200                  133                  167                    1                    5                   13                    7                    4
99250                  133                  167                    1                    5                   13                    7                    4
99300                  134                  166                    1                    5                   13                    8                    3
99350                  134                  166                    1                    6                   12                    8                    3
99400                  133                  167                    1                    6                   12                    8                    3
99450                  136                  164                    1                    6                   12                    8                    3
99500                  135                  165                    1                    6                   12                    8                    3
99550                  136                  164                    1                    6                   12                    8                    3
99600                  138                  162                    1                    6                   12                    8                    3
99650                  138                  162                    1                    5                   13                    8                    3
99700                  137                  163                    1                    5                   13                    8                    3
99750                  136                  164                    1                    4                   14                    8                    3
99800                  137                  163                    1                    4                   14                    8                    3
99850                  138                  162                    0                    5                   13                    9                    3
99900                  139                  161                    0                    5                   13                    8                    4
99950                  139                  161                    0                    5                   13                    8                    4
100000                  137                  163                    0                    5                   13                    7                    5
