# Supplementary material for: Rule-based spatial modeling with diffusing, geometrically constrained molecules
Source: BMC Bioinformatics. 2010 Jun 7;11:307. doi: 10.1186/1471-2105-11-307 (PMC2911456; doi:10.1186/1471-2105-11-307)
Supplement: Additional file 3 — Contains the source files for the simulations presented in the Results Section. Makefiles to run the simulations are readily included. [file 1471-2105-11-307-S3.ZIP › 002.microtubule/Makefile]

transport: spass3.lammpstrj spass.restart bngl

spass.restart: spass.in spass.bngl spass.geo
	lammps < spass.in

spass3.lammpstrj: spass.lammpstrj spass.in spass.bngl spass.geo
	lammps < spass.in2

spass.tgeo: spass.bngl spass.geo
	createGeo spass.bngl spass.geo spass.tgeo
