# Supplementary material for: Rule-based spatial modeling with diffusing, geometrically constrained molecules
Source: BMC Bioinformatics. 2010 Jun 7;11:307. doi: 10.1186/1471-2105-11-307 (PMC2911456; doi:10.1186/1471-2105-11-307)
Supplement: Additional file 3 — Contains the source files for the simulations presented in the Results Section. Makefiles to run the simulations are readily included. [file 1471-2105-11-307-S3.ZIP › 002.microtubule/spass.tgeo]

<?xml version="1.0"?> 
   <template-geometry-definition> 

      <template id="0" name="Ta(a,u,bl,br,x!1).Tb(x!1,a,bl,br,d)"> 
         <mol id="0" x="-0.38953" y="-0.81575" z="-0.42035" /> 
         <mol id="1" x="0.38953" y="0.81575" z="0.42035" /> 
      </template> 

      <template id="1" name="S(u,bl,br,d,d1)"> 
         <mol id="0" x="0.0" y="0.0" z="0.0" /> 
      </template> 

      <template id="2" name="S(u!22,bl,br!1,d).S(u,bl!1,br!2,d).S(u,bl!2,br!3,d).S(u,bl!3,br!4,d).S(u,bl!4,br!5,d).S(u,bl!5,br!6,d).S(u,bl!6,br!7,d).S(u,bl!7,br!8,d).S(u,bl!8,br!9,d).S(u,bl!9,br!10,d).S(u,bl!10,br!11,d).S(u,bl!11,br!12,d).S(u,bl!12,br!13,d).S(u,bl!13,br,d1!20).S(u!20,bl,br,d1!21).S(u!21,bl,br,d1!22)"> 
         <mol id="0" x="3.48139" y="3.11815" z="1.24679" /> 
         <mol id="1" x="3.30096" y="2.77007" z="-0.694055" /> 
         <mol id="2" x="3.29268" y="1.68222" z="-2.36123" /> 
         <mol id="3" x="2.41956" y="0.279669" z="-3.57461" /> 
         <mol id="4" x="1.78007" y="-1.56643" z="-3.92423" /> 
         <mol id="5" x="0.814812" y="-3.27851" z="-3.34391" /> 
         <mol id="6" x="-0.441488" y="-4.2666" z="-2.19081" /> 
         <mol id="7" x="-1.22528" y="-4.64278" z="-0.431875" /> 
         <mol id="8" x="-1.9843" y="-4.16214" z="1.3515" /> 
         <mol id="9" x="-2.41404" y="-2.89993" z="2.77123" /> 
         <mol id="10" x="-2.48185" y="-1.04036" z="3.47396" /> 
         <mol id="11" x="-2.53387" y="0.902569" z="3.27057" /> 
         <mol id="12" x="-2.4671" y="2.65098" z="2.1569" /> 
         <mol id="13" x="-2.48154" y="3.58035" z="0.430135" /> 
         <mol id="14" x="-0.520178" y="3.5118" z="0.742415" /> 
         <mol id="15" x="1.46016" y="3.36094" z="1.07727" /> 
      </template> 

      <template id="3" name="M(a,x!1,f).M(a,x!1,f)"> 
         <mol id="0" x="-0.3895" y="-0.8157" z="-0.4203" /> 
         <mol id="1" x="0.3895" y="0.8157" z="0.4203" /> 
      </template> 

      <template id="4" name="Fr(a)"> 
         <mol id="0" x="0.0" y="0.0" z="0.0" /> 
      </template> 

   </template-geometry-definition> 
