# Supplementary material for: Rule-based spatial modeling with diffusing, geometrically constrained molecules
Source: BMC Bioinformatics. 2010 Jun 7;11:307. doi: 10.1186/1471-2105-11-307 (PMC2911456; doi:10.1186/1471-2105-11-307)
Supplement: Additional file 3 — Contains the source files for the simulations presented in the Results Section. Makefiles to run the simulations are readily included. [file 1471-2105-11-307-S3.ZIP › 002.microtubule/spass.geo]

<?xml version="1.0"?> 
<molecule-geometry-definition> 

  <ReaktionGeometry>
     <DistanceDeviation value="0.5" />
     <AngularDeviation value="50" />
  </ReaktionGeometry>


  <molecule name="Ta" >
     <mass   value="1.0" />
     <radius value="1.0" />
     <site name="a"  phi="104" theta="90" dist="1.0" />
     <site name="u"  phi="0" theta="0" dist="1.0" />
     <site name="x"  phi="0" theta="180" dist="1.0" />
     <site name="bl" phi=    "0" theta="101" dist="1.0" />
     <site name="br" phi="208.0" theta="79"  dist="1.0" />
  </molecule>

  <molecule name="Tb" >
     <mass   value="1.0" />
     <radius value="1.0" />
     <site name="x"  phi=    "0" theta="0"   dist="1.0" />
     <site name="a"  phi=  "104" theta="90"  dist="1.0" />
     <site name="d"  phi=    "0" theta="180" dist="1.0" />
     <site name="bl" phi=    "0" theta="101" dist="1.0" />
     <site name="br" phi="208.0" theta="79"  dist="1.0" />
  </molecule>

  <molecule name="S" >
     <mass   value="1.0" />
     <radius value="1.0" />
     <site name="u" phi="0" theta="0" dist="1.0" />
     <site name="d" phi="0" theta="180" dist="3.0" />
     <site name="d1" phi="0" theta="180" dist="1.0" />
     <site name="bl" phi=    "0" theta="101" dist="1.0" />
     <site name="br" phi="208.0" theta="79"  dist="1.0" />
  </molecule>
  
  <molecule name="M" >
     <mass   value="1.0" />
     <radius value="1.0" />
     <site name="a" phi= "0" theta="90" dist="1.0" />
     <site name="x" phi="30" theta="0"  dist="1.0" />
     <site name="f" phi="180" theta="90"  dist="1.0" />
  </molecule>
  
  <molecule name="Fr" >
     <mass   value="10.0" />
     <radius value="3.0" />
     <site name="a" phi="90" theta="90" dist="3.0" />
  </molecule>

</molecule-geometry-definition> 
