# Supplementary material for: Rule-based spatial modeling with diffusing, geometrically constrained molecules
Source: BMC Bioinformatics. 2010 Jun 7;11:307. doi: 10.1186/1471-2105-11-307 (PMC2911456; doi:10.1186/1471-2105-11-307)
Supplement: Additional file 3 — Contains the source files for the simulations presented in the Results Section. Makefiles to run the simulations are readily included. [file 1471-2105-11-307-S3.ZIP › 002.microtubule/spass.in2]

runmodif_srsim	ruleSys spass.bngl spass.geo spass.tgeo 23458
read_restart spass.restart


## read_data data.gerdl
#                       name   fRepulsion fBond   fAngle
start_state_srsim       coeffs    5.0      5.0     15.0


# Stimulation:
#                              Brownian Temp Temp damping randomSeed
fix 		     2   all   langevin  300  300  200.0   23457
fix		     1   all   nve

#  SRSim Reactions:  id  group fixName | nEvery  randomSeed  preFactBindR preFactBreakR preFactExchangeR preFactModifyR_1 preFactModifyR_2 refractoryTime 
fix 		     3   all   srsim     1       45678          1.0           1.0            1.0                1.0             1.0             50
fix                  4   all   wall/reflect xlo xhi ylo yhi zlo zhi


# Add some more molecules:
runmodif_srsim  addMols 170 200 0 30 0 30 M(a,x!1,f).M(a,x!1,f) 50
runmodif_srsim  addMols   0 200 0 30 0 30 Fr(a) 50


# Molecule groups:
#group immobile1 type 4
#group immobile2 type 5
#group mobile subtract all    immobile1
#group mobile subtract mobile immobile2


# Dumps:
timestep	1.0
thermo		500

dump            2 all srsim 50 spass2.srsim.gdat
dump            1 all atom 5 spass3.lammpstrj
dump_modify     1 scale yes


dump_modify     1 every 50
run 		800000

undump          1
dump            1 all atom 5 spass4.lammpstrj
dump_modify     1 every 500

run 		5000000
write_restart   spass2.restart

run 		5000000
write_restart   spass2.restart

run 		5000000
write_restart   spass2.restart
