# Supplementary material for: Rule-based spatial modeling with diffusing, geometrically constrained molecules
Source: BMC Bioinformatics. 2010 Jun 7;11:307. doi: 10.1186/1471-2105-11-307 (PMC2911456; doi:10.1186/1471-2105-11-307)
Supplement: Additional file 3 — Contains the source files for the simulations presented in the Results Section. Makefiles to run the simulations are readily included. [file 1471-2105-11-307-S3.ZIP › 003.spheres/003.tooSmallKoff/spass.tgeo]

<?xml version="1.0"?> 
   <template-geometry-definition> 

      <template id="0" name="A(x,ud,c,c)"> 
         <mol id="0" x="0.0" y="0.0" z="0.0" /> 
      </template> 

      <template id="1" name="B(x,ud,c,c)"> 
         <mol id="0" x="0.0" y="0.0" z="0.0" /> 
      </template> 

      <template id="2" name="A(c!101,c!102,ud!10).A(c!102,c!103,ud!20).A(c!103,c!101,ud!30).B(c!201,c!202,ud!10).B(c!202,c!203,ud!20).B(c!203,c!201,ud!30)"> 
         <mol id="0" x=  "0" y=" 0.577" z="-1" /> 
         <mol id="1" x= "-1" y="-1.155" z="-1" /> 
         <mol id="2" x=  "1" y="-1.155" z="-1" /> 
         <mol id="3" x=  "0" y="0.577" z="1" /> 
         <mol id="4" x= "-1" y="-1.155" z="1" /> 
         <mol id="5" x=  "1" y="-1.155" z="1" /> 
      </template> 

   </template-geometry-definition> 
