# Supplementary material for: Rule-based spatial modeling with diffusing, geometrically constrained molecules
Source: BMC Bioinformatics. 2010 Jun 7;11:307. doi: 10.1186/1471-2105-11-307 (PMC2911456; doi:10.1186/1471-2105-11-307)
Supplement: Additional file 3 — Contains the source files for the simulations presented in the Results Section. Makefiles to run the simulations are readily included. [file 1471-2105-11-307-S3.ZIP › 003.spheres/003.tooSmallKoff/spass.geo]

<?xml version="1.0"?> 
<molecule-geometry-definition> 

  <ReaktionGeometry>
     <DistanceDeviation value="0.5" />
     <AngularDeviation value="50" />
  </ReaktionGeometry>


  <molecule name="A" >
     <mass   value="1.0" />
     <radius value="1.0" />
     <site name="ud" phi="0"    theta= "180" dist="1.0" />
     <site name="c"  phi="330"  theta=  "90" dist="1.0" />
     <site name="c"  phi=" 30"  theta=  "90" dist="1.0" />
     <site name="x"  phi="180"  theta=  "90" dist="1.4" />
  </molecule>

  <molecule name="B" >
     <mass   value="1.0" />
     <radius value="1.0" />
     <site name="ud" phi="0"    theta= "180" dist="1.0" />
     <site name="c"  phi="330"  theta=  "90" dist="1.0" />
     <site name="c"  phi=" 30"  theta=  "90" dist="1.0" />
     <site name="x"  phi="180"  theta=  "90" dist="1.0" />
  </molecule>
  
  <!--
  <molecule name="C" >
     <mass   value="1.0" />
     <radius value="1.0" />
     <site name="c1" phi="0"   theta="80" dist="1.0" />
     <site name="c2" phi="0"   theta="100" dist="1.0" />
     <site name="c3" phi="120" theta="80" dist="1.0" />
     <site name="c4" phi="120" theta="100" dist="1.0" />
     <site name="c5" phi="240" theta="80" dist="1.0" />
     <site name="c6" phi="240" theta="100" dist="1.0" />
  </molecule>
  -->
  

</molecule-geometry-definition> 
