# Supplementary material for: Rule-based spatial modeling with diffusing, geometrically constrained molecules
Source: BMC Bioinformatics. 2010 Jun 7;11:307. doi: 10.1186/1471-2105-11-307 (PMC2911456; doi:10.1186/1471-2105-11-307)
Supplement: Additional file 3 — Contains the source files for the simulations presented in the Results Section. Makefiles to run the simulations are readily included. [file 1471-2105-11-307-S3.ZIP › 003.spheres/002.veryBig/spass.in]

# let's have a two-mol collision:

dimension	3
boundary	p p p 
units		real
newton          on

atom_style	srsim spass.bngl spass.geo spass.tgeo 23457


## read_data data.gerdl
lattice none
region		        Nukleus block 0 160 0 160 0 160  units box
create_box	        10 Nukleus

#                       name   fRepulsion fBond   fAngle
start_state_srsim       coeffs    5.0      5.0     5.0
start_state_srsim       atoms


# Molecule groups:
group immobile1 type 5
group immobile2 type 6
group mobile subtract all    immobile1
group mobile subtract mobile immobile2


# Stimulation:
#                              Brownian Temp Temp damping randomSeed
fix 		     2   mobile   langevin  300  300  200.0   23457
# fix		     1   mobile   nve
fix                  5   all   rigid   molecule
# fix                  4   all   wall/reflect xlo xhi ylo yhi zlo zhi
runmodif_srsim       setRigid on
neigh_modify exclude molecule all 

#  SRSim Reactions:  id  group fixName | nEvery  randomSeed  preFactBindR preFactBreakR preFactExchangeR preFactModifyR_1 preFactModifyR_2 refractoryTime 
fix 		     3   all   srsim     1       45678          1.0           1.0            1.0                1.0             1.0             200


# Add some more simplifications:


# neighbour lists:
# neigh_modify	exclude molecule ABC

# Dumps:
timestep	5.0
thermo		500

dump            2 all srsim 500 spass.srsim.gdat

dump            1 all atom 5 spass.lammpstrj
dump_modify     1 scale yes
dump_modify     1 every 500


# Stimulation
dump_modify     1 every 1
run 		100

dump_modify     1 every 500
run 		5000000
