# Supplementary material for: Rule-based spatial modeling with diffusing, geometrically constrained molecules
Source: BMC Bioinformatics. 2010 Jun 7;11:307. doi: 10.1186/1471-2105-11-307 (PMC2911456; doi:10.1186/1471-2105-11-307)
Supplement: Additional file 3 — Contains the source files for the simulations presented in the Results Section. Makefiles to run the simulations are readily included. [file 1471-2105-11-307-S3.ZIP › 003.spheres/002.veryBig/spass.bngl]

begin parameters
  A0      0
  B0      0
  C0      3200
  CC0     3
  AB0     0
  AB30    0
  k1_on   0.5
  k2_off  0.0001
  k3_off  0.00004
  k4_on   0.00001
end parameters
#  k4_on   0.00001

begin species
  A(x,ud,c,c)                    A0
  B(x,ud,c,c)                    B0
  A(c!101,c!102,ud!10).A(c!102,c!103,ud!20).A(c!103,c!101,ud!30).B(c!201,c!202,ud!10).B(c!202,c!203,ud!20).B(c!203,c!201,ud!30)           C0
end species
#  A(c!101,c!102,ud!10,x!1).A(c!102,c!103,ud!20).A(c!103,c!101,ud!30).B(c!201,c!202,ud!10,x!2).B(c!202,c!203,ud!20).B(c!203,c!201,ud!30).A(c!5101,c!5102,ud!510,x!1).A(c!5102,c!5103,ud!520).A(c!5103,c!5101,ud!530).B(c!5201,c!5202,ud!510,x!2).B(c!5202,c!5203,ud!520).B(c!5203,c!5201,ud!530)           CC0
#  A(x!1,x!2,x,x,o!51).B(x!11,x!12,x,x,u!51).A(x!1,x!3,x,x,o!52).B(x!11,x!13,x,x,u!52).A(x!3,x!2,x,x,o!53).B(x!13,x!12,x,x,u!53) AB30
#  C(c1!101,c2!102,c3!103,c4!104,c5!105,c6!106).A(c!101,ud!10).B(c!102,ud!10).A(c!103,ud!20).B(c!104,ud!20).A(c!105,ud!30).B(c!106,ud!30)           C0


begin reaction rules
  1 A(x,c!1).A(c!1,x!+) + A(x)  ->  A(x!1,c!2).A(c!2,x!+).A(x!1)         k1_on
  1 B(x,c!1).B(c!1,x!+) + B(x)  ->  B(x!1,c!2).B(c!2,x!+).B(x!1)         k1_on
  
  2 A(x!1).A(x!1,ud!2).B(ud!2,x)  ->  A(x) + A(x,ud!2).B(ud!2,x)        k2_off            #   Zerfall bei angebrochener Bindung
  2 B(x!1).B(x!1,ud!2).A(ud!2,x)  ->  B(x) + B(x,ud!2).A(ud!2,x)        k2_off
  3 A(x!1).A(x!1,ud!2).B(ud!2,x!+)  ->  A(x) + A(x,ud!2).B(ud!2,x!+)    k3_off            #   Zerfall trotz korrekter Bindung
  3 B(x!1).B(x!1,ud!2).A(ud!2,x!+)  ->  B(x) + B(x,ud!2).A(ud!2,x!+)    k3_off
  
  4 A(x) + A(x)                   ->  A(x!1).A(x!1)                              k4_on
  4 B(x) + B(x)                   ->  B(x!1).B(x!1)                              k4_on
end reaction rules

begin observables
  Molecules FreeHexamers A(c!101,c!102,ud!10,x).A(c!102,c!103,ud!20,x).A(c!103,c!101,ud!30,x).B(c!201,c!202,ud!10,x).B(c!202,c!203,ud!20,x).B(c!203,c!201,ud!30,x)
  Molecules FullBonds    A(x!5,ud!1).A(x!5,ud!2).B(x!6,ud!1).B(x!6,ud!2)
end observables

generate_network({overwrite=>1});

#simulate_ssa({t_end=>5,n_steps=>50});
#simulate_ode({t_end=>5,n_steps=>50,atol=>1e-8,rtol=>1e-8});
