# Supplementary material for: Rule-based spatial modeling with diffusing, geometrically constrained molecules
Source: BMC Bioinformatics. 2010 Jun 7;11:307. doi: 10.1186/1471-2105-11-307 (PMC2911456; doi:10.1186/1471-2105-11-307)
Supplement: Additional file 3 — Contains the source files for the simulations presented in the Results Section. Makefiles to run the simulations are readily included. [file 1471-2105-11-307-S3.ZIP › 003.spheres/001.small/spass.bngl]

begin parameters
  A0      0
  B0      0
  C0      0
  CC0     1
  AB0     0
  AB30    0
  k1_on   0.5
  k2_off  0.0001
  k3_off  0.00004
  k4_on   0.00001
  
end parameters
#  k4_on   0.00001

# A(ud~stGOOD~stBAD~stDIS)
begin species
  A(x,ud,c,c)                    A0
  B(x,ud,c,c)                    B0
  A(c!101,c!102,ud!10).A(c!102,c!103,ud!20).A(c!103,c!101,ud!30).B(c!201,c!202,ud!10).B(c!202,c!203,ud!20).B(c!203,c!201,ud!30)           C0
end species


begin reaction rules
  1 A(x,c!1).A(c!1,x!+) + A(x)  ->  A(x!1,c!2).A(c!2,x!+).A(x!1)         k1_on
  1 B(x,c!1).B(c!1,x!+) + B(x)  ->  B(x!1,c!2).B(c!2,x!+).B(x!1)         k1_on
  
   2 A(x!1).A(x!1,ud!2).B(ud!2,x)  ->  A(x) + A(x,ud!2).B(ud!2,x)        k2_off            #   Zerfall bei angebrochener Bindung
   2 B(x!1).B(x!1,ud!2).A(ud!2,x)  ->  B(x) + B(x,ud!2).A(ud!2,x)        k2_off
   3 A(x!1).A(x!1,ud!2).B(ud!2,x!+)  ->  A(x) + A(x,ud!2).B(ud!2,x!+)    k3_off            #   Zerfall trotz korrekter Bindung
   3 B(x!1).B(x!1,ud!2).A(ud!2,x!+)  ->  B(x) + B(x,ud!2).A(ud!2,x!+)    k3_off
  
  4 A(x) + A(x)                 ->  A(x!1).A(x!1)                        k4_on
  4 B(x) + B(x)                 ->  B(x!1).B(x!1)                        k4_on
  
  
end reaction rules


begin observables
  Molecules FreeHexamers A(c!101,c!102,ud!10,x).A(c!102,c!103,ud!20,x).A(c!103,c!101,ud!30,x).B(c!201,c!202,ud!10,x).B(c!202,c!203,ud!20,x).B(c!203,c!201,ud!30,x)
  Molecules FullBonds    A(x!5,ud!1).A(x!5,ud!2).B(x!6,ud!1).B(x!6,ud!2)
end observables


generate_network({overwrite=>1});

#simulate_ssa({t_end=>5,n_steps=>50});
#simulate_ode({t_end=>5,n_steps=>50,atol=>1e-8,rtol=>1e-8});
