# Supplementary material for: Rule-based spatial modeling with diffusing, geometrically constrained molecules
Source: BMC Bioinformatics. 2010 Jun 7;11:307. doi: 10.1186/1471-2105-11-307 (PMC2911456; doi:10.1186/1471-2105-11-307)
Supplement: Additional file 3 — Contains the source files for the simulations presented in the Results Section. Makefiles to run the simulations are readily included. [file 1471-2105-11-307-S3.ZIP › 004.sierpinski/Makefile]

sierpinski: spass.lammpstrj bngl

spass.lammpstrj: spass.in spass.bngl spass.geo
	lammps < spass.in

spass.tgeo: spass.bngl spass.geo
	createGeo spass.bngl spass.geo spass.tgeo
