# Supplementary material for: Rule-based spatial modeling with diffusing, geometrically constrained molecules
Source: BMC Bioinformatics. 2010 Jun 7;11:307. doi: 10.1186/1471-2105-11-307 (PMC2911456; doi:10.1186/1471-2105-11-307)
Supplement: Additional file 3 — Contains the source files for the simulations presented in the Results Section. Makefiles to run the simulations are readily included. [file 1471-2105-11-307-S3.ZIP › 004.sierpinski/spass.in]

dimension	3
boundary	f f f 
units		real
newton          on

atom_style	srsim spass.bngl spass.geo spass.tgeo 23455


## read_data data.gerdl
lattice none
region		        Nukleus block 0  150 0  150 0  10  units box
create_box	        10 Nukleus

#                       name   fRepulsion fBond   fAngle
start_state_srsim       coeffs    5.0      5.0     5.0
start_state_srsim       atoms

# Add some more monomers:
# runmodif_srsim       addMols 5 45 5 45 5 45 A00(u,u,d,d) 200


# Stimulation:
#                              Brownian Temp Temp damping randomSeed
fix 		     2   all   langevin  300  300  200.0   23457
fix		     1   all   nve
fix                  4   all   wall/reflect xlo xhi ylo yhi zlo zhi

# runmodif_srsim       setRigid on
# neigh_modify exclude molecule all 

#  SRSim Reactions:  id  group fixName | nEvery  randomSeed  preFactBindR preFactBreakR preFactExchangeR preFactModifyR_1 preFactModifyR_2 refractoryTime 
fix 		     3   all   srsim     1       45678          1.0           1.0            1.0                1.0             1.0             200


# neighbour lists:

# Dumps:
timestep	5.0
thermo		500

dump            2 all srsim 500 spass.srsim.gdat

dump            1 all atom 5 spass.lammpstrj
dump_modify     1 scale yes
dump_modify     1 every 500


# Stimulation
dump_modify     1 every 5
run 		30

dump_modify     1 every 1000
run 		3000000

dump_modify     1 every 5
run 		3000
