# Supplementary material for: Rule-based spatial modeling with diffusing, geometrically constrained molecules
Source: BMC Bioinformatics. 2010 Jun 7;11:307. doi: 10.1186/1471-2105-11-307 (PMC2911456; doi:10.1186/1471-2105-11-307)
Supplement: Additional file 3 — Contains the source files for the simulations presented in the Results Section. Makefiles to run the simulations are readily included. [file 1471-2105-11-307-S3.ZIP › 004.sierpinski/spass.bngl]

begin parameters
  k1_on   0.05
  k1_off  0.002
  k2_on   0.5
  
  A00i     750
  A11i     200
  B01i     250
  Ci       50
  CCAi     1
end parameters


begin species
  A00(u,u,d,d)      A00i        #  a '0' tile
  A11(u,u,d,d)      A11i        #  another '0' tile
  B01(u,u,d0,d1)    B01i        #  a '1' tile
  C(u,u,x,x)        Ci
  C(u,u!1,x,x!2).C(u,u!3,x!2,x).B01(d0!1,d1!3,u,u)  CCAi
end species

# Rules:
#   6 x nucleation
#   6 x dissociation
#   2 x interactions with the nucleation structure
begin reaction rules
1  A11(d) + B01(u,d0!+,d1!+)       ->  A11(d!1).B01(u!1,d0!+,d1!+)     k1_on
1  A00(d) + A00(u,d!+,d!+)         ->  A00(d!1).A00(u!1,d!+,d!+)       k1_on
1  A00(d) + A11(u,d!+,d!+)         ->  A00(d!1).A11(u!1,d!+,d!+)       k1_on
  
1 A11(d!1,d).B01(u!1,d0!+,d1!+)    -> A11(d,d) + B01(u,d0!+,d1!+)      k1_off
1 A00(d!1,d).A00(u!1,d!+,d!+)      -> A00(d,d) + A00(u,d!+,d!+)        k1_off
1 A00(d!1,d).A11(u!1,d!+,d!+)      -> A00(d,d) + A11(u,d!+,d!+)        k1_off
  
1 B01(d0) + A00(u,d!+,d!+)         ->  B01(d0!1).A00(u!1,d!+,d!+)      k1_on
1 B01(d0) + A11(u,d!+,d!+)         ->  B01(d0!1).A11(u!1,d!+,d!+)      k1_on
1 B01(d1) + B01(u,d0!+,d1!+)       ->  B01(d1!1).B01(u!1,d0!+,d1!+)    k1_on
  
1 B01(d1,d0!1).A00(u!1,d!+,d!+)    ->  B01(d1,d0) + A00(u,d!+,d!+)     k1_off
1 B01(d1,d0!1).A11(u!1,d!+,d!+)    ->  B01(d1,d0) + A11(u,d!+,d!+)     k1_off
1 B01(d0,d1!1).B01(u!1,d0!+,d1!+)  ->  B01(d0,d1) + B01(u,d0!+,d1!+)   k1_off
  
2 C(x!+,x!+,u)   + A00(d)          ->   C(x!+,x!+,u!1).A00(d!1)        k2_on
2 C(x,x!+)       + C(x,x)          ->   C(x!1,x!+).C(x!1,x)            k2_on
end reaction rules


begin observables
end observables
#  Molecules FreeHexamers A(c!101,c!102,ud!10,x).A(c!102,c!103,ud!20,x).A(c!103,c!101,ud!30,x).B(c!201,c!202,ud!10,x).B(c!202,c!203,ud!20,x).B(c!203,c!201,ud!30,x)
#  Molecules FullBonds    A(x!5,ud!1).A(x!5,ud!2).B(x!6,ud!1).B(x!6,ud!2)

generate_network({overwrite=>1});

#simulate_ssa({t_end=>5,n_steps=>50});
#simulate_ode({t_end=>5,n_steps=>50,atol=>1e-8,rtol=>1e-8});
