# Supplementary material for: Rule-based spatial modeling with diffusing, geometrically constrained molecules
Source: BMC Bioinformatics. 2010 Jun 7;11:307. doi: 10.1186/1471-2105-11-307 (PMC2911456; doi:10.1186/1471-2105-11-307)
Supplement: Additional file 3 — Contains the source files for the simulations presented in the Results Section. Makefiles to run the simulations are readily included. [file 1471-2105-11-307-S3.ZIP › 004.sierpinski/spass.tgeo]

<?xml version="1.0"?> 
   <template-geometry-definition> 

      <template id="0" name="A00(u,u,d,d)"> 
         <mol id="0" x="0.0" y="0.0" z="0.0" /> 
      </template> 

      <template id="1" name="A11(u,u,d,d)"> 
         <mol id="0" x="0.0" y="0.0" z="0.0" /> 
      </template> 

      <template id="2" name="B01(u,u,d0,d1)"> 
         <mol id="0" x="0.0" y="0.0" z="0.0" /> 
      </template> 

      <template id="3" name="C(u,u,x,x)"> 
         <mol id="0" x="0.0" y="0.0" z="0.0" /> 
      </template> 

      <template id="4" name="C(u,u!1,x,x!2).C(u,u!3,x!2,x).B01(d0!1,d1!3,u,u)"> 
         <mol id="0" x="-0.0263067" y="1.27677" z="0.116767" /> 
         <mol id="1" x="0.823543" y="-0.327033" z="-0.0857333" /> 
         <mol id="2" x="-0.797237" y="-0.949733" z="-0.0310333" /> 
      </template> 

   </template-geometry-definition> 
