# Supplementary material for: Rule-based spatial modeling with diffusing, geometrically constrained molecules
Source: BMC Bioinformatics. 2010 Jun 7;11:307. doi: 10.1186/1471-2105-11-307 (PMC2911456; doi:10.1186/1471-2105-11-307)
Supplement: Additional file 3 — Contains the source files for the simulations presented in the Results Section. Makefiles to run the simulations are readily included. [file 1471-2105-11-307-S3.ZIP › 004.sierpinski/spass.geo]

<?xml version="1.0"?> 
<molecule-geometry-definition> 

  <ReaktionGeometry>
     <DistanceDeviation value="0.4" />
     <AngularDeviation value="30" />
  </ReaktionGeometry>


  <molecule name="A00" >
     <mass   value="1.0" />
     <radius value="0.6" />
     <site name="u" phi="0" theta="67" dist="1.0" />
     <site name="d" phi="0" theta="113" dist="1.0" />
     <site name="d" phi="180" theta="113" dist="1.0" />
     <site name="u" phi="180" theta="67" dist="1.0" />
  </molecule>

  <molecule name="A11" >
     <mass   value="1.0" />
     <radius value="0.6" />
     <site name="u" phi="0" theta="67" dist="1.0" />
     <site name="d" phi="0" theta="113" dist="1.0" />
     <site name="d" phi="180" theta="113" dist="1.0" />
     <site name="u" phi="180" theta="67" dist="1.0" />
  </molecule>

  <molecule name="B01" >
     <mass   value="1.0" />
     <radius value="0.6" />
     <site name="u"  phi="0"   theta="67" dist="1.0" />
     <site name="d0" phi="0"   theta="113" dist="1.0" />
     <site name="d1" phi="180" theta="113" dist="1.0" />
     <site name="u"  phi="180" theta="67" dist="1.0" />
  </molecule>

  <molecule name="C" >
     <mass   value="1.0" />
     <radius value="0.6" />
     <site name="u" phi="0" theta="23"  dist="1.0" />
     <site name="u" phi="0" theta="157" dist="1.0" />
     <site name="x" phi="0" theta="0"   dist="1.8" />
     <site name="x" phi="0" theta="180" dist="1.8" />
  </molecule>

</molecule-geometry-definition> 
